# Supplementary material for: Protein Profiling of Wild-Caught Phlebotomus papatasi in Morocco: First Observation of Nematodes in Moroccan Population of Sandflies
Source: Pathogens. 2025 Oct 7;14(10):1012. doi: 10.3390/pathogens14101012 (PMC12567449; doi:10.3390/pathogens14101012)
Supplement: Supplementary file 1 [file pathogens-14-01012-s001.zip]

Archive with 2 entries (2 files):
- pathogens-3814912- S1.xlsx
- pathogens-3814912- S2.xlsx
