# Supplementary material for: Protein Profiling of Wild-Caught Phlebotomus papatasi in Morocco: First Observation of Nematodes in Moroccan Population of Sandflies
Source: Pathogens. 2025 Oct 7;14(10):1012. doi: 10.3390/pathogens14101012 (PMC12567449; doi:10.3390/pathogens14101012)
Supplement: Supplementary file 1 [file pathogens-14-01012-s001.zip › pathogens-3814912- S1.xlsx]

## Sheet: Sheet1
Total Peptide Count
Spp	Z1-1	Z1-2	Z1-3	Z2-1	Z2-2	Z2-3	Z3-1	Z3-2	Z3-3	NE-1	NE-2	NE-3
Phlebotomus Papatasi	3305	3963	2613	2828	1983	560	1798	3086	1729	2013	2179	2061
L. infantum	639	887	1280	694	585	240	689	811	557	993	1191	1230
L. major	725	735	472	484	376	133	406	522	299	378	428	405
L. tropica	23	33	28	37	28	18	24	44	35	39	41	43
Phlebovirus	0	5	0	3	0	19	0	0	3	0	0	2
Nematoda	534	666	649	581	448	251	487	621	481	595	645	651
Total Protein Count
Spp	Z1-1	Z1-2	Z1-3	Z2-1	Z2-2	Z2-3	Z3-1	Z3-2	Z3-3	NE-1	NE-2	NE-3
Phlebotomus Papatasi	700	738	604	681	545	229	531	712	495	514	572	570
L. infantum	47	50	43	56	54	40	50	56	53	58	63	59
L. major	62	64	45	57	57	35	51	59	49	49	50	47
L. tropica	3	4	4	4	5	2	3	4	3	4	5	4
Phlebovirus	0	1	0	2	0	1	0	0	1	0	0	1
Nematoda	158	172	162	168	144	87	138	177	152	156	173	166
Peptide Count per Protein
Spp	Z1-1	Z1-2	Z1-3	Z2-1	Z2-2	Z2-3	Z3-1	Z3-2	Z3-3	NE-1	NE-2	NE-3
Phlebotomus Papatasi	4.72143	5.36992	4.32616	4.15272	3.63853	2.44541	3.38606	4.33427	3.49293	3.91634	3.80944	3.61579
L. infantum	13.5957	17.74	29.7674	12.3929	10.8333	6	13.78	14.4821	10.5094	17.1207	18.9048	20.8475
L. major	11.6935	11.4844	10.4889	8.49123	6.59649	3.8	7.96078	8.84746	6.10204	7.71429	8.56	8.61702
L. tropica	7.66667	8.25	7	9.25	5.6	9	8	11	11.6667	9.75	8.2	10.75
Phlebovirus	#DIV/0!	5	#DIV/0!	1.5	#DIV/0!	19	#DIV/0!	#DIV/0!	3	#DIV/0!	#DIV/0!	2
Nematoda	3.37975	3.87209	4.00617	3.45833	3.11111	2.88506	3.52899	3.50847	3.16447	3.8141	3.72832	3.92169

## Sheet: Sheet2
	Z1			Z2			Z3			NE			sum
Phlebotomus papatasi	3305	3963	2613	2828	1983	560	1798	3086	1729	2013	2179	2061	28118
L. infantum	639	887	1280	694	585	240	689	811	557	993	1191	1230	9796
L. major	725	735	472	484	376	133	406	522	299	378	428	405	5363
L. tropica	23	33	28	37	28	18	24	44	35	39	41	43	393
Leishmnai	1387	1655	1780	1215	989	391	1119	1377	891	1410	1660	1678	15552
Phlebovirus	0	5	0	3	0	19	0	0	3	0	0	2	32
Nematoda	534	666	649	581	448	251	487	621	481	595	645	651	6609
													28118
													15552
													32
													6609

## Sheet: Phlebotomus Papatasi
#	Visible?	Identified Proteins (raw Scaffold)	Removed Cluster from name	Final Name	Protein Name	Accession Number	Molecular Weight	Z1-1	Z1-2	Z1-3	Z2-1	Z2-2	Z2-3	Z3-1	Z3-2	Z3-3	NE-1	NE-2	NE-3
1	TRUE	Vitellogenin domain-containing protein OS=Phlebotomus papatasi OX=29031 PE=4 SV=1	Vitellogenin domain-containing protein OS=Phlebotomus papatasi OX=29031 PE=4 SV=1	Vitellogenin domain-containing protein	Vitellogenin domain-containing protein	A0A1B0DJE8_PHLPP	135 kDa	71	61	55	30	26	20	25	25	18	18	20	5
2	TRUE	Cluster of Uncharacterized protein OS=Phlebotomus papatasi OX=29031 PE=3 SV=1 (A0A1B0D7H8_PHLPP)	Uncharacterized protein OS=Phlebotomus papatasi OX=29031 PE=3 SV=1 (A0A1B0D7H8_PHLPP)	Uncharacterized protein	Uncharacterized protein	A0A1B0D7H8_PHLPP	45 kDa	34	38	36	31	25	23	32	39	29	39	33	36
3	TRUE	Myosin_tail_1 domain-containing protein OS=Phlebotomus papatasi OX=29031 PE=4 SV=1	Myosin_tail_1 domain-containing protein OS=Phlebotomus papatasi OX=29031 PE=4 SV=1	Myosin_tail_1 domain-containing protein	Myosin_tail_1 domain-containing protein	A0A1B0DE55_PHLPP	48 kDa	29	37	35	29	29	16	24	33	27	34	31	29
4	TRUE	Uncharacterized protein OS=Phlebotomus papatasi OX=29031 PE=3 SV=1	Uncharacterized protein OS=Phlebotomus papatasi OX=29031 PE=3 SV=1	Uncharacterized protein	Uncharacterized protein	A0A1B0DNF3_PHLPP	106 kDa	32	44	44	33	25	9	29	35	33	33	31	28
5	TRUE	Uncharacterized protein OS=Phlebotomus papatasi OX=29031 PE=4 SV=1	Uncharacterized protein OS=Phlebotomus papatasi OX=29031 PE=4 SV=1	Uncharacterized protein	Uncharacterized protein	A0A1B0GLV3_PHLPP	127 kDa	45	56	51	48	34	6	34	55	37	45	39	38
6	TRUE	Uncharacterized protein OS=Phlebotomus papatasi OX=29031 PE=4 SV=1	Uncharacterized protein OS=Phlebotomus papatasi OX=29031 PE=4 SV=1	Uncharacterized protein	Uncharacterized protein	A0A1B0GPH3_PHLPP	23 kDa	14	17	14	12	13	8	13	14	10	8	8	9
7	TRUE	Uncharacterized protein OS=Phlebotomus papatasi OX=29031 PE=4 SV=1	Uncharacterized protein OS=Phlebotomus papatasi OX=29031 PE=4 SV=1	Uncharacterized protein	Uncharacterized protein	A0A1B0D1L3_PHLPP	34 kDa	15	17	17	14	13	9	13	16	12	16	14	15
8	TRUE	Tubulin beta chain OS=Phlebotomus papatasi OX=29031 PE=3 SV=1	Tubulin beta chain OS=Phlebotomus papatasi OX=29031 PE=3 SV=1	Tubulin beta chain	Tubulin beta chain	A0A1B0DKM6_PHLPP	48 kDa	19	18	21	18	15	8	17	16	18	18	19	19
9	TRUE	Glyceraldehyde-3-phosphate dehydrogenase OS=Phlebotomus papatasi OX=29031 PE=3 SV=1	Glyceraldehyde-3-phosphate dehydrogenase OS=Phlebotomus papatasi OX=29031 PE=3 SV=1	Glyceraldehyde-3-phosphate dehydrogenase	Glyceraldehyde-3-phosphate dehydrogenase	A0A1B0DM89_PHLPP	35 kDa	18	18	15	12	13	7	14	13	13	16	15	14
10	TRUE	Uncharacterized protein OS=Phlebotomus papatasi OX=29031 PE=4 SV=1	Uncharacterized protein OS=Phlebotomus papatasi OX=29031 PE=4 SV=1	Uncharacterized protein	Uncharacterized protein	A0A1B0D272_PHLPP	238 kDa	52	53	17	44	39	8	26	53	20	10	13	19
11	TRUE	Uncharacterized protein OS=Phlebotomus papatasi OX=29031 PE=3 SV=1	Uncharacterized protein OS=Phlebotomus papatasi OX=29031 PE=3 SV=1	Uncharacterized protein	Uncharacterized protein	A0A1B0D925_PHLPP	35 kDa	17	19	20	17	19	10	13	18	16	19	15	16
12	TRUE	Cluster of Glutathione s-transferase-like protein OS=Phlebotomus papatasi OX=29031 PE=2 SV=1 (A8CAE7_PHLPP)	Glutathione s-transferase-like protein OS=Phlebotomus papatasi OX=29031 PE=2 SV=1 (A8CAE7_PHLPP)	Glutathione s-transferase-like protein	Glutathione s-transferase-like protein	A8CAE7_PHLPP	23 kDa	12	15	19	12	11	5	13	13	13	14	13	13
13	TRUE	Citrate synthase OS=Phlebotomus papatasi OX=29031 PE=3 SV=1	Citrate synthase OS=Phlebotomus papatasi OX=29031 PE=3 SV=1	Citrate synthase	Citrate synthase	A0A1B0D970_PHLPP	50 kDa	14	15	17	11	11	2	10	17	10	14	15	16
14	TRUE	Uncharacterized protein OS=Phlebotomus papatasi OX=29031 PE=3 SV=1	Uncharacterized protein OS=Phlebotomus papatasi OX=29031 PE=3 SV=1	Uncharacterized protein	Uncharacterized protein	A0A1B0D3T4_PHLPP	35 kDa	17	21	16	17	18	8	14	18	17	20	15	13
15	TRUE	Cluster of Uncharacterized protein OS=Phlebotomus papatasi OX=29031 PE=3 SV=1 (A0A1B0D250_PHLPP)	Uncharacterized protein OS=Phlebotomus papatasi OX=29031 PE=3 SV=1 (A0A1B0D250_PHLPP)	Uncharacterized protein	Uncharacterized protein	A0A1B0D250_PHLPP	31 kDa	11	11	11	11	11	9	10	10	10	10	10	10
16	TRUE	Uncharacterized protein OS=Phlebotomus papatasi OX=29031 PE=4 SV=1	Uncharacterized protein OS=Phlebotomus papatasi OX=29031 PE=4 SV=1	Uncharacterized protein	Uncharacterized protein	A0A1B0D001_PHLPP	77 kDa	22	31	36	19	9	1	13	26	18	32	28	35
17	TRUE	Tubulin alpha chain OS=Phlebotomus papatasi OX=29031 PE=3 SV=1	Tubulin alpha chain OS=Phlebotomus papatasi OX=29031 PE=3 SV=1	Tubulin alpha chain	Tubulin alpha chain	A0A1B0D3C0_PHLPP	50 kDa	15	14	16	13	13	8	13	14	10	13	17	16
18	TRUE	Uncharacterized protein OS=Phlebotomus papatasi OX=29031 PE=4 SV=1	Uncharacterized protein OS=Phlebotomus papatasi OX=29031 PE=4 SV=1	Uncharacterized protein	Uncharacterized protein	A0A1B0D919_PHLPP	86 kDa	24	50	0	1	0	0	1	1	2	6	6	6
19	TRUE	Isocitrate dehydrogenase [NAD] subunit, mitochondrial OS=Phlebotomus papatasi OX=29031 PE=3 SV=1	Isocitrate dehydrogenase [NAD] subunit, mitochondrial OS=Phlebotomus papatasi OX=29031 PE=3 SV=1	Isocitrate dehydrogenase [NAD] subunit, mitochondrial	Isocitrate dehydrogenase [NAD] subunit, mitochondrial	A0A1B0EZB5_PHLPP	40 kDa	17	17	16	9	8	0	9	16	7	15	13	14
20	TRUE	Uncharacterized protein OS=Phlebotomus papatasi OX=29031 PE=3 SV=1	Uncharacterized protein OS=Phlebotomus papatasi OX=29031 PE=3 SV=1	Uncharacterized protein	Uncharacterized protein	A0A1B0D3N1_PHLPP	16 kDa	12	13	13	10	10	5	8	10	10	9	10	8
21	TRUE	Alpha-1,4 glucan phosphorylase OS=Phlebotomus papatasi OX=29031 PE=3 SV=1	Alpha-1,4 glucan phosphorylase OS=Phlebotomus papatasi OX=29031 PE=3 SV=1	Alpha-1,4 glucan phosphorylase	Alpha-1,4 glucan phosphorylase	A0A1B0CZA3_PHLPP	86 kDa	21	33	31	15	11	1	9	19	10	28	26	30
22	TRUE	Pyruvate kinase OS=Phlebotomus papatasi OX=29031 PE=3 SV=1	Pyruvate kinase OS=Phlebotomus papatasi OX=29031 PE=3 SV=1	Pyruvate kinase	Pyruvate kinase	A0A1B0D611_PHLPP	55 kDa	21	24	22	16	12	1	13	23	11	20	17	14
23	TRUE	Fructose-bisphosphate aldolase OS=Phlebotomus papatasi OX=29031 PE=3 SV=1	Fructose-bisphosphate aldolase OS=Phlebotomus papatasi OX=29031 PE=3 SV=1	Fructose-bisphosphate aldolase	Fructose-bisphosphate aldolase	A0A1B0CZT3_PHLPP	27 kDa	12	12	10	8	7	6	7	7	7	9	10	9
24	TRUE	Tr-type G domain-containing protein OS=Phlebotomus papatasi OX=29031 PE=4 SV=1	Tr-type G domain-containing protein OS=Phlebotomus papatasi OX=29031 PE=4 SV=1	Tr-type G domain-containing protein	Tr-type G domain-containing protein	A0A1B0DQG2_PHLPP	81 kDa	17	23	16	28	14	7	19	28	21	15	12	13
25	TRUE	HATPase_c domain-containing protein OS=Phlebotomus papatasi OX=29031 PE=3 SV=1	HATPase_c domain-containing protein OS=Phlebotomus papatasi OX=29031 PE=3 SV=1	HATPase_c domain-containing protein	HATPase_c domain-containing protein	A0A1B0DDI1_PHLPP	82 kDa	21	25	20	27	16	7	16	22	18	14	18	13
26	TRUE	Stress sensitive ADP/ATP translocase OS=Phlebotomus papatasi OX=29031 PE=3 SV=1	Stress sensitive ADP/ATP translocase OS=Phlebotomus papatasi OX=29031 PE=3 SV=1	Stress sensitive ADP/ATP translocase	Stress sensitive ADP/ATP translocase	A0A1B0D3N0_PHLPP	17 kDa	11	10	10	8	7	6	8	9	9	8	7	6
27	TRUE	Uncharacterized protein OS=Phlebotomus papatasi OX=29031 PE=4 SV=1	Uncharacterized protein OS=Phlebotomus papatasi OX=29031 PE=4 SV=1	Uncharacterized protein	Uncharacterized protein	A0A1B0GN29_PHLPP	34 kDa	19	22	11	17	16	2	13	16	8	10	11	7
28	TRUE	Uncharacterized protein OS=Phlebotomus papatasi OX=29031 PE=4 SV=1	Uncharacterized protein OS=Phlebotomus papatasi OX=29031 PE=4 SV=1	Uncharacterized protein	Uncharacterized protein	A0A1B0F0M3_PHLPP	311 kDa	41	45	14	26	23	2	20	28	19	23	15	11
29	TRUE	Vitellogenin yolk protein OS=Phlebotomus papatasi OX=29031 PE=3 SV=1	Vitellogenin yolk protein OS=Phlebotomus papatasi OX=29031 PE=3 SV=1	Vitellogenin yolk protein	Vitellogenin yolk protein	A0A1B0D6F2_PHLPP	46 kDa	16	9	11	4	4	0	4	4	4	4	5	0
30	TRUE	Ubiquitin/ribosomal L40 fusion protein-like protein OS=Phlebotomus papatasi OX=29031 PE=2 SV=1	Ubiquitin/ribosomal L40 fusion protein-like protein OS=Phlebotomus papatasi OX=29031 PE=2 SV=1	Ubiquitin/ribosomal L40 fusion protein-like protein	Ubiquitin/ribosomal L40 fusion protein-like protein	A8C9X2_PHLPP	15 kDa	5	5	5	5	5	4	6	5	5	5	4	5
31	TRUE	Uncharacterized protein OS=Phlebotomus papatasi OX=29031 PE=4 SV=1	Uncharacterized protein OS=Phlebotomus papatasi OX=29031 PE=4 SV=1	Uncharacterized protein	Uncharacterized protein	A0A1B0D1L2_PHLPP	28 kDa	11	10	11	8	9	4	8	9	7	8	10	8
32	TRUE	Cluster of Translation elongation factor 1-alpha (Fragment) OS=Phlebotomus papatasi OX=29031 GN=EF-1alpha PE=4 SV=1 (A0A191Y1Y5_PHLPP)	Translation elongation factor 1-alpha (Fragment) OS=Phlebotomus papatasi OX=29031 GN=EF-1alpha PE=4 SV=1 (A0A191Y1Y5_PHLPP)	Translation elongation factor 1-alpha (Fragment)	Translation elongation factor 1-alpha (Fragment)	A0A191Y1Y5_PHLPP	18 kDa	7	11	8	8	7	6	7	9	8	10	11	8
33	TRUE	Uncharacterized protein OS=Phlebotomus papatasi OX=29031 PE=4 SV=1	Uncharacterized protein OS=Phlebotomus papatasi OX=29031 PE=4 SV=1	Uncharacterized protein	Uncharacterized protein	A0A1B0D927_PHLPP	11 kDa	7	10	9	8	9	5	7	9	8	9	9	7
34	TRUE	Uncharacterized protein OS=Phlebotomus papatasi OX=29031 PE=4 SV=1	Uncharacterized protein OS=Phlebotomus papatasi OX=29031 PE=4 SV=1	Uncharacterized protein	Uncharacterized protein	A0A1B0DDD3_PHLPP	26 kDa	7	14	11	9	9	4	7	12	10	11	9	7
35	TRUE	Thioredoxin domain-containing protein OS=Phlebotomus papatasi OX=29031 PE=4 SV=1	Thioredoxin domain-containing protein OS=Phlebotomus papatasi OX=29031 PE=4 SV=1	Thioredoxin domain-containing protein	Thioredoxin domain-containing protein	A0A1B0DKM8_PHLPP	45 kDa	19	23	11	15	13	3	15	18	11	8	9	9
36	TRUE	Uncharacterized protein OS=Phlebotomus papatasi OX=29031 PE=4 SV=1	Uncharacterized protein OS=Phlebotomus papatasi OX=29031 PE=4 SV=1	Uncharacterized protein	Uncharacterized protein	A0A1B0DQ94_PHLPP	18 kDa	7	10	8	7	5	4	5	7	7	8	6	4
37	TRUE	Uncharacterized protein OS=Phlebotomus papatasi OX=29031 PE=4 SV=1	Uncharacterized protein OS=Phlebotomus papatasi OX=29031 PE=4 SV=1	Uncharacterized protein	Uncharacterized protein	A0A1B0GQ45_PHLPP	14 kDa	8	8	8	6	5	6	5	5	4	5	5	6
38	TRUE	Heat shock protein 60 OS=Phlebotomus papatasi OX=29031 PE=4 SV=1	Heat shock protein 60 OS=Phlebotomus papatasi OX=29031 PE=4 SV=1	Heat shock protein 60	Heat shock protein 60	A0A1B0D6N2_PHLPP	30 kDa	14	15	11	14	13	3	10	15	13	11	11	11
39	TRUE	Uncharacterized protein OS=Phlebotomus papatasi OX=29031 PE=4 SV=1	Uncharacterized protein OS=Phlebotomus papatasi OX=29031 PE=4 SV=1	Uncharacterized protein	Uncharacterized protein	A0A1B0DJM9_PHLPP	15 kDa	10	12	9	9	11	4	7	11	8	9	9	7
40	TRUE	Histone H4 OS=Phlebotomus papatasi OX=29031 PE=3 SV=1	Histone H4 OS=Phlebotomus papatasi OX=29031 PE=3 SV=1	Histone H4	Histone H4	A0A1B0GP78_PHLPP	101 kDa	8	10	6	10	7	4	6	8	6	8	6	7
41	TRUE	Cytochrome c domain-containing protein OS=Phlebotomus papatasi OX=29031 PE=3 SV=1	Cytochrome c domain-containing protein OS=Phlebotomus papatasi OX=29031 PE=3 SV=1	Cytochrome c domain-containing protein	Cytochrome c domain-containing protein	A0A1B0GN46_PHLPP	12 kDa	8	9	9	8	8	8	6	8	8	8	8	8
42	TRUE	TIL domain-containing protein OS=Phlebotomus papatasi OX=29031 PE=4 SV=1	TIL domain-containing protein OS=Phlebotomus papatasi OX=29031 PE=4 SV=1	TIL domain-containing protein	TIL domain-containing protein	A0A1B0D8Q9_PHLPP	22 kDa	7	6	5	4	4	2	4	4	3	4	4	1
43	TRUE	Catalase OS=Phlebotomus papatasi OX=29031 PE=3 SV=1	Catalase OS=Phlebotomus papatasi OX=29031 PE=3 SV=1	Catalase	Catalase	A0A1B0DEK2_PHLPP	48 kDa	16	16	10	13	13	4	13	13	9	10	12	8
44	TRUE	Uncharacterized protein OS=Phlebotomus papatasi OX=29031 PE=4 SV=1	Uncharacterized protein OS=Phlebotomus papatasi OX=29031 PE=4 SV=1	Uncharacterized protein	Uncharacterized protein	A0A1B0FY72_PHLPP	381 kDa	15	47	52	7	2	0	3	17	4	19	19	24
45	TRUE	Uncharacterized protein OS=Phlebotomus papatasi OX=29031 PE=4 SV=1	Uncharacterized protein OS=Phlebotomus papatasi OX=29031 PE=4 SV=1	Uncharacterized protein	Uncharacterized protein	A0A1B0D1D5_PHLPP	46 kDa	11	16	14	10	9	3	7	11	9	11	9	8
46	TRUE	Enolase_C domain-containing protein OS=Phlebotomus papatasi OX=29031 PE=4 SV=1	Enolase_C domain-containing protein OS=Phlebotomus papatasi OX=29031 PE=4 SV=1	Enolase_C domain-containing protein	Enolase_C domain-containing protein	A0A1B0EZ45_PHLPP	14 kDa	7	6	7	7	7	3	6	6	6	7	6	6
47	TRUE	Lipoyl-binding domain-containing protein OS=Phlebotomus papatasi OX=29031 PE=4 SV=1	Lipoyl-binding domain-containing protein OS=Phlebotomus papatasi OX=29031 PE=4 SV=1	Lipoyl-binding domain-containing protein	Lipoyl-binding domain-containing protein	A0A1B0EZF6_PHLPP	54 kDa	14	17	11	7	8	2	4	11	5	11	11	9
48	TRUE	Uncharacterized protein OS=Phlebotomus papatasi OX=29031 PE=4 SV=1	Uncharacterized protein OS=Phlebotomus papatasi OX=29031 PE=4 SV=1	Uncharacterized protein	Uncharacterized protein	A0A1B0D002_PHLPP	37 kDa	7	11	13	8	7	1	6	11	7	12	12	12
49	TRUE	Uncharacterized protein OS=Phlebotomus papatasi OX=29031 PE=4 SV=1	Uncharacterized protein OS=Phlebotomus papatasi OX=29031 PE=4 SV=1	Uncharacterized protein	Uncharacterized protein	A0A1B0DPE4_PHLPP	358 kDa	13	36	36	5	0	0	0	16	0	21	16	23
50	TRUE	Uncharacterized protein OS=Phlebotomus papatasi OX=29031 PE=4 SV=1	Uncharacterized protein OS=Phlebotomus papatasi OX=29031 PE=4 SV=1	Uncharacterized protein	Uncharacterized protein	A0A1B0EY87_PHLPP	23 kDa	6	7	6	5	5	3	5	5	5	5	5	5
51	TRUE	Uncharacterized protein OS=Phlebotomus papatasi OX=29031 PE=4 SV=1	Uncharacterized protein OS=Phlebotomus papatasi OX=29031 PE=4 SV=1	Uncharacterized protein	Uncharacterized protein	A0A1B0DBF3_PHLPP	22 kDa	10	10	9	8	7	1	6	8	6	7	6	6
52	TRUE	Uncharacterized protein OS=Phlebotomus papatasi OX=29031 PE=3 SV=1	Uncharacterized protein OS=Phlebotomus papatasi OX=29031 PE=3 SV=1	Uncharacterized protein	Uncharacterized protein	A0A1B0D7A7_PHLPP	23 kDa	12	15	8	7	5	1	6	11	6	5	4	4
53	TRUE	Bifunctional purine biosynthesis protein OS=Phlebotomus papatasi OX=29031 PE=3 SV=1	Bifunctional purine biosynthesis protein OS=Phlebotomus papatasi OX=29031 PE=3 SV=1	Bifunctional purine biosynthesis protein	Bifunctional purine biosynthesis protein	A0A1B0DCX6_PHLPP	64 kDa	20	25	9	15	11	3	9	15	14	3	4	6
54	TRUE	S5 DRBM domain-containing protein OS=Phlebotomus papatasi OX=29031 PE=3 SV=1	S5 DRBM domain-containing protein OS=Phlebotomus papatasi OX=29031 PE=3 SV=1	S5 DRBM domain-containing protein	S5 DRBM domain-containing protein	A0A1B0DK98_PHLPP	29 kDa	9	11	7	11	7	4	8	11	10	10	12	10
55	TRUE	Uncharacterized protein OS=Phlebotomus papatasi OX=29031 PE=4 SV=1	Uncharacterized protein OS=Phlebotomus papatasi OX=29031 PE=4 SV=1	Uncharacterized protein	Uncharacterized protein	A0A1B0GNX6_PHLPP	12 kDa	7	5	5	4	4	3	5	4	3	3	5	2
56	TRUE	Aconitase domain-containing protein OS=Phlebotomus papatasi OX=29031 PE=4 SV=1	Aconitase domain-containing protein OS=Phlebotomus papatasi OX=29031 PE=4 SV=1	Aconitase domain-containing protein	Aconitase domain-containing protein	A0A1B0FY75_PHLPP	41 kDa	8	13	12	7	7	1	5	9	8	10	8	6
57	TRUE	Uncharacterized protein OS=Phlebotomus papatasi OX=29031 PE=4 SV=1	Uncharacterized protein OS=Phlebotomus papatasi OX=29031 PE=4 SV=1	Uncharacterized protein	Uncharacterized protein	A0A1B0DHE3_PHLPP	105 kDa	16	30	19	2	1	0	2	9	3	9	9	8
58	TRUE	Isocitrate dehydrogenase [NADP] OS=Phlebotomus papatasi OX=29031 PE=3 SV=1	Isocitrate dehydrogenase [NADP] OS=Phlebotomus papatasi OX=29031 PE=3 SV=1	Isocitrate dehydrogenase [NADP]	Isocitrate dehydrogenase [NADP]	A0A1B0GPW4_PHLPP	45 kDa	15	16	11	14	15	1	12	17	15	9	9	9
59	TRUE	Uncharacterized protein OS=Phlebotomus papatasi OX=29031 PE=3 SV=1	Uncharacterized protein OS=Phlebotomus papatasi OX=29031 PE=3 SV=1	Uncharacterized protein	Uncharacterized protein	A0A1B0CZT8_PHLPP	53 kDa	12	15	13	7	7	1	2	12	5	13	13	12
60	TRUE	Uncharacterized protein OS=Phlebotomus papatasi OX=29031 PE=3 SV=1	Uncharacterized protein OS=Phlebotomus papatasi OX=29031 PE=3 SV=1	Uncharacterized protein	Uncharacterized protein	A0A1B0DIW0_PHLPP	38 kDa	11	12	16	7	6	0	7	11	5	11	9	10
61	TRUE	Uncharacterized protein OS=Phlebotomus papatasi OX=29031 PE=4 SV=1	Uncharacterized protein OS=Phlebotomus papatasi OX=29031 PE=4 SV=1	Uncharacterized protein	Uncharacterized protein	A0A1B0DBI2_PHLPP	272 kDa	10	23	11	27	7	0	8	18	9	14	19	24
62	TRUE	Heat shock protein cognate OS=Phlebotomus papatasi OX=29031 PE=3 SV=1	Heat shock protein cognate OS=Phlebotomus papatasi OX=29031 PE=3 SV=1	Heat shock protein cognate	Heat shock protein cognate	A0A1B0DJP8_PHLPP	51 kDa	7	7	4	17	12	5	12	15	9	8	8	8
63	TRUE	Lipase OS=Phlebotomus papatasi OX=29031 PE=3 SV=1	Lipase OS=Phlebotomus papatasi OX=29031 PE=3 SV=1	Lipase	Lipase	A0A1B0DL49_PHLPP	43 kDa	12	15	7	7	4	0	4	3	5	3	5	3
64	TRUE	PpMVP1 OS=Phlebotomus papatasi OX=29031 GN=MVP1 PE=2 SV=1	PpMVP1 OS=Phlebotomus papatasi OX=29031 GN=MVP1 PE=2 SV=1	PpMVP1	PpMVP1	A8C9U5_PHLPP	24 kDa	11	9	0	3	4	8	3	3	4	0	0	0
65	TRUE	Uncharacterized protein OS=Phlebotomus papatasi OX=29031 PE=3 SV=1	Uncharacterized protein OS=Phlebotomus papatasi OX=29031 PE=3 SV=1	Uncharacterized protein	Uncharacterized protein	A0A1B0GP68_PHLPP	285 kDa	17	23	17	6	6	0	4	15	3	10	9	12
66	TRUE	Iso_dh domain-containing protein OS=Phlebotomus papatasi OX=29031 PE=4 SV=1	Iso_dh domain-containing protein OS=Phlebotomus papatasi OX=29031 PE=4 SV=1	Iso_dh domain-containing protein	Iso_dh domain-containing protein	A0A1B0D371_PHLPP	71 kDa	8	9	9	14	12	4	10	16	10	7	12	4
67	TRUE	Uncharacterized protein OS=Phlebotomus papatasi OX=29031 PE=4 SV=1	Uncharacterized protein OS=Phlebotomus papatasi OX=29031 PE=4 SV=1	Uncharacterized protein	Uncharacterized protein	A0A1B0D5J4_PHLPP	224 kDa	18	19	10	17	6	1	7	25	7	8	15	19
68	TRUE	Uncharacterized protein OS=Phlebotomus papatasi OX=29031 PE=4 SV=1	Uncharacterized protein OS=Phlebotomus papatasi OX=29031 PE=4 SV=1	Uncharacterized protein	Uncharacterized protein	A0A1B0D7R7_PHLPP	30 kDa	7	7	6	11	8	4	13	12	9	8	8	8
69	TRUE	Uncharacterized protein OS=Phlebotomus papatasi OX=29031 PE=4 SV=1	Uncharacterized protein OS=Phlebotomus papatasi OX=29031 PE=4 SV=1	Uncharacterized protein	Uncharacterized protein	A0A1B0DP03_PHLPP	31 kDa	7	8	8	6	5	1	6	7	4	10	8	7
70	TRUE	Vacuolar H+ ATPase subunit OS=Phlebotomus papatasi OX=29031 PE=4 SV=1	Vacuolar H+ ATPase subunit OS=Phlebotomus papatasi OX=29031 PE=4 SV=1	Vacuolar H+ ATPase subunit	Vacuolar H+ ATPase subunit	A0A1B0EX86_PHLPP	19 kDa	10	11	9	10	4	1	10	10	7	9	11	10
71	TRUE	Uncharacterized protein OS=Phlebotomus papatasi OX=29031 PE=4 SV=1	Uncharacterized protein OS=Phlebotomus papatasi OX=29031 PE=4 SV=1	Uncharacterized protein	Uncharacterized protein	A0A1B0D916_PHLPP	84 kDa	3	31	0	1	0	0	0	0	2	4	4	4
72	TRUE	Glucose-6-phosphate isomerase OS=Phlebotomus papatasi OX=29031 PE=3 SV=1	Glucose-6-phosphate isomerase OS=Phlebotomus papatasi OX=29031 PE=3 SV=1	Glucose-6-phosphate isomerase	Glucose-6-phosphate isomerase	A0A1B0GQG0_PHLPP	61 kDa	6	14	14	6	4	0	4	11	1	9	8	11
73	TRUE	Transket_pyr domain-containing protein OS=Phlebotomus papatasi OX=29031 PE=4 SV=1	Transket_pyr domain-containing protein OS=Phlebotomus papatasi OX=29031 PE=4 SV=1	Transket_pyr domain-containing protein	Transket_pyr domain-containing protein	A0A1B0D8R1_PHLPP	64 kDa	12	14	16	7	7	0	6	9	7	12	12	12
74	TRUE	Uncharacterized protein OS=Phlebotomus papatasi OX=29031 PE=4 SV=1	Uncharacterized protein OS=Phlebotomus papatasi OX=29031 PE=4 SV=1	Uncharacterized protein	Uncharacterized protein	A0A1B0EZ38_PHLPP	44 kDa	11	15	10	5	6	0	3	8	4	5	5	7
75	TRUE	Alpha-mannosidase OS=Phlebotomus papatasi OX=29031 PE=3 SV=1	Alpha-mannosidase OS=Phlebotomus papatasi OX=29031 PE=3 SV=1	Alpha-mannosidase	Alpha-mannosidase	A0A1B0GPJ0_PHLPP	126 kDa	26	11	10	11	10	0	8	19	2	9	10	1
76	TRUE	14_3_3 domain-containing protein OS=Phlebotomus papatasi OX=29031 PE=3 SV=1	14_3_3 domain-containing protein OS=Phlebotomus papatasi OX=29031 PE=3 SV=1	14_3_3 domain-containing protein	14_3_3 domain-containing protein	A0A1B0D7S4_PHLPP	26 kDa	8	12	10	10	9	3	9	12	10	9	8	10
77	TRUE	Uncharacterized protein OS=Phlebotomus papatasi OX=29031 PE=3 SV=1	Uncharacterized protein OS=Phlebotomus papatasi OX=29031 PE=3 SV=1	Uncharacterized protein	Uncharacterized protein	A0A1B0DPG7_PHLPP	89 kDa	10	11	10	11	6	1	6	14	7	6	5	5
78	TRUE	40S ribosomal protein S9 OS=Phlebotomus papatasi OX=29031 PE=4 SV=1	40S ribosomal protein S9 OS=Phlebotomus papatasi OX=29031 PE=4 SV=1	40S ribosomal protein S9	40S ribosomal protein S9	A0A1B0D384_PHLPP	28 kDa	9	10	7	9	8	4	9	9	9	7	10	9
79	TRUE	Ligase_CoA domain-containing protein OS=Phlebotomus papatasi OX=29031 PE=4 SV=1	Ligase_CoA domain-containing protein OS=Phlebotomus papatasi OX=29031 PE=4 SV=1	Ligase_CoA domain-containing protein	Ligase_CoA domain-containing protein	A0A1B0DPM7_PHLPP	21 kDa	6	8	9	4	4	0	3	5	5	7	6	6
80	TRUE	Cluster of Histone H2A OS=Phlebotomus papatasi OX=29031 PE=3 SV=1 (A0A1B0D249_PHLPP)	Histone H2A OS=Phlebotomus papatasi OX=29031 PE=3 SV=1 (A0A1B0D249_PHLPP)	Histone H2A	Histone H2A	A0A1B0D249_PHLPP	13 kDa	4	3	3	4	3	3	4	3	3	4	4	4
81	TRUE	JmjC domain-containing protein OS=Phlebotomus papatasi OX=29031 PE=4 SV=1	JmjC domain-containing protein OS=Phlebotomus papatasi OX=29031 PE=4 SV=1	JmjC domain-containing protein	JmjC domain-containing protein	A0A1B0D7R8_PHLPP	63 kDa	5	6	5	6	6	1	5	5	4	7	7	7
82	TRUE	PHB domain-containing protein OS=Phlebotomus papatasi OX=29031 PE=4 SV=1	PHB domain-containing protein OS=Phlebotomus papatasi OX=29031 PE=4 SV=1	PHB domain-containing protein	PHB domain-containing protein	A0A1B0DL95_PHLPP	33 kDa	6	9	10	9	5	1	8	11	9	8	12	12
83	TRUE	ATP-synt_DE_N domain-containing protein OS=Phlebotomus papatasi OX=29031 PE=3 SV=1	ATP-synt_DE_N domain-containing protein OS=Phlebotomus papatasi OX=29031 PE=3 SV=1	ATP-synt_DE_N domain-containing protein	ATP-synt_DE_N domain-containing protein	A0A1B0EXQ7_PHLPP	17 kDa	3	6	6	4	4	3	4	5	4	5	4	4
84	TRUE	Phosphotransferase OS=Phlebotomus papatasi OX=29031 PE=3 SV=1	Phosphotransferase OS=Phlebotomus papatasi OX=29031 PE=3 SV=1	Phosphotransferase	Phosphotransferase	A0A1B0GLX3_PHLPP	42 kDa	10	3	9	7	5	3	7	8	5	6	6	6
85	TRUE	Prohibitin OS=Phlebotomus papatasi OX=29031 PE=4 SV=1	Prohibitin OS=Phlebotomus papatasi OX=29031 PE=4 SV=1	Prohibitin	Prohibitin	A0A1B0DKN3_PHLPP	30 kDa	10	9	6	8	9	1	8	10	8	6	6	8
86	TRUE	Uncharacterized protein OS=Phlebotomus papatasi OX=29031 PE=4 SV=1	Uncharacterized protein OS=Phlebotomus papatasi OX=29031 PE=4 SV=1	Uncharacterized protein	Uncharacterized protein	A0A1B0CYP3_PHLPP	88 kDa	13	15	9	16	12	0	5	18	8	7	6	8
87	TRUE	Uncharacterized protein OS=Phlebotomus papatasi OX=29031 PE=3 SV=1	Uncharacterized protein OS=Phlebotomus papatasi OX=29031 PE=3 SV=1	Uncharacterized protein	Uncharacterized protein	A0A1B0D0D3_PHLPP	35 kDa	10	11	4	9	10	3	6	7	5	6	5	4
88	TRUE	Complex1_30kDa domain-containing protein OS=Phlebotomus papatasi OX=29031 PE=3 SV=1	Complex1_30kDa domain-containing protein OS=Phlebotomus papatasi OX=29031 PE=3 SV=1	Complex1_30kDa domain-containing protein	Complex1_30kDa domain-containing protein	A0A1B0DBZ5_PHLPP	45 kDa	6	5	9	4	3	0	5	6	3	4	8	9
89	TRUE	40S ribosomal protein S3a OS=Phlebotomus papatasi OX=29031 PE=3 SV=1	40S ribosomal protein S3a OS=Phlebotomus papatasi OX=29031 PE=3 SV=1	40S ribosomal protein S3a	40S ribosomal protein S3a	A0A1B0D2Y7_PHLPP	30 kDa	10	14	8	11	8	1	9	8	10	6	7	6
90	TRUE	Uncharacterized protein OS=Phlebotomus papatasi OX=29031 PE=4 SV=1	Uncharacterized protein OS=Phlebotomus papatasi OX=29031 PE=4 SV=1	Uncharacterized protein	Uncharacterized protein	A0A1B0DF10_PHLPP	164 kDa	1	17	20	6	0	0	2	11	2	8	11	13
91	TRUE	Uncharacterized protein OS=Phlebotomus papatasi OX=29031 PE=4 SV=1	Uncharacterized protein OS=Phlebotomus papatasi OX=29031 PE=4 SV=1	Uncharacterized protein	Uncharacterized protein	A0A1B0CYP2_PHLPP	23 kDa	6	3	4	6	5	1	4	5	4	5	5	6
92	TRUE	Uncharacterized protein OS=Phlebotomus papatasi OX=29031 PE=4 SV=1	Uncharacterized protein OS=Phlebotomus papatasi OX=29031 PE=4 SV=1	Uncharacterized protein	Uncharacterized protein	A0A1B0DE05_PHLPP	28 kDa	7	9	7	6	7	0	6	8	6	1	2	3
93	TRUE	Nucleoside diphosphate kinase OS=Phlebotomus papatasi OX=29031 PE=3 SV=1	Nucleoside diphosphate kinase OS=Phlebotomus papatasi OX=29031 PE=3 SV=1	Nucleoside diphosphate kinase	Nucleoside diphosphate kinase	A0A1B0D3Q5_PHLPP	19 kDa	4	5	5	4	5	2	5	4	4	4	4	4
94	TRUE	Uncharacterized protein OS=Phlebotomus papatasi OX=29031 PE=3 SV=1	Uncharacterized protein OS=Phlebotomus papatasi OX=29031 PE=3 SV=1	Uncharacterized protein	Uncharacterized protein	A0A1B0DJP9_PHLPP	17 kDa	7	8	5	7	8	7	7	7	7	8	7	7
95	TRUE	Heat shock protein 70 cognate 1 OS=Phlebotomus papatasi OX=29031 PE=3 SV=1	Heat shock protein 70 cognate 1 OS=Phlebotomus papatasi OX=29031 PE=3 SV=1	Heat shock protein 70 cognate 1	Heat shock protein 70 cognate 1	A0A1B0CZH4_PHLPP	71 kDa	6	11	16	7	6	5	6	7	7	9	8	11
96	TRUE	Uncharacterized protein OS=Phlebotomus papatasi OX=29031 PE=4 SV=1	Uncharacterized protein OS=Phlebotomus papatasi OX=29031 PE=4 SV=1	Uncharacterized protein	Uncharacterized protein	A0A1B0D6Z8_PHLPP	23 kDa	4	6	6	3	3	2	5	4	3	5	6	5
97	TRUE	Uncharacterized protein OS=Phlebotomus papatasi OX=29031 PE=4 SV=1	Uncharacterized protein OS=Phlebotomus papatasi OX=29031 PE=4 SV=1	Uncharacterized protein	Uncharacterized protein	A0A1B0D8G8_PHLPP	17 kDa	5	8	5	10	5	1	5	9	6	7	4	3
98	TRUE	AIRC domain-containing protein OS=Phlebotomus papatasi OX=29031 PE=3 SV=1	AIRC domain-containing protein OS=Phlebotomus papatasi OX=29031 PE=3 SV=1	AIRC domain-containing protein	AIRC domain-containing protein	A0A1B0DP59_PHLPP	47 kDa	13	15	2	8	7	3	3	7	4	2	3	1
99	TRUE	Cluster of Uncharacterized protein OS=Phlebotomus papatasi OX=29031 PE=3 SV=1 (A0A1B0EZT9_PHLPP)	Uncharacterized protein OS=Phlebotomus papatasi OX=29031 PE=3 SV=1 (A0A1B0EZT9_PHLPP)	Uncharacterized protein	Uncharacterized protein	A0A1B0EZT9_PHLPP	37 kDa	8	10	7	10	5	0	7	10	7	5	8	4
100	TRUE	Uncharacterized protein OS=Phlebotomus papatasi OX=29031 PE=3 SV=1	Uncharacterized protein OS=Phlebotomus papatasi OX=29031 PE=3 SV=1	Uncharacterized protein	Uncharacterized protein	A0A1B0D649_PHLPP	40 kDa	10	10	5	7	4	1	5	8	6	6	5	7
101	TRUE	DM5 domain-containing protein OS=Phlebotomus papatasi OX=29031 PE=4 SV=1	DM5 domain-containing protein OS=Phlebotomus papatasi OX=29031 PE=4 SV=1	DM5 domain-containing protein	DM5 domain-containing protein	A0A1B0GMD1_PHLPP	30 kDa	3	4	3	4	4	2	2	3	2	3	3	3
102	TRUE	V-ATPase_H_C domain-containing protein OS=Phlebotomus papatasi OX=29031 PE=4 SV=1	V-ATPase_H_C domain-containing protein OS=Phlebotomus papatasi OX=29031 PE=4 SV=1	V-ATPase_H_C domain-containing protein	V-ATPase_H_C domain-containing protein	A0A1B0DPC1_PHLPP	42 kDa	5	6	3	6	3	1	7	5	4	5	7	7
103	TRUE	Sulfhydryl oxidase OS=Phlebotomus papatasi OX=29031 PE=4 SV=1	Sulfhydryl oxidase OS=Phlebotomus papatasi OX=29031 PE=4 SV=1	Sulfhydryl oxidase	Sulfhydryl oxidase	A0A1B0D1C0_PHLPP	86 kDa	2	3	3	1	3	0	1	3	1	2	3	2
104	TRUE	60S acidic ribosomal protein P0 OS=Phlebotomus papatasi OX=29031 PE=3 SV=1	60S acidic ribosomal protein P0 OS=Phlebotomus papatasi OX=29031 PE=3 SV=1	60S acidic ribosomal protein P0	60S acidic ribosomal protein P0	A0A1B0D3Y1_PHLPP	35 kDa	9	10	5	9	8	3	3	7	5	2	5	4
105	TRUE	40S ribosomal protein S18-like protein OS=Phlebotomus papatasi OX=29031 PE=2 SV=1	40S ribosomal protein S18-like protein OS=Phlebotomus papatasi OX=29031 PE=2 SV=1	40S ribosomal protein S18-like protein	40S ribosomal protein S18-like protein	A8CA03_PHLPP	18 kDa	6	9	4	8	6	2	5	8	5	6	6	3
106	TRUE	ELFV_dehydrog domain-containing protein OS=Phlebotomus papatasi OX=29031 PE=4 SV=1	ELFV_dehydrog domain-containing protein OS=Phlebotomus papatasi OX=29031 PE=4 SV=1	ELFV_dehydrog domain-containing protein	ELFV_dehydrog domain-containing protein	A0A1B0D883_PHLPP	26 kDa	4	6	6	7	5	2	4	8	6	6	7	7
107	TRUE	Triosephosphate isomerase OS=Phlebotomus papatasi OX=29031 PE=3 SV=1	Triosephosphate isomerase OS=Phlebotomus papatasi OX=29031 PE=3 SV=1	Triosephosphate isomerase	Triosephosphate isomerase	A0A1B0GM06_PHLPP	17 kDa	8	8	7	7	7	0	4	9	3	5	6	3
108	TRUE	Uncharacterized protein OS=Phlebotomus papatasi OX=29031 PE=4 SV=1	Uncharacterized protein OS=Phlebotomus papatasi OX=29031 PE=4 SV=1	Uncharacterized protein	Uncharacterized protein	A0A1B0D4K5_PHLPP	28 kDa	6	8	9	4	7	2	3	7	4	6	5	5
109	TRUE	Pyruvate dehydrogenase E1 component subunit beta OS=Phlebotomus papatasi OX=29031 PE=4 SV=1	Pyruvate dehydrogenase E1 component subunit beta OS=Phlebotomus papatasi OX=29031 PE=4 SV=1	Pyruvate dehydrogenase E1 component subunit beta	Pyruvate dehydrogenase E1 component subunit beta	A0A1B0DP56_PHLPP	39 kDa	12	13	10	4	3	0	3	6	3	3	3	4
110	TRUE	40S ribosomal protein S8 OS=Phlebotomus papatasi OX=29031 PE=2 SV=1	40S ribosomal protein S8 OS=Phlebotomus papatasi OX=29031 PE=2 SV=1	40S ribosomal protein S8	40S ribosomal protein S8	A8CAE5_PHLPP	24 kDa	6	9	5	8	6	1	5	7	7	4	6	5
111	TRUE	Cytochrome c oxidase subunit 2 OS=Phlebotomus papatasi OX=29031 GN=COII PE=3 SV=1	Cytochrome c oxidase subunit 2 OS=Phlebotomus papatasi OX=29031 GN=COII PE=3 SV=1	Cytochrome c oxidase subunit 2	Cytochrome c oxidase subunit 2	A0A0N9DSM5_PHLPP	26 kDa	4	4	4	3	3	1	3	3	3	3	4	4
112	TRUE	Uncharacterized protein OS=Phlebotomus papatasi OX=29031 PE=4 SV=1	Uncharacterized protein OS=Phlebotomus papatasi OX=29031 PE=4 SV=1	Uncharacterized protein	Uncharacterized protein	A0A1B0D9B1_PHLPP	21 kDa	5	8	5	6	6	1	6	7	3	0	2	2
113	TRUE	Uncharacterized protein OS=Phlebotomus papatasi OX=29031 PE=4 SV=1	Uncharacterized protein OS=Phlebotomus papatasi OX=29031 PE=4 SV=1	Uncharacterized protein	Uncharacterized protein	A0A1B0EYP5_PHLPP	47 kDa	5	6	4	5	4	0	3	5	3	3	3	1
114	TRUE	Glyco_18 domain-containing protein OS=Phlebotomus papatasi OX=29031 PE=3 SV=1	Glyco_18 domain-containing protein OS=Phlebotomus papatasi OX=29031 PE=3 SV=1	Glyco_18 domain-containing protein	Glyco_18 domain-containing protein	A0A1B0EZB9_PHLPP	49 kDa	11	10	8	7	4	1	4	6	3	3	3	4
115	TRUE	Uncharacterized protein OS=Phlebotomus papatasi OX=29031 PE=3 SV=1	Uncharacterized protein OS=Phlebotomus papatasi OX=29031 PE=3 SV=1	Uncharacterized protein	Uncharacterized protein	A0A1B0GMB5_PHLPP	59 kDa	9	8	6	6	7	1	5	8	6	3	3	4
116	TRUE	Cluster of Uncharacterized protein OS=Phlebotomus papatasi OX=29031 PE=3 SV=1 (A0A1B0DMM1_PHLPP)	Uncharacterized protein OS=Phlebotomus papatasi OX=29031 PE=3 SV=1 (A0A1B0DMM1_PHLPP)	Uncharacterized protein	Uncharacterized protein	A0A1B0DMM1_PHLPP	131 kDa	3	14	1	10	4	0	14	7	9	8	8	6
117	TRUE	Cluster of Uncharacterized protein OS=Phlebotomus papatasi OX=29031 PE=3 SV=1 (A0A1B0D214_PHLPP)	Uncharacterized protein OS=Phlebotomus papatasi OX=29031 PE=3 SV=1 (A0A1B0D214_PHLPP)	Uncharacterized protein	Uncharacterized protein	A0A1B0D214_PHLPP	12 kDa	6	6	5	2	6	4	6	4	4	4	6	5
118	TRUE	Uncharacterized protein OS=Phlebotomus papatasi OX=29031 PE=3 SV=1	Uncharacterized protein OS=Phlebotomus papatasi OX=29031 PE=3 SV=1	Uncharacterized protein	Uncharacterized protein	A0A1B0CZK2_PHLPP	49 kDa	7	9	5	11	9	2	7	10	6	3	7	6
119	TRUE	Uncharacterized protein OS=Phlebotomus papatasi OX=29031 PE=4 SV=1	Uncharacterized protein OS=Phlebotomus papatasi OX=29031 PE=4 SV=1	Uncharacterized protein	Uncharacterized protein	A0A1B0GNT9_PHLPP	26 kDa	4	5	6	5	4	0	4	5	3	7	4	5
120	TRUE	FERM domain-containing protein OS=Phlebotomus papatasi OX=29031 PE=4 SV=1	FERM domain-containing protein OS=Phlebotomus papatasi OX=29031 PE=4 SV=1	FERM domain-containing protein	FERM domain-containing protein	A0A1B0DEG2_PHLPP	51 kDa	4	5	2	5	3	1	5	5	3	2	3	3
121	TRUE	Methylenetetrahydrofolate dehydrogenase activity OS=Phlebotomus papatasi OX=29031 PE=3 SV=1	Methylenetetrahydrofolate dehydrogenase activity OS=Phlebotomus papatasi OX=29031 PE=3 SV=1	Methylenetetrahydrofolate dehydrogenase activity	Methylenetetrahydrofolate dehydrogenase activity	A0A1B0DNM7_PHLPP	76 kDa	11	19	2	12	9	0	4	10	6	1	3	3
122	TRUE	Aldedh domain-containing protein OS=Phlebotomus papatasi OX=29031 PE=3 SV=1	Aldedh domain-containing protein OS=Phlebotomus papatasi OX=29031 PE=3 SV=1	Aldedh domain-containing protein	Aldedh domain-containing protein	A0A1B0D5Z4_PHLPP	58 kDa	13	12	3	6	6	2	4	7	5	4	3	1
123	TRUE	Plug_translocon domain-containing protein OS=Phlebotomus papatasi OX=29031 PE=3 SV=1	Plug_translocon domain-containing protein OS=Phlebotomus papatasi OX=29031 PE=3 SV=1	Plug_translocon domain-containing protein	Plug_translocon domain-containing protein	A0A1B0GQ89_PHLPP	52 kDa	4	5	3	8	5	3	4	7	6	4	4	5
124	TRUE	ATP-synt_C domain-containing protein OS=Phlebotomus papatasi OX=29031 PE=3 SV=1	ATP-synt_C domain-containing protein OS=Phlebotomus papatasi OX=29031 PE=3 SV=1	ATP-synt_C domain-containing protein	ATP-synt_C domain-containing protein	A0A1B0EY42_PHLPP	14 kDa	0	1	2	2	0	0	0	1	2	2	2	2
125	TRUE	Cluster of Peroxiredoxin OS=Phlebotomus papatasi OX=29031 PE=3 SV=1 (A0A1B0D6A3_PHLPP)	Peroxiredoxin OS=Phlebotomus papatasi OX=29031 PE=3 SV=1 (A0A1B0D6A3_PHLPP)	Peroxiredoxin	Peroxiredoxin	A0A1B0D6A3_PHLPP	20 kDa	6	6	4	7	7	0	5	7	5	4	6	2
126	TRUE	Uncharacterized protein OS=Phlebotomus papatasi OX=29031 PE=4 SV=1	Uncharacterized protein OS=Phlebotomus papatasi OX=29031 PE=4 SV=1	Uncharacterized protein	Uncharacterized protein	A0A1B0DM19_PHLPP	95 kDa	17	7	5	8	3	2	6	9	6	3	4	3
127	TRUE	Microvilli-like protein OS=Phlebotomus papatasi OX=29031 GN=MVP2 PE=2 SV=1	Microvilli-like protein OS=Phlebotomus papatasi OX=29031 GN=MVP2 PE=2 SV=1	Microvilli-like protein	Microvilli-like protein	A8CAH0_PHLPP	24 kDa	6	3	0	3	3	3	3	3	1	1	0	0
128	TRUE	Aldo_ket_red domain-containing protein OS=Phlebotomus papatasi OX=29031 PE=4 SV=1	Aldo_ket_red domain-containing protein OS=Phlebotomus papatasi OX=29031 PE=4 SV=1	Aldo_ket_red domain-containing protein	Aldo_ket_red domain-containing protein	A0A1B0D7T1_PHLPP	36 kDa	7	11	7	7	5	0	3	9	6	4	5	5
129	TRUE	Phosphoglycerate mutase OS=Phlebotomus papatasi OX=29031 PE=3 SV=1	Phosphoglycerate mutase OS=Phlebotomus papatasi OX=29031 PE=3 SV=1	Phosphoglycerate mutase	Phosphoglycerate mutase	A0A1B0D7W9_PHLPP	29 kDa	7	9	5	5	5	1	3	7	4	5	5	4
130	TRUE	Uncharacterized protein OS=Phlebotomus papatasi OX=29031 PE=4 SV=1	Uncharacterized protein OS=Phlebotomus papatasi OX=29031 PE=4 SV=1	Uncharacterized protein	Uncharacterized protein	A0A1B0DG99_PHLPP	17 kDa	5	2	2	3	3	4	3	3	2	3	3	1
131	TRUE	Peritrophin (Per1) OS=Phlebotomus papatasi OX=29031 PE=4 SV=1	Peritrophin (Per1) OS=Phlebotomus papatasi OX=29031 PE=4 SV=1	Peritrophin (Per1)	Peritrophin (Per1)	A0A1B0DLW3_PHLPP	28 kDa	10	9	0	1	1	5	1	1	1	1	0	0
132	TRUE	Uncharacterized protein OS=Phlebotomus papatasi OX=29031 PE=4 SV=1	Uncharacterized protein OS=Phlebotomus papatasi OX=29031 PE=4 SV=1	Uncharacterized protein	Uncharacterized protein	A0A1B0DLY2_PHLPP	19 kDa	9	11	4	5	7	3	5	7	6	5	2	2
133	TRUE	Uncharacterized protein OS=Phlebotomus papatasi OX=29031 PE=4 SV=1	Uncharacterized protein OS=Phlebotomus papatasi OX=29031 PE=4 SV=1	Uncharacterized protein	Uncharacterized protein	A0A1B0D9B7_PHLPP	93 kDa	8	8	5	10	8	1	5	9	6	3	5	3
134	TRUE	Uncharacterized protein OS=Phlebotomus papatasi OX=29031 PE=4 SV=1	Uncharacterized protein OS=Phlebotomus papatasi OX=29031 PE=4 SV=1	Uncharacterized protein	Uncharacterized protein	A0A1B0DKM7_PHLPP	18 kDa	5	5	1	6	4	1	5	6	5	5	5	3
135	TRUE	6-phosphogluconate dehydrogenase, decarboxylating OS=Phlebotomus papatasi OX=29031 PE=3 SV=1	6-phosphogluconate dehydrogenase, decarboxylating OS=Phlebotomus papatasi OX=29031 PE=3 SV=1	6-phosphogluconate dehydrogenase, decarboxylating	6-phosphogluconate dehydrogenase, decarboxylating	A0A1B0D318_PHLPP	45 kDa	8	9	5	5	3	1	5	5	3	4	6	6
136	TRUE	Clathrin-link domain-containing protein OS=Phlebotomus papatasi OX=29031 PE=4 SV=1	Clathrin-link domain-containing protein OS=Phlebotomus papatasi OX=29031 PE=4 SV=1	Clathrin-link domain-containing protein	Clathrin-link domain-containing protein	A0A1B0F0L0_PHLPP	118 kDa	5	9	6	11	5	0	6	9	5	7	9	6
137	TRUE	Aldedh domain-containing protein OS=Phlebotomus papatasi OX=29031 PE=3 SV=1	Aldedh domain-containing protein OS=Phlebotomus papatasi OX=29031 PE=3 SV=1	Aldedh domain-containing protein	Aldedh domain-containing protein	A0A1B0F096_PHLPP	57 kDa	11	13	8	8	4	0	1	9	4	5	7	5
138	TRUE	Epimerase domain-containing protein OS=Phlebotomus papatasi OX=29031 PE=4 SV=1	Epimerase domain-containing protein OS=Phlebotomus papatasi OX=29031 PE=4 SV=1	Epimerase domain-containing protein	Epimerase domain-containing protein	A0A1B0DP10_PHLPP	44 kDa	8	12	9	1	1	0	2	3	1	5	3	5
139	TRUE	Multifunctional fusion protein OS=Phlebotomus papatasi OX=29031 PE=3 SV=1	Multifunctional fusion protein OS=Phlebotomus papatasi OX=29031 PE=3 SV=1	Multifunctional fusion protein	Multifunctional fusion protein	A0A1B0DHX7_PHLPP	59 kDa	11	9	5	2	1	0	3	5	1	7	7	5
140	TRUE	Uncharacterized protein OS=Phlebotomus papatasi OX=29031 PE=4 SV=1	Uncharacterized protein OS=Phlebotomus papatasi OX=29031 PE=4 SV=1	Uncharacterized protein	Uncharacterized protein	A0A1B0GMS7_PHLPP	17 kDa	6	6	7	3	3	0	2	6	1	5	5	5
141	TRUE	Uncharacterized protein OS=Phlebotomus papatasi OX=29031 PE=4 SV=1	Uncharacterized protein OS=Phlebotomus papatasi OX=29031 PE=4 SV=1	Uncharacterized protein	Uncharacterized protein	A0A1B0D7I9_PHLPP	48 kDa	6	12	4	8	7	1	4	7	7	2	2	2
142	TRUE	Uncharacterized protein OS=Phlebotomus papatasi OX=29031 PE=4 SV=1	Uncharacterized protein OS=Phlebotomus papatasi OX=29031 PE=4 SV=1	Uncharacterized protein	Uncharacterized protein	A0A1B0CZQ2_PHLPP	29 kDa	10	11	9	3	2	0	4	8	1	3	3	2
143	TRUE	Glycerol-3-phosphate dehydrogenase OS=Phlebotomus papatasi OX=29031 PE=3 SV=1	Glycerol-3-phosphate dehydrogenase OS=Phlebotomus papatasi OX=29031 PE=3 SV=1	Glycerol-3-phosphate dehydrogenase	Glycerol-3-phosphate dehydrogenase	A0A1B0GLW4_PHLPP	45 kDa	5	8	6	0	3	0	3	10	2	9	10	6
144	TRUE	40S ribosomal protein S4 OS=Phlebotomus papatasi OX=29031 PE=4 SV=1	40S ribosomal protein S4 OS=Phlebotomus papatasi OX=29031 PE=4 SV=1	40S ribosomal protein S4	40S ribosomal protein S4	A0A1B0D0Q0_PHLPP	8 kDa	5	5	5	6	5	2	5	4	5	3	5	6
145	TRUE	Dihydrolipoamide acetyltransferase component of pyruvate dehydrogenase complex OS=Phlebotomus papatasi OX=29031 PE=3 SV=1	Dihydrolipoamide acetyltransferase component of pyruvate dehydrogenase complex OS=Phlebotomus papatasi OX=29031 PE=3 SV=1	Dihydrolipoamide acetyltransferase component of pyruvate dehydrogenase complex	Dihydrolipoamide acetyltransferase component of pyruvate dehydrogenase complex	A0A1B0DNM9_PHLPP	49 kDa	6	7	8	3	2	0	2	6	4	6	4	4
146	TRUE	Pyruvate carboxyltransferase domain-containing protein OS=Phlebotomus papatasi OX=29031 PE=4 SV=1	Pyruvate carboxyltransferase domain-containing protein OS=Phlebotomus papatasi OX=29031 PE=4 SV=1	Pyruvate carboxyltransferase domain-containing protein	Pyruvate carboxyltransferase domain-containing protein	A0A1B0DCN1_PHLPP	57 kDa	11	12	4	5	2	1	5	6	3	4	5	7
147	TRUE	FAD_binding_2 domain-containing protein OS=Phlebotomus papatasi OX=29031 PE=4 SV=1	FAD_binding_2 domain-containing protein OS=Phlebotomus papatasi OX=29031 PE=4 SV=1	FAD_binding_2 domain-containing protein	FAD_binding_2 domain-containing protein	A0A1B0DCV0_PHLPP	47 kDa	7	8	7	5	3	0	1	5	2	7	4	4
148	TRUE	Uncharacterized protein OS=Phlebotomus papatasi OX=29031 PE=4 SV=1	Uncharacterized protein OS=Phlebotomus papatasi OX=29031 PE=4 SV=1	Uncharacterized protein	Uncharacterized protein	A0A1B0FY22_PHLPP	12 kDa	3	3	2	3	3	2	3	3	2	3	3	0
149	TRUE	Mammalian-like lipase OS=Phlebotomus papatasi OX=29031 GN=LIP PE=2 SV=1	Mammalian-like lipase OS=Phlebotomus papatasi OX=29031 GN=LIP PE=2 SV=1	Mammalian-like lipase	Mammalian-like lipase	Q86QJ1_PHLPP	38 kDa	9	7	3	3	2	0	3	3	3	3	3	1
150	TRUE	Peptidase S1 domain-containing protein OS=Phlebotomus papatasi OX=29031 PE=3 SV=1	Peptidase S1 domain-containing protein OS=Phlebotomus papatasi OX=29031 PE=3 SV=1	Peptidase S1 domain-containing protein	Peptidase S1 domain-containing protein	A0A1B0DPM0_PHLPP	33 kDa	10	6	0	1	1	5	1	0	1	0	0	0
151	TRUE	Uncharacterized protein OS=Phlebotomus papatasi OX=29031 PE=4 SV=1	Uncharacterized protein OS=Phlebotomus papatasi OX=29031 PE=4 SV=1	Uncharacterized protein	Uncharacterized protein	A0A1B0FY33_PHLPP	61 kDa	8	12	5	6	5	0	3	10	4	6	7	6
152	TRUE	Peptidyl-prolyl cis-trans isomerase OS=Phlebotomus papatasi OX=29031 PE=2 SV=1	Peptidyl-prolyl cis-trans isomerase OS=Phlebotomus papatasi OX=29031 PE=2 SV=1	Peptidyl-prolyl cis-trans isomerase	Peptidyl-prolyl cis-trans isomerase	A8C9W3_PHLPP	18 kDa	5	6	3	4	5	2	6	4	3	4	3	2
153	TRUE	Uncharacterized protein OS=Phlebotomus papatasi OX=29031 PE=4 SV=1	Uncharacterized protein OS=Phlebotomus papatasi OX=29031 PE=4 SV=1	Uncharacterized protein	Uncharacterized protein	A0A1B0DBL4_PHLPP	11 kDa	4	5	4	3	2	0	3	3	3	3	4	4
154	TRUE	Uncharacterized protein OS=Phlebotomus papatasi OX=29031 PE=3 SV=1	Uncharacterized protein OS=Phlebotomus papatasi OX=29031 PE=3 SV=1	Uncharacterized protein	Uncharacterized protein	A0A1B0DH00_PHLPP	22 kDa	4	5	3	5	5	2	5	6	4	3	3	4
155	TRUE	60S ribosomal protein L5 OS=Phlebotomus papatasi OX=29031 PE=3 SV=1	60S ribosomal protein L5 OS=Phlebotomus papatasi OX=29031 PE=3 SV=1	60S ribosomal protein L5	60S ribosomal protein L5	A0A1B0DNJ2_PHLPP	34 kDa	7	7	6	6	6	1	5	7	5	3	3	3
156	TRUE	Glyco_transf_20 domain-containing protein OS=Phlebotomus papatasi OX=29031 PE=4 SV=1	Glyco_transf_20 domain-containing protein OS=Phlebotomus papatasi OX=29031 PE=4 SV=1	Glyco_transf_20 domain-containing protein	Glyco_transf_20 domain-containing protein	A0A1B0D3L9_PHLPP	81 kDa	6	7	4	6	6	0	4	9	4	5	10	8
157	TRUE	Uncharacterized protein OS=Phlebotomus papatasi OX=29031 PE=4 SV=1	Uncharacterized protein OS=Phlebotomus papatasi OX=29031 PE=4 SV=1	Uncharacterized protein	Uncharacterized protein	A0A1B0D7N8_PHLPP	65 kDa	7	8	9	3	1	0	1	7	0	10	7	5
158	TRUE	Uncharacterized protein OS=Phlebotomus papatasi OX=29031 PE=4 SV=1	Uncharacterized protein OS=Phlebotomus papatasi OX=29031 PE=4 SV=1	Uncharacterized protein	Uncharacterized protein	A0A1B0DRH7_PHLPP	20 kDa	4	6	7	3	4	1	2	5	1	4	2	5
159	TRUE	NADH dehydrogenase [ubiquinone] flavoprotein 1, mitochondrial OS=Phlebotomus papatasi OX=29031 PE=3 SV=1	NADH dehydrogenase [ubiquinone] flavoprotein 1, mitochondrial OS=Phlebotomus papatasi OX=29031 PE=3 SV=1	NADH dehydrogenase [ubiquinone] flavoprotein 1, mitochondrial	NADH dehydrogenase [ubiquinone] flavoprotein 1, mitochondrial	A0A1B0D4V9_PHLPP	47 kDa	7	10	11	4	1	0	0	5	1	5	7	8
160	TRUE	40S ribosomal protein SA OS=Phlebotomus papatasi OX=29031 PE=3 SV=1	40S ribosomal protein SA OS=Phlebotomus papatasi OX=29031 PE=3 SV=1	40S ribosomal protein SA	40S ribosomal protein SA	A0A1B0D6F6_PHLPP	31 kDa	6	9	3	6	6	0	5	9	5	5	4	2
161	TRUE	40S ribosomal protein S5 OS=Phlebotomus papatasi OX=29031 PE=3 SV=1	40S ribosomal protein S5 OS=Phlebotomus papatasi OX=29031 PE=3 SV=1	40S ribosomal protein S5	40S ribosomal protein S5	A0A1B0DAM1_PHLPP	26 kDa	4	6	2	6	4	1	1	5	2	3	5	4
162	TRUE	H15 domain-containing protein OS=Phlebotomus papatasi OX=29031 PE=3 SV=1	H15 domain-containing protein OS=Phlebotomus papatasi OX=29031 PE=3 SV=1	H15 domain-containing protein	H15 domain-containing protein	A0A1B0D252_PHLPP	22 kDa	5	4	3	4	4	1	4	3	4	2	2	1
163	TRUE	Uncharacterized protein OS=Phlebotomus papatasi OX=29031 PE=4 SV=1	Uncharacterized protein OS=Phlebotomus papatasi OX=29031 PE=4 SV=1	Uncharacterized protein	Uncharacterized protein	A0A1B0DCN2_PHLPP	37 kDa	4	5	4	5	4	1	3	7	5	5	4	5
164	TRUE	Calponin-homology (CH) domain-containing protein OS=Phlebotomus papatasi OX=29031 PE=4 SV=1	Calponin-homology (CH) domain-containing protein OS=Phlebotomus papatasi OX=29031 PE=4 SV=1	Calponin-homology (CH) domain-containing protein	Calponin-homology (CH) domain-containing protein	A0A1B0EZ23_PHLPP	20 kDa	6	9	8	10	3	0	4	8	4	2	2	3
165	TRUE	Cluster of Uncharacterized protein OS=Phlebotomus papatasi OX=29031 PE=3 SV=1 (A0A1B0DAK6_PHLPP)	Uncharacterized protein OS=Phlebotomus papatasi OX=29031 PE=3 SV=1 (A0A1B0DAK6_PHLPP)	Uncharacterized protein	Uncharacterized protein	A0A1B0DAK6_PHLPP	102 kDa	11	13	1	11	7	1	2	11	3	1	0	1
166	TRUE	Ribosomal_S13_N domain-containing protein OS=Phlebotomus papatasi OX=29031 PE=3 SV=1	Ribosomal_S13_N domain-containing protein OS=Phlebotomus papatasi OX=29031 PE=3 SV=1	Ribosomal_S13_N domain-containing protein	Ribosomal_S13_N domain-containing protein	A0A1B0DGM8_PHLPP	20 kDa	3	7	3	5	3	1	4	5	5	4	2	3
167	TRUE	Uncharacterized protein OS=Phlebotomus papatasi OX=29031 PE=4 SV=1	Uncharacterized protein OS=Phlebotomus papatasi OX=29031 PE=4 SV=1	Uncharacterized protein	Uncharacterized protein	A0A1B0CZN9_PHLPP	56 kDa	8	12	2	5	2	1	3	6	3	0	2	1
168	TRUE	Uncharacterized protein OS=Phlebotomus papatasi OX=29031 PE=4 SV=1	Uncharacterized protein OS=Phlebotomus papatasi OX=29031 PE=4 SV=1	Uncharacterized protein	Uncharacterized protein	A0A1B0D926_PHLPP	8 kDa	3	2	3	2	2	2	2	4	2	2	2	3
169	TRUE	Ribosomal_S17_N domain-containing protein OS=Phlebotomus papatasi OX=29031 PE=3 SV=1	Ribosomal_S17_N domain-containing protein OS=Phlebotomus papatasi OX=29031 PE=3 SV=1	Ribosomal_S17_N domain-containing protein	Ribosomal_S17_N domain-containing protein	A0A1B0EZ48_PHLPP	20 kDa	4	7	3	6	6	1	5	7	4	3	4	4
170	TRUE	Uncharacterized protein OS=Phlebotomus papatasi OX=29031 PE=4 SV=1	Uncharacterized protein OS=Phlebotomus papatasi OX=29031 PE=4 SV=1	Uncharacterized protein	Uncharacterized protein	A0A1B0CZQ4_PHLPP	39 kDa	5	8	7	5	3	1	4	9	5	5	5	6
171	TRUE	Glutamine amidotransferase type-1 domain-containing protein OS=Phlebotomus papatasi OX=29031 PE=3 SV=1	Glutamine amidotransferase type-1 domain-containing protein OS=Phlebotomus papatasi OX=29031 PE=3 SV=1	Glutamine amidotransferase type-1 domain-containing protein	Glutamine amidotransferase type-1 domain-containing protein	A0A1B0D1U8_PHLPP	148 kDa	11	10	0	12	6	1	3	11	4	0	7	3
172	TRUE	Uncharacterized protein OS=Phlebotomus papatasi OX=29031 PE=3 SV=1	Uncharacterized protein OS=Phlebotomus papatasi OX=29031 PE=3 SV=1	Uncharacterized protein	Uncharacterized protein	A0A1B0GQG6_PHLPP	11 kDa	7	4	4	7	6	1	3	7	5	4	5	5
173	TRUE	ATP-grasp domain-containing protein OS=Phlebotomus papatasi OX=29031 PE=4 SV=1	ATP-grasp domain-containing protein OS=Phlebotomus papatasi OX=29031 PE=4 SV=1	ATP-grasp domain-containing protein	ATP-grasp domain-containing protein	A0A1B0D9Q1_PHLPP	27 kDa	6	7	4	2	1	0	2	4	3	2	2	2
174	TRUE	40S ribosomal protein S7 OS=Phlebotomus papatasi OX=29031 PE=2 SV=1	40S ribosomal protein S7 OS=Phlebotomus papatasi OX=29031 PE=2 SV=1	40S ribosomal protein S7	40S ribosomal protein S7	A8CAF6_PHLPP	22 kDa	5	5	3	4	7	1	4	5	3	2	4	3
175	TRUE	Uncharacterized protein OS=Phlebotomus papatasi OX=29031 PE=4 SV=1	Uncharacterized protein OS=Phlebotomus papatasi OX=29031 PE=4 SV=1	Uncharacterized protein	Uncharacterized protein	A0A1B0D310_PHLPP	13 kDa	6	8	7	0	0	0	3	4	3	5	4	4
176	TRUE	Uncharacterized protein OS=Phlebotomus papatasi OX=29031 PE=4 SV=1	Uncharacterized protein OS=Phlebotomus papatasi OX=29031 PE=4 SV=1	Uncharacterized protein	Uncharacterized protein	A0A1B0D929_PHLPP	45 kDa	3	3	1	3	3	3	3	3	2	4	3	2
177	TRUE	AcetylCoA_hyd_C domain-containing protein OS=Phlebotomus papatasi OX=29031 PE=4 SV=1	AcetylCoA_hyd_C domain-containing protein OS=Phlebotomus papatasi OX=29031 PE=4 SV=1	AcetylCoA_hyd_C domain-containing protein	AcetylCoA_hyd_C domain-containing protein	A0A1B0DCB5_PHLPP	39 kDa	3	5	4	5	4	1	3	6	2	5	2	3
178	TRUE	Aamy domain-containing protein OS=Phlebotomus papatasi OX=29031 PE=4 SV=1	Aamy domain-containing protein OS=Phlebotomus papatasi OX=29031 PE=4 SV=1	Aamy domain-containing protein	Aamy domain-containing protein	A0A1B0DQG8_PHLPP	67 kDa	10	5	1	5	3	0	0	5	1	4	3	2
179	TRUE	Ribosomal_L30 domain-containing protein OS=Phlebotomus papatasi OX=29031 PE=4 SV=1	Ribosomal_L30 domain-containing protein OS=Phlebotomus papatasi OX=29031 PE=4 SV=1	Ribosomal_L30 domain-containing protein	Ribosomal_L30 domain-containing protein	A0A1B0GNW1_PHLPP	19 kDa	4	7	5	6	3	1	2	5	4	3	5	1
180	TRUE	Elongation factor Tu OS=Phlebotomus papatasi OX=29031 PE=4 SV=1	Elongation factor Tu OS=Phlebotomus papatasi OX=29031 PE=4 SV=1	Elongation factor Tu	Elongation factor Tu	A0A1B0DQV9_PHLPP	56 kDa	6	10	8	5	3	0	2	6	4	5	4	4
181	TRUE	Uncharacterized protein OS=Phlebotomus papatasi OX=29031 PE=4 SV=1	Uncharacterized protein OS=Phlebotomus papatasi OX=29031 PE=4 SV=1	Uncharacterized protein	Uncharacterized protein	A0A1B0D928_PHLPP	32 kDa	1	4	3	1	1	1	2	1	1	2	2	2
182	TRUE	ETF domain-containing protein OS=Phlebotomus papatasi OX=29031 PE=4 SV=1	ETF domain-containing protein OS=Phlebotomus papatasi OX=29031 PE=4 SV=1	ETF domain-containing protein	ETF domain-containing protein	A0A1B0DM44_PHLPP	27 kDa	11	12	7	7	5	0	4	8	2	0	1	0
183	TRUE	Malic enzyme OS=Phlebotomus papatasi OX=29031 PE=3 SV=1	Malic enzyme OS=Phlebotomus papatasi OX=29031 PE=3 SV=1	Malic enzyme	Malic enzyme	A0A1B0DBG6_PHLPP	51 kDa	6	8	9	3	1	0	2	5	1	7	10	7
184	TRUE	Calponin-homology (CH) domain-containing protein OS=Phlebotomus papatasi OX=29031 PE=4 SV=1	Calponin-homology (CH) domain-containing protein OS=Phlebotomus papatasi OX=29031 PE=4 SV=1	Calponin-homology (CH) domain-containing protein	Calponin-homology (CH) domain-containing protein	A0A1B0DIT6_PHLPP	161 kDa	7	8	4	9	3	1	1	8	0	3	7	9
185	TRUE	26S proteasome non-ATPase regulatory subunit 2 OS=Phlebotomus papatasi OX=29031 PE=3 SV=1	26S proteasome non-ATPase regulatory subunit 2 OS=Phlebotomus papatasi OX=29031 PE=3 SV=1	26S proteasome non-ATPase regulatory subunit 2	26S proteasome non-ATPase regulatory subunit 2	A0A1B0DK99_PHLPP	100 kDa	3	4	5	7	2	0	3	8	4	3	5	2
186	TRUE	CYTOSOL_AP domain-containing protein OS=Phlebotomus papatasi OX=29031 PE=4 SV=1	CYTOSOL_AP domain-containing protein OS=Phlebotomus papatasi OX=29031 PE=4 SV=1	CYTOSOL_AP domain-containing protein	CYTOSOL_AP domain-containing protein	A0A1B0D6G6_PHLPP	37 kDa	6	9	2	5	5	2	4	5	3	4	3	3
187	TRUE	Uncharacterized protein OS=Phlebotomus papatasi OX=29031 PE=4 SV=1	Uncharacterized protein OS=Phlebotomus papatasi OX=29031 PE=4 SV=1	Uncharacterized protein	Uncharacterized protein	A0A1B0GLW3_PHLPP	29 kDa	4	5	9	2	2	0	0	4	1	7	7	7
188	TRUE	60S ribosomal protein L27 OS=Phlebotomus papatasi OX=29031 PE=3 SV=1	60S ribosomal protein L27 OS=Phlebotomus papatasi OX=29031 PE=3 SV=1	60S ribosomal protein L27	60S ribosomal protein L27	A0A1B0D7L1_PHLPP	16 kDa	5	4	3	5	5	3	3	5	3	3	5	3
189	TRUE	Uncharacterized protein OS=Phlebotomus papatasi OX=29031 PE=4 SV=1	Uncharacterized protein OS=Phlebotomus papatasi OX=29031 PE=4 SV=1	Uncharacterized protein	Uncharacterized protein	A0A1B0FY73_PHLPP	70 kDa	2	10	8	3	0	0	0	5	1	6	6	4
190	TRUE	Iso_dh domain-containing protein OS=Phlebotomus papatasi OX=29031 PE=4 SV=1	Iso_dh domain-containing protein OS=Phlebotomus papatasi OX=29031 PE=4 SV=1	Iso_dh domain-containing protein	Iso_dh domain-containing protein	A0A1B0DH10_PHLPP	33 kDa	6	6	6	3	2	0	0	4	2	3	3	2
191	TRUE	PfkB domain-containing protein OS=Phlebotomus papatasi OX=29031 PE=4 SV=1	PfkB domain-containing protein OS=Phlebotomus papatasi OX=29031 PE=4 SV=1	PfkB domain-containing protein	PfkB domain-containing protein	A0A1B0D686_PHLPP	35 kDa	2	2	0	2	1	1	2	2	1	1	1	1
192	TRUE	Aminopeptidase OS=Phlebotomus papatasi OX=29031 PE=3 SV=1	Aminopeptidase OS=Phlebotomus papatasi OX=29031 PE=3 SV=1	Aminopeptidase	Aminopeptidase	A0A1B0EX39_PHLPP	107 kDa	23	8	0	2	1	1	2	1	1	1	3	1
193	TRUE	E1_dh domain-containing protein OS=Phlebotomus papatasi OX=29031 PE=4 SV=1	E1_dh domain-containing protein OS=Phlebotomus papatasi OX=29031 PE=4 SV=1	E1_dh domain-containing protein	E1_dh domain-containing protein	A0A1B0D3F9_PHLPP	32 kDa	8	11	7	0	3	0	2	6	2	3	2	2
194	TRUE	WD_REPEATS_REGION domain-containing protein OS=Phlebotomus papatasi OX=29031 PE=4 SV=1	WD_REPEATS_REGION domain-containing protein OS=Phlebotomus papatasi OX=29031 PE=4 SV=1	WD_REPEATS_REGION domain-containing protein	WD_REPEATS_REGION domain-containing protein	A0A1B0DF13_PHLPP	12 kDa	2	5	2	5	5	0	4	6	5	3	6	6
195	TRUE	Ribosomal protein L15 OS=Phlebotomus papatasi OX=29031 PE=3 SV=1	Ribosomal protein L15 OS=Phlebotomus papatasi OX=29031 PE=3 SV=1	Ribosomal protein L15	Ribosomal protein L15	A0A1B0D3P8_PHLPP	23 kDa	6	6	4	4	5	0	5	4	4	4	2	2
196	TRUE	Pyridoxal phosphate binding protein OS=Phlebotomus papatasi OX=29031 PE=3 SV=1	Pyridoxal phosphate binding protein OS=Phlebotomus papatasi OX=29031 PE=3 SV=1	Pyridoxal phosphate binding protein	Pyridoxal phosphate binding protein	A0A1B0D609_PHLPP	35 kDa	8	7	2	6	5	0	4	6	3	3	4	3
197	TRUE	40S ribosomal protein S15-like protein OS=Phlebotomus papatasi OX=29031 PE=2 SV=1	40S ribosomal protein S15-like protein OS=Phlebotomus papatasi OX=29031 PE=2 SV=1	40S ribosomal protein S15-like protein	40S ribosomal protein S15-like protein	A8C9Z4_PHLPP	15 kDa	5	6	4	5	3	0	3	3	3	3	3	3
198	TRUE	60S ribosomal protein L10-like protein OS=Phlebotomus papatasi OX=29031 PE=2 SV=1	60S ribosomal protein L10-like protein OS=Phlebotomus papatasi OX=29031 PE=2 SV=1	60S ribosomal protein L10-like protein	60S ribosomal protein L10-like protein	A8CAF4_PHLPP	25 kDa	5	7	3	6	5	1	2	6	1	2	3	2
199	TRUE	Uncharacterized protein OS=Phlebotomus papatasi OX=29031 PE=4 SV=1	Uncharacterized protein OS=Phlebotomus papatasi OX=29031 PE=4 SV=1	Uncharacterized protein	Uncharacterized protein	A0A1B0D9B4_PHLPP-DECOY	?	1	1	1	1	1	2	1	1	1	1	1	1
200	TRUE	Uncharacterized protein OS=Phlebotomus papatasi OX=29031 PE=3 SV=1	Uncharacterized protein OS=Phlebotomus papatasi OX=29031 PE=3 SV=1	Uncharacterized protein	Uncharacterized protein	A0A1B0D4Z4_PHLPP	26 kDa	5	6	3	6	4	0	0	6	2	6	6	5
201	TRUE	Uncharacterized protein OS=Phlebotomus papatasi OX=29031 PE=4 SV=1	Uncharacterized protein OS=Phlebotomus papatasi OX=29031 PE=4 SV=1	Uncharacterized protein	Uncharacterized protein	A0A1B0DCX7_PHLPP	47 kDa	4	8	2	9	5	1	4	9	3	2	2	2
202	TRUE	Thioredoxin OS=Phlebotomus papatasi OX=29031 PE=3 SV=1	Thioredoxin OS=Phlebotomus papatasi OX=29031 PE=3 SV=1	Thioredoxin	Thioredoxin	A0A1B0D6K2_PHLPP	14 kDa	3	3	4	4	3	1	3	5	3	4	3	2
203	TRUE	Uncharacterized protein OS=Phlebotomus papatasi OX=29031 PE=4 SV=1	Uncharacterized protein OS=Phlebotomus papatasi OX=29031 PE=4 SV=1	Uncharacterized protein	Uncharacterized protein	A0A1B0D4F2_PHLPP	28 kDa	3	4	3	6	7	0	3	7	2	5	4	2
204	TRUE	Triosephosphate isomerase OS=Phlebotomus papatasi OX=29031 PE=3 SV=1	Triosephosphate isomerase OS=Phlebotomus papatasi OX=29031 PE=3 SV=1	Triosephosphate isomerase	Triosephosphate isomerase	A0A1B0GM07_PHLPP	10 kDa	3	4	4	3	3	2	2	2	2	3	3	1
205	TRUE	Uncharacterized protein OS=Phlebotomus papatasi OX=29031 PE=4 SV=1	Uncharacterized protein OS=Phlebotomus papatasi OX=29031 PE=4 SV=1	Uncharacterized protein	Uncharacterized protein	A0A1B0DQG9_PHLPP	209 kDa	1	2	3	3	1	1	1	4	4	4	3	4
206	TRUE	SP44 OS=Phlebotomus papatasi OX=29031 PE=2 SV=1	SP44 OS=Phlebotomus papatasi OX=29031 PE=2 SV=1	SP44	SP44	M1INI3_PHLPP	46 kDa	18	20	0	0	0	1	0	0	0	0	0	0
207	TRUE	Uncharacterized protein OS=Phlebotomus papatasi OX=29031 PE=4 SV=1	Uncharacterized protein OS=Phlebotomus papatasi OX=29031 PE=4 SV=1	Uncharacterized protein	Uncharacterized protein	A0A1B0DC26_PHLPP	43 kDa	6	5	5	3	1	0	3	7	3	4	5	5
208	TRUE	60S ribosomal protein L8 OS=Phlebotomus papatasi OX=29031 PE=4 SV=1	60S ribosomal protein L8 OS=Phlebotomus papatasi OX=29031 PE=4 SV=1	60S ribosomal protein L8	60S ribosomal protein L8	A0A1B0DJ65_PHLPP	31 kDa	5	6	4	5	6	2	5	5	3	2	2	2
209	TRUE	Alpha-mann_mid domain-containing protein OS=Phlebotomus papatasi OX=29031 PE=4 SV=1	Alpha-mann_mid domain-containing protein OS=Phlebotomus papatasi OX=29031 PE=4 SV=1	Alpha-mann_mid domain-containing protein	Alpha-mann_mid domain-containing protein	A0A1B0DIV6_PHLPP	67 kDa	3	2	2	3	2	1	1	3	2	2	2	2
210	TRUE	Uncharacterized protein OS=Phlebotomus papatasi OX=29031 PE=3 SV=1	Uncharacterized protein OS=Phlebotomus papatasi OX=29031 PE=3 SV=1	Uncharacterized protein	Uncharacterized protein	A0A1B0D6N3_PHLPP	14 kDa	5	3	2	4	4	1	3	3	2	2	2	1
211	TRUE	Uncharacterized protein OS=Phlebotomus papatasi OX=29031 PE=4 SV=1	Uncharacterized protein OS=Phlebotomus papatasi OX=29031 PE=4 SV=1	Uncharacterized protein	Uncharacterized protein	A0A1B0D9L5_PHLPP	28 kDa	5	8	3	6	3	0	5	6	1	3	3	1
212	TRUE	Uncharacterized protein OS=Phlebotomus papatasi OX=29031 PE=4 SV=1	Uncharacterized protein OS=Phlebotomus papatasi OX=29031 PE=4 SV=1	Uncharacterized protein	Uncharacterized protein	A0A1B0DDW6_PHLPP	138 kDa	12	11	3	5	3	0	2	7	1	1	6	5
213	TRUE	40S ribosomal protein S23 OS=Phlebotomus papatasi OX=29031 PE=3 SV=1	40S ribosomal protein S23 OS=Phlebotomus papatasi OX=29031 PE=3 SV=1	40S ribosomal protein S23	40S ribosomal protein S23	A0A1B0DLV9_PHLPP	10 kDa	3	5	3	3	3	1	3	5	2	1	3	3
214	TRUE	Uncharacterized protein OS=Phlebotomus papatasi OX=29031 PE=4 SV=1	Uncharacterized protein OS=Phlebotomus papatasi OX=29031 PE=4 SV=1	Uncharacterized protein	Uncharacterized protein	A0A1B0DQ07_PHLPP	22 kDa	0	0	8	0	0	2	3	3	2	2	6	0
215	TRUE	14_3_3 domain-containing protein OS=Phlebotomus papatasi OX=29031 PE=3 SV=1	14_3_3 domain-containing protein OS=Phlebotomus papatasi OX=29031 PE=3 SV=1	14_3_3 domain-containing protein	14_3_3 domain-containing protein	A0A1B0GMX3_PHLPP	12 kDa	2	3	4	4	2	1	3	4	2	4	3	4
216	TRUE	Uncharacterized protein OS=Phlebotomus papatasi OX=29031 PE=4 SV=1	Uncharacterized protein OS=Phlebotomus papatasi OX=29031 PE=4 SV=1	Uncharacterized protein	Uncharacterized protein	A0A1B0DG98_PHLPP	35 kDa	2	3	2	2	3	2	3	2	2	3	3	2
217	TRUE	Ribosomal_L7Ae domain-containing protein OS=Phlebotomus papatasi OX=29031 PE=4 SV=1	Ribosomal_L7Ae domain-containing protein OS=Phlebotomus papatasi OX=29031 PE=4 SV=1	Ribosomal_L7Ae domain-containing protein	Ribosomal_L7Ae domain-containing protein	A0A1B0DNM3_PHLPP	31 kDa	3	7	1	7	4	0	1	6	3	0	0	0
218	TRUE	Uncharacterized protein OS=Phlebotomus papatasi OX=29031 PE=4 SV=1	Uncharacterized protein OS=Phlebotomus papatasi OX=29031 PE=4 SV=1	Uncharacterized protein	Uncharacterized protein	A0A1B0DQ63_PHLPP	45 kDa	3	5	4	1	1	0	3	2	2	2	2	1
219	TRUE	Oxidored_q6 domain-containing protein OS=Phlebotomus papatasi OX=29031 PE=3 SV=1	Oxidored_q6 domain-containing protein OS=Phlebotomus papatasi OX=29031 PE=3 SV=1	Oxidored_q6 domain-containing protein	Oxidored_q6 domain-containing protein	A0A1B0GMZ5_PHLPP	28 kDa	6	5	6	2	1	0	1	3	2	5	4	5
220	TRUE	Aspartate aminotransferase OS=Phlebotomus papatasi OX=29031 PE=4 SV=1	Aspartate aminotransferase OS=Phlebotomus papatasi OX=29031 PE=4 SV=1	Aspartate aminotransferase	Aspartate aminotransferase	A0A1B0D5H8_PHLPP	57 kDa	4	5	4	6	3	0	4	6	3	4	3	3
221	TRUE	60S ribosomal protein L17 OS=Phlebotomus papatasi OX=29031 GN=RpL17 PE=2 SV=1	60S ribosomal protein L17 OS=Phlebotomus papatasi OX=29031 GN=RpL17 PE=2 SV=1	60S ribosomal protein L17	60S ribosomal protein L17	RL17_PHLPP	22 kDa	3	3	3	2	3	1	2	3	2	2	3	3
222	TRUE	40S ribosomal protein S24 OS=Phlebotomus papatasi OX=29031 PE=3 SV=1	40S ribosomal protein S24 OS=Phlebotomus papatasi OX=29031 PE=3 SV=1	40S ribosomal protein S24	40S ribosomal protein S24	A0A1B0D3Q4_PHLPP	17 kDa	2	2	2	1	1	1	1	1	1	2	2	2
223	TRUE	Ferritin OS=Phlebotomus papatasi OX=29031 GN=FHC PE=2 SV=1	Ferritin OS=Phlebotomus papatasi OX=29031 GN=FHC PE=2 SV=1	Ferritin	Ferritin	A8CAE8_PHLPP	24 kDa	6	4	6	3	3	0	3	2	0	3	4	3
224	TRUE	Amidophosphoribosyltransferase OS=Phlebotomus papatasi OX=29031 PE=3 SV=1	Amidophosphoribosyltransferase OS=Phlebotomus papatasi OX=29031 PE=3 SV=1	Amidophosphoribosyltransferase	Amidophosphoribosyltransferase	A0A1B0DP55_PHLPP	58 kDa	6	7	1	8	6	0	4	7	3	0	3	3
225	TRUE	Aldedh domain-containing protein OS=Phlebotomus papatasi OX=29031 PE=4 SV=1	Aldedh domain-containing protein OS=Phlebotomus papatasi OX=29031 PE=4 SV=1	Aldedh domain-containing protein	Aldedh domain-containing protein	A0A1B0DQV2_PHLPP	43 kDa	6	4	1	6	4	0	3	7	4	3	2	0
226	TRUE	40S ribosomal protein S6 OS=Phlebotomus papatasi OX=29031 PE=3 SV=1	40S ribosomal protein S6 OS=Phlebotomus papatasi OX=29031 PE=3 SV=1	40S ribosomal protein S6	40S ribosomal protein S6	A0A1B0GPS5_PHLPP	29 kDa	5	4	2	3	4	1	2	6	3	2	2	2
227	TRUE	60S ribosomal protein L4 OS=Phlebotomus papatasi OX=29031 PE=4 SV=1	60S ribosomal protein L4 OS=Phlebotomus papatasi OX=29031 PE=4 SV=1	60S ribosomal protein L4	60S ribosomal protein L4	A0A1B0CZI1_PHLPP	34 kDa	4	6	3	5	4	0	1	6	3	0	3	3
228	TRUE	Uncharacterized protein OS=Phlebotomus papatasi OX=29031 PE=4 SV=1	Uncharacterized protein OS=Phlebotomus papatasi OX=29031 PE=4 SV=1	Uncharacterized protein	Uncharacterized protein	A0A1B0D5K3_PHLPP	37 kDa	0	5	1	4	2	1	0	3	3	1	1	1
229	TRUE	COX6C domain-containing protein OS=Phlebotomus papatasi OX=29031 PE=4 SV=1	COX6C domain-containing protein OS=Phlebotomus papatasi OX=29031 PE=4 SV=1	COX6C domain-containing protein	COX6C domain-containing protein	A0A1B0D5L1_PHLPP	10 kDa	7	7	4	2	2	0	2	3	3	2	1	1
230	TRUE	V-type proton ATPase subunit C OS=Phlebotomus papatasi OX=29031 PE=3 SV=1	V-type proton ATPase subunit C OS=Phlebotomus papatasi OX=29031 PE=3 SV=1	V-type proton ATPase subunit C	V-type proton ATPase subunit C	A0A1B0D5Z9_PHLPP	32 kDa	5	6	3	7	2	0	6	3	4	3	6	7
231	TRUE	Uncharacterized protein OS=Phlebotomus papatasi OX=29031 PE=4 SV=1	Uncharacterized protein OS=Phlebotomus papatasi OX=29031 PE=4 SV=1	Uncharacterized protein	Uncharacterized protein	A0A1B0DBZ0_PHLPP	16 kDa	5	4	3	2	2	0	3	2	2	2	3	2
232	TRUE	Uncharacterized protein OS=Phlebotomus papatasi OX=29031 PE=4 SV=1	Uncharacterized protein OS=Phlebotomus papatasi OX=29031 PE=4 SV=1	Uncharacterized protein	Uncharacterized protein	A0A1B0GMK9_PHLPP	27 kDa	1	4	6	6	3	0	4	5	4	2	4	5
233	TRUE	Uncharacterized protein OS=Phlebotomus papatasi OX=29031 PE=4 SV=1	Uncharacterized protein OS=Phlebotomus papatasi OX=29031 PE=4 SV=1	Uncharacterized protein	Uncharacterized protein	A0A1B0EZP2_PHLPP	37 kDa	1	2	2	2	2	1	2	2	1	3	3	2
234	TRUE	Cluster of 3'-5' exonuclease domain-containing protein OS=Phlebotomus papatasi OX=29031 PE=4 SV=1 (A0A1B0D3Z1_PHLPP)	3'-5' exonuclease domain-containing protein OS=Phlebotomus papatasi OX=29031 PE=4 SV=1 (A0A1B0D3Z1_PHLPP)	3'-5' exonuclease domain-containing protein	3'-5' exonuclease domain-containing protein	A0A1B0D3Z1_PHLPP	167 kDa	8	11	6	0	0	0	1	3	0	1	2	2
235	TRUE	Uncharacterized protein OS=Phlebotomus papatasi OX=29031 PE=4 SV=1	Uncharacterized protein OS=Phlebotomus papatasi OX=29031 PE=4 SV=1	Uncharacterized protein	Uncharacterized protein	A0A1B0CZN8_PHLPP	105 kDa	5	6	0	6	4	0	3	7	2	3	3	2
236	TRUE	Glutamine synthetase OS=Phlebotomus papatasi OX=29031 PE=3 SV=1	Glutamine synthetase OS=Phlebotomus papatasi OX=29031 PE=3 SV=1	Glutamine synthetase	Glutamine synthetase	A0A1B0D3I2_PHLPP	44 kDa	6	6	1	4	4	1	1	5	4	2	1	1
237	TRUE	Uncharacterized protein OS=Phlebotomus papatasi OX=29031 PE=4 SV=1	Uncharacterized protein OS=Phlebotomus papatasi OX=29031 PE=4 SV=1	Uncharacterized protein	Uncharacterized protein	A0A1B0DNQ8_PHLPP	20 kDa	6	5	4	2	2	0	2	2	1	2	4	4
238	TRUE	Uncharacterized protein OS=Phlebotomus papatasi OX=29031 PE=3 SV=1	Uncharacterized protein OS=Phlebotomus papatasi OX=29031 PE=3 SV=1	Uncharacterized protein	Uncharacterized protein	A0A1B0EXG2_PHLPP	21 kDa	4	4	3	8	2	1	4	7	4	5	5	4
239	TRUE	ATP-synt_ab_N domain-containing protein OS=Phlebotomus papatasi OX=29031 PE=4 SV=1	ATP-synt_ab_N domain-containing protein OS=Phlebotomus papatasi OX=29031 PE=4 SV=1	ATP-synt_ab_N domain-containing protein	ATP-synt_ab_N domain-containing protein	A0A1B0FY94_PHLPP	14 kDa	3	3	2	1	1	1	3	2	1	2	1	2
240	TRUE	Reticulon-like protein OS=Phlebotomus papatasi OX=29031 PE=4 SV=1	Reticulon-like protein OS=Phlebotomus papatasi OX=29031 PE=4 SV=1	Reticulon-like protein	Reticulon-like protein	A0A1B0CZA1_PHLPP	23 kDa	4	4	3	5	3	2	3	5	3	2	3	4
241	TRUE	Uncharacterized protein OS=Phlebotomus papatasi OX=29031 PE=4 SV=1	Uncharacterized protein OS=Phlebotomus papatasi OX=29031 PE=4 SV=1	Uncharacterized protein	Uncharacterized protein	A0A1B0DBL5_PHLPP	10 kDa	3	2	1	2	1	0	3	3	2	2	2	2
242	TRUE	Pyr_redox_2 domain-containing protein OS=Phlebotomus papatasi OX=29031 PE=4 SV=1	Pyr_redox_2 domain-containing protein OS=Phlebotomus papatasi OX=29031 PE=4 SV=1	Pyr_redox_2 domain-containing protein	Pyr_redox_2 domain-containing protein	A0A1B0DP02_PHLPP	16 kDa	3	3	3	3	2	1	2	3	2	2	2	2
243	TRUE	eIF-5a domain-containing protein OS=Phlebotomus papatasi OX=29031 PE=4 SV=1	eIF-5a domain-containing protein OS=Phlebotomus papatasi OX=29031 PE=4 SV=1	eIF-5a domain-containing protein	eIF-5a domain-containing protein	A0A1B0DCE8_PHLPP	9 kDa	3	4	3	5	3	0	5	3	4	2	3	2
244	TRUE	Haemolymph juvenile hormone binding protein OS=Phlebotomus papatasi OX=29031 PE=4 SV=1	Haemolymph juvenile hormone binding protein OS=Phlebotomus papatasi OX=29031 PE=4 SV=1	Haemolymph juvenile hormone binding protein	Haemolymph juvenile hormone binding protein	A0A1B0DH16_PHLPP	23 kDa	2	3	3	3	3	0	3	3	3	3	3	2
245	TRUE	Uncharacterized protein OS=Phlebotomus papatasi OX=29031 PE=3 SV=1	Uncharacterized protein OS=Phlebotomus papatasi OX=29031 PE=3 SV=1	Uncharacterized protein	Uncharacterized protein	A0A1B0DAD5_PHLPP	11 kDa	5	3	3	2	2	0	2	3	3	1	2	1
246	TRUE	Uncharacterized protein OS=Phlebotomus papatasi OX=29031 PE=3 SV=1	Uncharacterized protein OS=Phlebotomus papatasi OX=29031 PE=3 SV=1	Uncharacterized protein	Uncharacterized protein	A0A1B0GPD5_PHLPP	19 kDa	7	7	4	4	3	1	5	5	2	0	0	0
247	TRUE	40S ribosomal protein S20-like protein OS=Phlebotomus papatasi OX=29031 PE=2 SV=1	40S ribosomal protein S20-like protein OS=Phlebotomus papatasi OX=29031 PE=2 SV=1	40S ribosomal protein S20-like protein	40S ribosomal protein S20-like protein	A8CAG6_PHLPP	13 kDa	3	2	2	3	3	0	2	3	2	1	2	2
248	TRUE	Uncharacterized protein OS=Phlebotomus papatasi OX=29031 PE=4 SV=1	Uncharacterized protein OS=Phlebotomus papatasi OX=29031 PE=4 SV=1	Uncharacterized protein	Uncharacterized protein	A0A1B0D3F2_PHLPP	30 kDa	4	5	3	4	4	0	3	4	3	4	4	4
249	TRUE	Uncharacterized protein OS=Phlebotomus papatasi OX=29031 PE=3 SV=1	Uncharacterized protein OS=Phlebotomus papatasi OX=29031 PE=3 SV=1	Uncharacterized protein	Uncharacterized protein	A0A1B0D409_PHLPP	15 kDa	3	5	1	5	4	1	3	5	3	2	3	2
250	TRUE	Superoxide dismutase 2 OS=Phlebotomus papatasi OX=29031 PE=4 SV=1	Superoxide dismutase 2 OS=Phlebotomus papatasi OX=29031 PE=4 SV=1	Superoxide dismutase 2	Superoxide dismutase 2	A0A1B0DF57_PHLPP	30 kDa	4	4	2	2	1	1	2	1	3	2	3	4
251	TRUE	Acyl-CoA_dh_1 domain-containing protein OS=Phlebotomus papatasi OX=29031 PE=4 SV=1	Acyl-CoA_dh_1 domain-containing protein OS=Phlebotomus papatasi OX=29031 PE=4 SV=1	Acyl-CoA_dh_1 domain-containing protein	Acyl-CoA_dh_1 domain-containing protein	A0A1B0DFG7_PHLPP	23 kDa	7	4	4	7	3	1	3	6	3	1	1	1
252	TRUE	60S ribosomal protein L6 OS=Phlebotomus papatasi OX=29031 PE=4 SV=1	60S ribosomal protein L6 OS=Phlebotomus papatasi OX=29031 PE=4 SV=1	60S ribosomal protein L6	60S ribosomal protein L6	A0A1B0DHN3_PHLPP	30 kDa	6	6	2	4	5	1	1	3	1	2	2	2
253	TRUE	Uncharacterized protein OS=Phlebotomus papatasi OX=29031 PE=4 SV=1	Uncharacterized protein OS=Phlebotomus papatasi OX=29031 PE=4 SV=1	Uncharacterized protein	Uncharacterized protein	A0A1B0DNJ0_PHLPP	56 kDa	6	11	3	0	1	0	0	1	2	3	3	4
254	TRUE	Uncharacterized protein OS=Phlebotomus papatasi OX=29031 PE=3 SV=1	Uncharacterized protein OS=Phlebotomus papatasi OX=29031 PE=3 SV=1	Uncharacterized protein	Uncharacterized protein	A0A1B0DDZ5_PHLPP	7 kDa	2	3	2	1	1	1	3	3	2	3	3	1
255	TRUE	Uncharacterized protein OS=Phlebotomus papatasi OX=29031 PE=3 SV=1	Uncharacterized protein OS=Phlebotomus papatasi OX=29031 PE=3 SV=1	Uncharacterized protein	Uncharacterized protein	A0A1B0DC66_PHLPP	24 kDa	6	4	1	5	5	1	3	4	2	1	0	1
256	TRUE	Uncharacterized protein OS=Phlebotomus papatasi OX=29031 PE=3 SV=1	Uncharacterized protein OS=Phlebotomus papatasi OX=29031 PE=3 SV=1	Uncharacterized protein	Uncharacterized protein	A0A1B0DCT7_PHLPP	42 kDa	6	6	5	4	3	0	2	5	1	3	4	3
257	TRUE	Uncharacterized protein OS=Phlebotomus papatasi OX=29031 PE=4 SV=1	Uncharacterized protein OS=Phlebotomus papatasi OX=29031 PE=4 SV=1	Uncharacterized protein	Uncharacterized protein	A0A1B0DII8_PHLPP	35 kDa	7	6	4	2	1	0	1	1	1	2	3	3
258	TRUE	Helicase C-terminal domain-containing protein OS=Phlebotomus papatasi OX=29031 PE=4 SV=1	Helicase C-terminal domain-containing protein OS=Phlebotomus papatasi OX=29031 PE=4 SV=1	Helicase C-terminal domain-containing protein	Helicase C-terminal domain-containing protein	A0A1B0EYL2_PHLPP	15 kDa	2	2	2	3	2	1	3	3	3	2	2	2
259	TRUE	Annexin OS=Phlebotomus papatasi OX=29031 PE=3 SV=1	Annexin OS=Phlebotomus papatasi OX=29031 PE=3 SV=1	Annexin	Annexin	A0A1B0D059_PHLPP	20 kDa	4	5	4	4	1	1	4	2	4	4	4	4
260	TRUE	T-complex protein 1 subunit epsilon OS=Phlebotomus papatasi OX=29031 PE=3 SV=1	T-complex protein 1 subunit epsilon OS=Phlebotomus papatasi OX=29031 PE=3 SV=1	T-complex protein 1 subunit epsilon	T-complex protein 1 subunit epsilon	A0A1B0D4S6_PHLPP	59 kDa	4	5	3	5	1	0	1	5	1	1	3	3
261	TRUE	Uncharacterized protein OS=Phlebotomus papatasi OX=29031 PE=4 SV=1	Uncharacterized protein OS=Phlebotomus papatasi OX=29031 PE=4 SV=1	Uncharacterized protein	Uncharacterized protein	A0A1B0D7C3_PHLPP	37 kDa	6	6	1	4	1	0	3	6	4	1	3	3
262	TRUE	Uncharacterized protein OS=Phlebotomus papatasi OX=29031 PE=3 SV=1	Uncharacterized protein OS=Phlebotomus papatasi OX=29031 PE=3 SV=1	Uncharacterized protein	Uncharacterized protein	A0A1B0DPA5_PHLPP	115 kDa	6	1	0	7	6	1	2	8	6	0	0	0
263	TRUE	Uncharacterized protein OS=Phlebotomus papatasi OX=29031 PE=3 SV=1	Uncharacterized protein OS=Phlebotomus papatasi OX=29031 PE=3 SV=1	Uncharacterized protein	Uncharacterized protein	A0A1B0GN14_PHLPP	16 kDa	2	4	2	4	2	0	2	3	3	1	2	2
264	TRUE	Uncharacterized protein OS=Phlebotomus papatasi OX=29031 PE=4 SV=1	Uncharacterized protein OS=Phlebotomus papatasi OX=29031 PE=4 SV=1	Uncharacterized protein	Uncharacterized protein	A0A1B0GQK7_PHLPP	70 kDa	4	2	1	6	2	0	4	6	5	4	3	3
265	TRUE	Uncharacterized protein OS=Phlebotomus papatasi OX=29031 PE=3 SV=1	Uncharacterized protein OS=Phlebotomus papatasi OX=29031 PE=3 SV=1	Uncharacterized protein	Uncharacterized protein	A0A1B0DIW7_PHLPP	35 kDa	3	5	2	5	3	1	3	6	3	2	4	3
266	TRUE	Uncharacterized protein OS=Phlebotomus papatasi OX=29031 PE=4 SV=1	Uncharacterized protein OS=Phlebotomus papatasi OX=29031 PE=4 SV=1	Uncharacterized protein	Uncharacterized protein	A0A1B0DPC2_PHLPP	21 kDa	2	4	3	3	1	0	4	5	3	3	3	4
267	TRUE	Uncharacterized protein OS=Phlebotomus papatasi OX=29031 PE=4 SV=1	Uncharacterized protein OS=Phlebotomus papatasi OX=29031 PE=4 SV=1	Uncharacterized protein	Uncharacterized protein	A0A1B0DH43_PHLPP	17 kDa	4	2	3	3	2	0	3	3	2	3	2	4
268	TRUE	40S ribosomal protein S28-like protein OS=Phlebotomus papatasi OX=29031 PE=2 SV=1	40S ribosomal protein S28-like protein OS=Phlebotomus papatasi OX=29031 PE=2 SV=1	40S ribosomal protein S28-like protein	40S ribosomal protein S28-like protein	A8C9Z8_PHLPP	7 kDa	2	2	2	2	2	1	2	2	2	2	2	2
269	TRUE	Proline dehydrogenase OS=Phlebotomus papatasi OX=29031 PE=3 SV=1	Proline dehydrogenase OS=Phlebotomus papatasi OX=29031 PE=3 SV=1	Proline dehydrogenase	Proline dehydrogenase	A0A1B0D4T3_PHLPP	41 kDa	4	4	7	0	0	0	0	1	0	4	3	5
270	TRUE	60S ribosomal protein L12-like protein OS=Phlebotomus papatasi OX=29031 PE=2 SV=1	60S ribosomal protein L12-like protein OS=Phlebotomus papatasi OX=29031 PE=2 SV=1	60S ribosomal protein L12-like protein	60S ribosomal protein L12-like protein	A8C9X1_PHLPP	18 kDa	1	3	2	2	2	1	2	2	2	2	1	1
271	TRUE	WD_REPEATS_REGION domain-containing protein OS=Phlebotomus papatasi OX=29031 PE=4 SV=1	WD_REPEATS_REGION domain-containing protein OS=Phlebotomus papatasi OX=29031 PE=4 SV=1	WD_REPEATS_REGION domain-containing protein	WD_REPEATS_REGION domain-containing protein	A0A1B0DF12_PHLPP	24 kDa	0	4	2	10	3	1	5	6	3	4	5	5
272	TRUE	T-complex protein 1 subunit eta OS=Phlebotomus papatasi OX=29031 PE=3 SV=1	T-complex protein 1 subunit eta OS=Phlebotomus papatasi OX=29031 PE=3 SV=1	T-complex protein 1 subunit eta	T-complex protein 1 subunit eta	A0A1B0EZW7_PHLPP	52 kDa	2	5	2	7	3	0	1	9	3	3	7	2
273	TRUE	Carrier domain-containing protein OS=Phlebotomus papatasi OX=29031 PE=4 SV=1	Carrier domain-containing protein OS=Phlebotomus papatasi OX=29031 PE=4 SV=1	Carrier domain-containing protein	Carrier domain-containing protein	A0A1B0D3T6_PHLPP	70 kDa	1	6	1	2	0	0	2	4	1	6	5	6
274	TRUE	GTP-binding nuclear protein OS=Phlebotomus papatasi OX=29031 PE=3 SV=1	GTP-binding nuclear protein OS=Phlebotomus papatasi OX=29031 PE=3 SV=1	GTP-binding nuclear protein	GTP-binding nuclear protein	A0A1B0DQW0_PHLPP	24 kDa	4	3	4	5	2	0	4	4	1	3	4	3
275	TRUE	60S acidic ribosomal protein P2-like protein OS=Phlebotomus papatasi OX=29031 PE=2 SV=1	60S acidic ribosomal protein P2-like protein OS=Phlebotomus papatasi OX=29031 PE=2 SV=1	60S acidic ribosomal protein P2-like protein	60S acidic ribosomal protein P2-like protein	A8CAE4_PHLPP	12 kDa	3	3	1	2	2	1	2	2	1	0	2	1
276	TRUE	Uncharacterized protein OS=Phlebotomus papatasi OX=29031 PE=4 SV=1	Uncharacterized protein OS=Phlebotomus papatasi OX=29031 PE=4 SV=1	Uncharacterized protein	Uncharacterized protein	A0A1B0D1L5_PHLPP	14 kDa	1	1	1	2	4	1	3	3	1	3	2	1
277	TRUE	PDZ domain-containing protein OS=Phlebotomus papatasi OX=29031 PE=4 SV=1	PDZ domain-containing protein OS=Phlebotomus papatasi OX=29031 PE=4 SV=1	PDZ domain-containing protein	PDZ domain-containing protein	A0A1B0DNF7_PHLPP	25 kDa	6	6	5	4	3	0	3	2	1	1	1	1
278	TRUE	CN hydrolase domain-containing protein OS=Phlebotomus papatasi OX=29031 PE=4 SV=1	CN hydrolase domain-containing protein OS=Phlebotomus papatasi OX=29031 PE=4 SV=1	CN hydrolase domain-containing protein	CN hydrolase domain-containing protein	A0A1B0GN27_PHLPP	30 kDa	2	15	0	2	0	0	0	3	1	1	1	1
279	TRUE	SHSP domain-containing protein OS=Phlebotomus papatasi OX=29031 PE=3 SV=1	SHSP domain-containing protein OS=Phlebotomus papatasi OX=29031 PE=3 SV=1	SHSP domain-containing protein	SHSP domain-containing protein	A0A1B0DI34_PHLPP	14 kDa	2	2	3	3	3	0	2	2	2	2	3	2
280	TRUE	FBPase domain-containing protein OS=Phlebotomus papatasi OX=29031 PE=3 SV=1	FBPase domain-containing protein OS=Phlebotomus papatasi OX=29031 PE=3 SV=1	FBPase domain-containing protein	FBPase domain-containing protein	A0A1B0DMT8_PHLPP	13 kDa	3	3	3	4	2	0	2	4	2	1	1	1
281	TRUE	Aminotran_1_2 domain-containing protein OS=Phlebotomus papatasi OX=29031 PE=4 SV=1	Aminotran_1_2 domain-containing protein OS=Phlebotomus papatasi OX=29031 PE=4 SV=1	Aminotran_1_2 domain-containing protein	Aminotran_1_2 domain-containing protein	A0A1B0D0A6_PHLPP	38 kDa	4	5	3	3	1	0	2	4	1	4	2	3
282	TRUE	Uncharacterized protein OS=Phlebotomus papatasi OX=29031 PE=4 SV=1	Uncharacterized protein OS=Phlebotomus papatasi OX=29031 PE=4 SV=1	Uncharacterized protein	Uncharacterized protein	A0A1B0D1K1_PHLPP	82 kDa	4	4	4	5	3	1	1	5	2	2	3	3
283	TRUE	Uncharacterized protein OS=Phlebotomus papatasi OX=29031 PE=3 SV=1	Uncharacterized protein OS=Phlebotomus papatasi OX=29031 PE=3 SV=1	Uncharacterized protein	Uncharacterized protein	A0A1B0D5D4_PHLPP	52 kDa	4	8	2	2	3	1	2	3	1	1	2	1
284	TRUE	Uncharacterized protein OS=Phlebotomus papatasi OX=29031 PE=4 SV=1	Uncharacterized protein OS=Phlebotomus papatasi OX=29031 PE=4 SV=1	Uncharacterized protein	Uncharacterized protein	A0A1B0EXR1_PHLPP	55 kDa	1	6	2	3	2	0	0	2	1	2	2	2
285	TRUE	Uncharacterized protein OS=Phlebotomus papatasi OX=29031 PE=4 SV=1	Uncharacterized protein OS=Phlebotomus papatasi OX=29031 PE=4 SV=1	Uncharacterized protein	Uncharacterized protein	A0A1B0DB52_PHLPP	33 kDa	1	1	2	1	1	0	1	1	1	1	1	1
286	TRUE	ADF-H domain-containing protein OS=Phlebotomus papatasi OX=29031 PE=3 SV=1	ADF-H domain-containing protein OS=Phlebotomus papatasi OX=29031 PE=3 SV=1	ADF-H domain-containing protein	ADF-H domain-containing protein	A0A1B0D130_PHLPP	8 kDa	3	3	2	4	1	1	2	3	2	2	2	2
287	TRUE	Ribosomal protein OS=Phlebotomus papatasi OX=29031 PE=3 SV=1	Ribosomal protein OS=Phlebotomus papatasi OX=29031 PE=3 SV=1	Ribosomal protein	Ribosomal protein	A0A1B0D3G3_PHLPP	17 kDa	2	2	1	4	2	2	2	5	3	2	3	1
288	TRUE	Uncharacterized protein OS=Phlebotomus papatasi OX=29031 PE=3 SV=1	Uncharacterized protein OS=Phlebotomus papatasi OX=29031 PE=3 SV=1	Uncharacterized protein	Uncharacterized protein	A0A1B0DD59_PHLPP	56 kDa	7	9	2	9	2	0	1	8	1	1	1	1
289	TRUE	Uncharacterized protein OS=Phlebotomus papatasi OX=29031 PE=4 SV=1	Uncharacterized protein OS=Phlebotomus papatasi OX=29031 PE=4 SV=1	Uncharacterized protein	Uncharacterized protein	A0A1B0EXH8_PHLPP	70 kDa	2	3	5	2	1	0	2	3	0	2	1	1
290	TRUE	S10_plectin domain-containing protein OS=Phlebotomus papatasi OX=29031 PE=4 SV=1	S10_plectin domain-containing protein OS=Phlebotomus papatasi OX=29031 PE=4 SV=1	S10_plectin domain-containing protein	S10_plectin domain-containing protein	A0A240SYN0_PHLPP	18 kDa	5	6	1	5	5	0	2	2	2	1	1	3
291	TRUE	60S ribosomal protein L14-like protein OS=Phlebotomus papatasi OX=29031 PE=2 SV=1	60S ribosomal protein L14-like protein OS=Phlebotomus papatasi OX=29031 PE=2 SV=1	60S ribosomal protein L14-like protein	60S ribosomal protein L14-like protein	A8CAF9_PHLPP	20 kDa	5	5	3	3	4	0	2	3	2	0	1	1
292	TRUE	60S ribosomal protein L35A-like protein OS=Phlebotomus papatasi OX=29031 PE=2 SV=1	60S ribosomal protein L35A-like protein OS=Phlebotomus papatasi OX=29031 PE=2 SV=1	60S ribosomal protein L35A-like protein	60S ribosomal protein L35A-like protein	A8C9W9_PHLPP	17 kDa	3	2	2	2	2	0	0	2	0	1	3	2
293	TRUE	Peptidase_M16_C domain-containing protein OS=Phlebotomus papatasi OX=29031 PE=4 SV=1	Peptidase_M16_C domain-containing protein OS=Phlebotomus papatasi OX=29031 PE=4 SV=1	Peptidase_M16_C domain-containing protein	Peptidase_M16_C domain-containing protein	A0A1B0D311_PHLPP	13 kDa	1	2	3	2	2	1	1	3	1	3	2	3
294	TRUE	Uncharacterized protein OS=Phlebotomus papatasi OX=29031 PE=4 SV=1	Uncharacterized protein OS=Phlebotomus papatasi OX=29031 PE=4 SV=1	Uncharacterized protein	Uncharacterized protein	A0A1B0DIB0_PHLPP	100 kDa	5	7	2	4	3	0	2	4	1	3	4	4
295	TRUE	PKS_ER domain-containing protein OS=Phlebotomus papatasi OX=29031 PE=3 SV=1	PKS_ER domain-containing protein OS=Phlebotomus papatasi OX=29031 PE=3 SV=1	PKS_ER domain-containing protein	PKS_ER domain-containing protein	A0A1B0GNC8_PHLPP	60 kDa	4	3	4	2	0	0	0	4	2	1	3	3
296	TRUE	Uncharacterized protein OS=Phlebotomus papatasi OX=29031 PE=4 SV=1	Uncharacterized protein OS=Phlebotomus papatasi OX=29031 PE=4 SV=1	Uncharacterized protein	Uncharacterized protein	A0A1B0GME2_PHLPP	17 kDa	2	2	2	2	2	1	2	2	2	2	2	1
297	TRUE	AAA domain-containing protein OS=Phlebotomus papatasi OX=29031 PE=3 SV=1	AAA domain-containing protein OS=Phlebotomus papatasi OX=29031 PE=3 SV=1	AAA domain-containing protein	AAA domain-containing protein	A0A1B0D1K5_PHLPP	45 kDa	1	1	1	4	2	0	1	3	2	3	3	4
298	TRUE	ETF_alpha domain-containing protein OS=Phlebotomus papatasi OX=29031 PE=4 SV=1	ETF_alpha domain-containing protein OS=Phlebotomus papatasi OX=29031 PE=4 SV=1	ETF_alpha domain-containing protein	ETF_alpha domain-containing protein	A0A1B0DIV7_PHLPP	23 kDa	5	4	4	2	3	0	1	2	3	2	2	1
299	TRUE	Uncharacterized protein OS=Phlebotomus papatasi OX=29031 PE=4 SV=1	Uncharacterized protein OS=Phlebotomus papatasi OX=29031 PE=4 SV=1	Uncharacterized protein	Uncharacterized protein	A0A1B0GN20_PHLPP	10 kDa	4	3	2	2	1	0	2	2	2	2	2	2
300	TRUE	Chymotrypsin-like protein OS=Phlebotomus papatasi OX=29031 GN=chym3 PE=2 SV=1	Chymotrypsin-like protein OS=Phlebotomus papatasi OX=29031 GN=chym3 PE=2 SV=1	Chymotrypsin-like protein	Chymotrypsin-like protein	A8CA02_PHLPP	28 kDa	13	5	0	2	1	0	0	1	0	0	0	0
301	TRUE	Uncharacterized protein OS=Phlebotomus papatasi OX=29031 PE=4 SV=1	Uncharacterized protein OS=Phlebotomus papatasi OX=29031 PE=4 SV=1	Uncharacterized protein	Uncharacterized protein	A0A1B0DE03_PHLPP	11 kDa	3	3	3	2	2	0	3	3	2	2	1	1
302	TRUE	Uncharacterized protein OS=Phlebotomus papatasi OX=29031 PE=4 SV=1	Uncharacterized protein OS=Phlebotomus papatasi OX=29031 PE=4 SV=1	Uncharacterized protein	Uncharacterized protein	A0A1B0D3T5_PHLPP	195 kDa	0	5	1	2	0	0	1	4	1	3	5	5
303	TRUE	Dolichyl-diphosphooligosaccharide--protein glycosyltransferase subunit 1 OS=Phlebotomus papatasi OX=29031 PE=3 SV=1	Dolichyl-diphosphooligosaccharide--protein glycosyltransferase subunit 1 OS=Phlebotomus papatasi OX=29031 PE=3 SV=1	Dolichyl-diphosphooligosaccharide--protein glycosyltransferase subunit 1	Dolichyl-diphosphooligosaccharide--protein glycosyltransferase subunit 1	A0A1B0DGC7_PHLPP	52 kDa	5	4	1	5	3	1	1	5	2	2	3	2
304	TRUE	T-complex protein 1 subunit gamma OS=Phlebotomus papatasi OX=29031 PE=3 SV=1	T-complex protein 1 subunit gamma OS=Phlebotomus papatasi OX=29031 PE=3 SV=1	T-complex protein 1 subunit gamma	T-complex protein 1 subunit gamma	A0A1B0D7J8_PHLPP	58 kDa	4	6	3	7	3	0	2	8	2	4	3	0
305	TRUE	Beta_elim_lyase domain-containing protein OS=Phlebotomus papatasi OX=29031 PE=4 SV=1	Beta_elim_lyase domain-containing protein OS=Phlebotomus papatasi OX=29031 PE=4 SV=1	Beta_elim_lyase domain-containing protein	Beta_elim_lyase domain-containing protein	A0A1B0DP67_PHLPP	108 kDa	8	4	0	8	6	0	1	5	3	0	1	1
306	TRUE	Succinate--CoA ligase [GDP-forming] subunit beta, mitochondrial OS=Phlebotomus papatasi OX=29031 PE=3 SV=1	Succinate--CoA ligase [GDP-forming] subunit beta, mitochondrial OS=Phlebotomus papatasi OX=29031 PE=3 SV=1	Succinate--CoA ligase [GDP-forming] subunit beta, mitochondrial	Succinate--CoA ligase [GDP-forming] subunit beta, mitochondrial	A0A1B0GNB0_PHLPP	65 kDa	5	6	4	3	1	0	1	5	4	1	2	3
307	TRUE	Ribosomal protein L19 OS=Phlebotomus papatasi OX=29031 PE=2 SV=1	Ribosomal protein L19 OS=Phlebotomus papatasi OX=29031 PE=2 SV=1	Ribosomal protein L19	Ribosomal protein L19	A8CAG8_PHLPP	24 kDa	2	5	3	5	4	0	1	4	3	2	3	0
308	TRUE	Rab GDP dissociation inhibitor OS=Phlebotomus papatasi OX=29031 PE=3 SV=1	Rab GDP dissociation inhibitor OS=Phlebotomus papatasi OX=29031 PE=3 SV=1	Rab GDP dissociation inhibitor	Rab GDP dissociation inhibitor	A0A1B0D0T6_PHLPP	17 kDa	1	1	3	4	1	0	0	3	3	1	4	4
309	TRUE	Uncharacterized protein OS=Phlebotomus papatasi OX=29031 PE=4 SV=1	Uncharacterized protein OS=Phlebotomus papatasi OX=29031 PE=4 SV=1	Uncharacterized protein	Uncharacterized protein	A0A1B0D4I6_PHLPP	31 kDa	0	1	5	4	1	0	3	4	3	2	3	0
310	TRUE	NAC-A/B domain-containing protein OS=Phlebotomus papatasi OX=29031 PE=4 SV=1	NAC-A/B domain-containing protein OS=Phlebotomus papatasi OX=29031 PE=4 SV=1	NAC-A/B domain-containing protein	NAC-A/B domain-containing protein	A0A1B0DC96_PHLPP	27 kDa	1	3	1	4	2	0	4	3	3	3	3	1
311	TRUE	Myosin motor domain-containing protein OS=Phlebotomus papatasi OX=29031 PE=3 SV=1	Myosin motor domain-containing protein OS=Phlebotomus papatasi OX=29031 PE=3 SV=1	Myosin motor domain-containing protein	Myosin motor domain-containing protein	A0A1B0DFT4_PHLPP	133 kDa	1	2	1	4	4	0	2	4	2	2	1	1
312	TRUE	E1_dh domain-containing protein OS=Phlebotomus papatasi OX=29031 PE=4 SV=1	E1_dh domain-containing protein OS=Phlebotomus papatasi OX=29031 PE=4 SV=1	E1_dh domain-containing protein	E1_dh domain-containing protein	A0A1B0EWC0_PHLPP	19 kDa	6	3	4	6	4	0	1	5	5	2	1	2
313	TRUE	Rab GDP dissociation inhibitor OS=Phlebotomus papatasi OX=29031 PE=3 SV=1	Rab GDP dissociation inhibitor OS=Phlebotomus papatasi OX=29031 PE=3 SV=1	Rab GDP dissociation inhibitor	Rab GDP dissociation inhibitor	A0A1B0D0T8_PHLPP	34 kDa	4	6	5	4	2	0	3	3	3	0	1	2
314	TRUE	Uncharacterized protein OS=Phlebotomus papatasi OX=29031 PE=4 SV=1	Uncharacterized protein OS=Phlebotomus papatasi OX=29031 PE=4 SV=1	Uncharacterized protein	Uncharacterized protein	A0A1B0D1V8_PHLPP	23 kDa	2	3	4	2	0	0	1	2	1	2	2	3
315	TRUE	SVWC domain-containing protein OS=Phlebotomus papatasi OX=29031 PE=4 SV=1	SVWC domain-containing protein OS=Phlebotomus papatasi OX=29031 PE=4 SV=1	SVWC domain-containing protein	SVWC domain-containing protein	A0A1B0DCA7_PHLPP	16 kDa	2	4	2	2	2	2	2	2	0	2	1	3
316	TRUE	Uncharacterized protein OS=Phlebotomus papatasi OX=29031 PE=4 SV=1	Uncharacterized protein OS=Phlebotomus papatasi OX=29031 PE=4 SV=1	Uncharacterized protein	Uncharacterized protein	A0A1B0DDA5_PHLPP	60 kDa	3	2	3	5	2	0	2	4	1	0	3	4
317	TRUE	Prophenoloxidase 1 OS=Phlebotomus papatasi OX=29031 PE=4 SV=1	Prophenoloxidase 1 OS=Phlebotomus papatasi OX=29031 PE=4 SV=1	Prophenoloxidase 1	Prophenoloxidase 1	A0A1B0DPL4_PHLPP	72 kDa	7	2	10	1	2	0	1	3	0	1	3	0
318	TRUE	Uncharacterized protein OS=Phlebotomus papatasi OX=29031 PE=4 SV=1	Uncharacterized protein OS=Phlebotomus papatasi OX=29031 PE=4 SV=1	Uncharacterized protein	Uncharacterized protein	A0A1B0D632_PHLPP	10 kDa	2	1	1	1	2	0	1	1	2	3	2	2
319	TRUE	AAA domain-containing protein OS=Phlebotomus papatasi OX=29031 PE=3 SV=1	AAA domain-containing protein OS=Phlebotomus papatasi OX=29031 PE=3 SV=1	AAA domain-containing protein	AAA domain-containing protein	A0A1B0D005_PHLPP	47 kDa	1	2	2	2	0	0	1	1	1	2	2	2
320	TRUE	Uncharacterized protein OS=Phlebotomus papatasi OX=29031 PE=4 SV=1	Uncharacterized protein OS=Phlebotomus papatasi OX=29031 PE=4 SV=1	Uncharacterized protein	Uncharacterized protein	A0A1B0D1B6_PHLPP	11 kDa	2	3	2	2	2	1	2	2	1	2	2	0
321	TRUE	V-type proton ATPase subunit a OS=Phlebotomus papatasi OX=29031 PE=3 SV=1	V-type proton ATPase subunit a OS=Phlebotomus papatasi OX=29031 PE=3 SV=1	V-type proton ATPase subunit a	V-type proton ATPase subunit a	A0A1B0D7J1_PHLPP	88 kDa	1	1	1	5	2	1	3	4	3	4	4	4
322	TRUE	Uncharacterized protein OS=Phlebotomus papatasi OX=29031 PE=4 SV=1	Uncharacterized protein OS=Phlebotomus papatasi OX=29031 PE=4 SV=1	Uncharacterized protein	Uncharacterized protein	A0A1B0GNK0_PHLPP	15 kDa	1	3	1	5	3	0	2	4	3	3	3	4
323	TRUE	Calponin OS=Phlebotomus papatasi OX=29031 PE=3 SV=1	Calponin OS=Phlebotomus papatasi OX=29031 PE=3 SV=1	Calponin	Calponin	A0A1B0D0R5_PHLPP	19 kDa	3	4	1	3	1	0	4	6	0	2	2	2
324	TRUE	Uncharacterized protein OS=Phlebotomus papatasi OX=29031 PE=3 SV=1	Uncharacterized protein OS=Phlebotomus papatasi OX=29031 PE=3 SV=1	Uncharacterized protein	Uncharacterized protein	A0A1B0DLL4_PHLPP	32 kDa	4	3	1	5	4	1	2	5	4	3	2	1
325	TRUE	Aminotran_1_2 domain-containing protein OS=Phlebotomus papatasi OX=29031 PE=4 SV=1	Aminotran_1_2 domain-containing protein OS=Phlebotomus papatasi OX=29031 PE=4 SV=1	Aminotran_1_2 domain-containing protein	Aminotran_1_2 domain-containing protein	A0A1B0DRF7_PHLPP	27 kDa	6	5	0	4	1	0	1	5	1	2	0	0
326	TRUE	Ge1_WD40 domain-containing protein OS=Phlebotomus papatasi OX=29031 PE=4 SV=1	Ge1_WD40 domain-containing protein OS=Phlebotomus papatasi OX=29031 PE=4 SV=1	Ge1_WD40 domain-containing protein	Ge1_WD40 domain-containing protein	A0A1B0D1F1_PHLPP-DECOY	?	1	1	2	1	1	1	1	1	1	1	1	1
327	TRUE	36 kDa salivary protein OS=Phlebotomus papatasi OX=29031 PE=4 SV=1	36 kDa salivary protein OS=Phlebotomus papatasi OX=29031 PE=4 SV=1	36 kDa salivary protein	36 kDa salivary protein	A0A1B0D4N4_PHLPP	77 kDa	13	9	0	0	0	0	0	0	0	0	0	0
328	TRUE	Uncharacterized protein OS=Phlebotomus papatasi OX=29031 PE=4 SV=1	Uncharacterized protein OS=Phlebotomus papatasi OX=29031 PE=4 SV=1	Uncharacterized protein	Uncharacterized protein	A0A1B0D5W1_PHLPP	92 kDa	5	5	2	5	1	0	1	4	0	0	1	1
329	TRUE	Uncharacterized protein OS=Phlebotomus papatasi OX=29031 PE=4 SV=1	Uncharacterized protein OS=Phlebotomus papatasi OX=29031 PE=4 SV=1	Uncharacterized protein	Uncharacterized protein	A0A1B0DQ04_PHLPP	22 kDa	7	6	4	1	1	0	1	1	1	0	0	0
330	TRUE	Pept_C1 domain-containing protein OS=Phlebotomus papatasi OX=29031 PE=3 SV=1	Pept_C1 domain-containing protein OS=Phlebotomus papatasi OX=29031 PE=3 SV=1	Pept_C1 domain-containing protein	Pept_C1 domain-containing protein	A0A1B0F0N2_PHLPP	37 kDa	2	2	1	1	4	0	1	1	1	1	1	1
331	TRUE	ATP synthase-coupling factor 6, mitochondrial OS=Phlebotomus papatasi OX=29031 PE=3 SV=1	ATP synthase-coupling factor 6, mitochondrial OS=Phlebotomus papatasi OX=29031 PE=3 SV=1	ATP synthase-coupling factor 6, mitochondrial	ATP synthase-coupling factor 6, mitochondrial	A0A1B0GQC8_PHLPP	11 kDa	4	5	3	1	1	0	3	1	1	1	2	1
332	TRUE	ZnF_CDGSH domain-containing protein OS=Phlebotomus papatasi OX=29031 PE=4 SV=1	ZnF_CDGSH domain-containing protein OS=Phlebotomus papatasi OX=29031 PE=4 SV=1	ZnF_CDGSH domain-containing protein	ZnF_CDGSH domain-containing protein	A0A1B0D5F7_PHLPP	15 kDa	3	3	3	3	3	0	2	3	2	3	2	1
333	TRUE	Uncharacterized protein OS=Phlebotomus papatasi OX=29031 PE=4 SV=1	Uncharacterized protein OS=Phlebotomus papatasi OX=29031 PE=4 SV=1	Uncharacterized protein	Uncharacterized protein	A0A1B0D5W8_PHLPP	91 kDa	2	5	2	5	0	0	1	5	1	3	6	4
334	TRUE	Uncharacterized protein OS=Phlebotomus papatasi OX=29031 PE=3 SV=1	Uncharacterized protein OS=Phlebotomus papatasi OX=29031 PE=3 SV=1	Uncharacterized protein	Uncharacterized protein	A0A1B0GPK0_PHLPP	23 kDa	4	5	4	3	3	0	4	3	2	1	1	2
335	TRUE	Glutathione S-transferase delta class OS=Phlebotomus papatasi OX=29031 PE=2 SV=1	Glutathione S-transferase delta class OS=Phlebotomus papatasi OX=29031 PE=2 SV=1	Glutathione S-transferase delta class	Glutathione S-transferase delta class	A8CA00_PHLPP	25 kDa	4	5	3	1	2	0	1	2	1	1	1	1
336	TRUE	Iso_dh domain-containing protein OS=Phlebotomus papatasi OX=29031 PE=4 SV=1	Iso_dh domain-containing protein OS=Phlebotomus papatasi OX=29031 PE=4 SV=1	Iso_dh domain-containing protein	Iso_dh domain-containing protein	A0A1B0DKP1_PHLPP	9 kDa	2	3	2	2	2	0	1	2	2	2	2	1
337	TRUE	Uncharacterized protein OS=Phlebotomus papatasi OX=29031 PE=4 SV=1	Uncharacterized protein OS=Phlebotomus papatasi OX=29031 PE=4 SV=1	Uncharacterized protein	Uncharacterized protein	A0A1B0D0Q1_PHLPP	78 kDa	2	5	1	7	1	0	3	3	2	2	1	1
338	TRUE	Collagen IV NC1 domain-containing protein OS=Phlebotomus papatasi OX=29031 PE=4 SV=1	Collagen IV NC1 domain-containing protein OS=Phlebotomus papatasi OX=29031 PE=4 SV=1	Collagen IV NC1 domain-containing protein	Collagen IV NC1 domain-containing protein	A0A1B0D6K0_PHLPP	170 kDa	6	4	0	7	4	0	3	2	1	1	2	1
339	TRUE	Uncharacterized protein OS=Phlebotomus papatasi OX=29031 PE=3 SV=1	Uncharacterized protein OS=Phlebotomus papatasi OX=29031 PE=3 SV=1	Uncharacterized protein	Uncharacterized protein	A0A1B0DIB3_PHLPP	60 kDa	5	4	2	4	0	0	3	4	2	3	1	3
340	TRUE	Glycogen [starch] synthase OS=Phlebotomus papatasi OX=29031 PE=3 SV=1	Glycogen [starch] synthase OS=Phlebotomus papatasi OX=29031 PE=3 SV=1	Glycogen [starch] synthase	Glycogen [starch] synthase	A0A1B0DL05_PHLPP	47 kDa	3	5	5	0	2	0	0	2	0	2	2	3
341	TRUE	60S ribosomal protein L11-like protein OS=Phlebotomus papatasi OX=29031 PE=2 SV=1	60S ribosomal protein L11-like protein OS=Phlebotomus papatasi OX=29031 PE=2 SV=1	60S ribosomal protein L11-like protein	60S ribosomal protein L11-like protein	A8CAG0_PHLPP	24 kDa	3	4	0	5	2	1	4	4	1	2	1	2
342	TRUE	V-type proton ATPase subunit F OS=Phlebotomus papatasi OX=29031 PE=3 SV=1	V-type proton ATPase subunit F OS=Phlebotomus papatasi OX=29031 PE=3 SV=1	V-type proton ATPase subunit F	V-type proton ATPase subunit F	A0A1B0DM71_PHLPP	14 kDa	2	2	2	3	1	0	2	2	3	2	2	2
343	TRUE	2-oxogl_dehyd_N domain-containing protein OS=Phlebotomus papatasi OX=29031 PE=4 SV=1	2-oxogl_dehyd_N domain-containing protein OS=Phlebotomus papatasi OX=29031 PE=4 SV=1	2-oxogl_dehyd_N domain-containing protein	2-oxogl_dehyd_N domain-containing protein	A0A1B0D8R2_PHLPP	13 kDa	3	4	3	0	2	0	1	3	0	0	2	2
344	TRUE	Peptidyl-prolyl cis-trans isomerase OS=Phlebotomus papatasi OX=29031 PE=2 SV=1	Peptidyl-prolyl cis-trans isomerase OS=Phlebotomus papatasi OX=29031 PE=2 SV=1	Peptidyl-prolyl cis-trans isomerase	Peptidyl-prolyl cis-trans isomerase	A8C9X3_PHLPP	22 kDa	1	1	2	5	4	0	4	5	3	2	3	1
345	TRUE	Uncharacterized protein OS=Phlebotomus papatasi OX=29031 PE=4 SV=1	Uncharacterized protein OS=Phlebotomus papatasi OX=29031 PE=4 SV=1	Uncharacterized protein	Uncharacterized protein	A0A1B0CZE1_PHLPP	12 kDa	2	3	1	3	3	0	1	0	0	3	3	3
346	TRUE	Ferritin OS=Phlebotomus papatasi OX=29031 GN=FLC PE=2 SV=1	Ferritin OS=Phlebotomus papatasi OX=29031 GN=FLC PE=2 SV=1	Ferritin	Ferritin	A8CAF2_PHLPP	26 kDa	3	3	2	3	1	1	2	2	1	3	2	1
347	TRUE	L51_S25_CI-B8 domain-containing protein OS=Phlebotomus papatasi OX=29031 PE=4 SV=1	L51_S25_CI-B8 domain-containing protein OS=Phlebotomus papatasi OX=29031 PE=4 SV=1	L51_S25_CI-B8 domain-containing protein	L51_S25_CI-B8 domain-containing protein	A0A1B0EXQ2_PHLPP	11 kDa	2	2	3	1	2	0	1	1	0	3	3	2
348	TRUE	ELFV_dehydrog_N domain-containing protein OS=Phlebotomus papatasi OX=29031 PE=4 SV=1	ELFV_dehydrog_N domain-containing protein OS=Phlebotomus papatasi OX=29031 PE=4 SV=1	ELFV_dehydrog_N domain-containing protein	ELFV_dehydrog_N domain-containing protein	A0A1B0D6S2_PHLPP	22 kDa	2	2	2	1	0	0	0	0	0	2	2	2
349	TRUE	Uncharacterized protein OS=Phlebotomus papatasi OX=29031 PE=4 SV=1	Uncharacterized protein OS=Phlebotomus papatasi OX=29031 PE=4 SV=1	Uncharacterized protein	Uncharacterized protein	A0A1B0EWW3_PHLPP	11 kDa	4	3	3	0	2	1	3	0	1	2	1	2
350	TRUE	Peptidylprolyl isomerase OS=Phlebotomus papatasi OX=29031 PE=4 SV=1	Peptidylprolyl isomerase OS=Phlebotomus papatasi OX=29031 PE=4 SV=1	Peptidylprolyl isomerase	Peptidylprolyl isomerase	A0A1B0EYG1_PHLPP	11 kDa	2	4	3	3	2	0	3	3	3	2	1	1
351	TRUE	Annexin OS=Phlebotomus papatasi OX=29031 PE=3 SV=1	Annexin OS=Phlebotomus papatasi OX=29031 PE=3 SV=1	Annexin	Annexin	A0A1B0FY43_PHLPP	35 kDa	5	3	3	4	1	0	0	3	0	2	3	3
352	TRUE	TCTP domain-containing protein OS=Phlebotomus papatasi OX=29031 PE=3 SV=1	TCTP domain-containing protein OS=Phlebotomus papatasi OX=29031 PE=3 SV=1	TCTP domain-containing protein	TCTP domain-containing protein	A0A1B0GLW5_PHLPP	20 kDa	2	2	1	5	2	0	0	3	2	3	1	2
353	TRUE	Uncharacterized protein OS=Phlebotomus papatasi OX=29031 PE=3 SV=1	Uncharacterized protein OS=Phlebotomus papatasi OX=29031 PE=3 SV=1	Uncharacterized protein	Uncharacterized protein	A0A1B0GLZ2_PHLPP	59 kDa	5	6	0	6	3	0	1	5	2	1	1	1
354	TRUE	Sod_Cu domain-containing protein OS=Phlebotomus papatasi OX=29031 PE=4 SV=1	Sod_Cu domain-containing protein OS=Phlebotomus papatasi OX=29031 PE=4 SV=1	Sod_Cu domain-containing protein	Sod_Cu domain-containing protein	A0A1B0DD21_PHLPP	22 kDa	1	3	0	0	1	1	2	1	0	1	2	1
355	TRUE	Eukaryotic translation initiation factor 5A OS=Phlebotomus papatasi OX=29031 PE=3 SV=1	Eukaryotic translation initiation factor 5A OS=Phlebotomus papatasi OX=29031 PE=3 SV=1	Eukaryotic translation initiation factor 5A	Eukaryotic translation initiation factor 5A	A0A1B0DCE7_PHLPP	8 kDa	1	1	1	2	2	0	1	2	2	1	1	1
356	TRUE	Uncharacterized protein OS=Phlebotomus papatasi OX=29031 PE=3 SV=1	Uncharacterized protein OS=Phlebotomus papatasi OX=29031 PE=3 SV=1	Uncharacterized protein	Uncharacterized protein	A0A1B0D2Q4_PHLPP	46 kDa	5	5	4	3	2	0	3	6	4	2	2	3
357	TRUE	Uncharacterized protein OS=Phlebotomus papatasi OX=29031 PE=4 SV=1	Uncharacterized protein OS=Phlebotomus papatasi OX=29031 PE=4 SV=1	Uncharacterized protein	Uncharacterized protein	A0A1B0D4L8_PHLPP	11 kDa	1	2	2	4	2	1	1	3	1	4	5	6
358	TRUE	Eukaryotic translation initiation factor 3 subunit M OS=Phlebotomus papatasi OX=29031 PE=3 SV=1	Eukaryotic translation initiation factor 3 subunit M OS=Phlebotomus papatasi OX=29031 PE=3 SV=1	Eukaryotic translation initiation factor 3 subunit M	Eukaryotic translation initiation factor 3 subunit M	A0A1B0D7F4_PHLPP	43 kDa	1	3	1	5	1	0	1	3	1	2	2	1
359	TRUE	V-type proton ATPase subunit OS=Phlebotomus papatasi OX=29031 PE=3 SV=1	V-type proton ATPase subunit OS=Phlebotomus papatasi OX=29031 PE=3 SV=1	V-type proton ATPase subunit	V-type proton ATPase subunit	A0A1B0DKW9_PHLPP	40 kDa	2	2	0	5	1	0	2	2	2	4	6	5
360	TRUE	AlaDh_PNT_C domain-containing protein OS=Phlebotomus papatasi OX=29031 PE=4 SV=1	AlaDh_PNT_C domain-containing protein OS=Phlebotomus papatasi OX=29031 PE=4 SV=1	AlaDh_PNT_C domain-containing protein	AlaDh_PNT_C domain-containing protein	A0A1B0DMQ4_PHLPP	91 kDa	1	3	1	3	2	0	1	8	2	0	4	3
361	TRUE	Peroxiredoxin 3 OS=Phlebotomus papatasi OX=29031 PE=4 SV=1	Peroxiredoxin 3 OS=Phlebotomus papatasi OX=29031 PE=4 SV=1	Peroxiredoxin 3	Peroxiredoxin 3	A0A1B0EX70_PHLPP	26 kDa	5	5	5	3	4	2	2	5	4	4	3	4
362	TRUE	Uncharacterized protein OS=Phlebotomus papatasi OX=29031 PE=4 SV=1	Uncharacterized protein OS=Phlebotomus papatasi OX=29031 PE=4 SV=1	Uncharacterized protein	Uncharacterized protein	A0A1B0D1T0_PHLPP	235 kDa	0	4	11	1	0	0	0	2	0	2	1	2
363	TRUE	4-hydroxyphenylpyruvate dioxygenase OS=Phlebotomus papatasi OX=29031 PE=3 SV=1	4-hydroxyphenylpyruvate dioxygenase OS=Phlebotomus papatasi OX=29031 PE=3 SV=1	4-hydroxyphenylpyruvate dioxygenase	4-hydroxyphenylpyruvate dioxygenase	A0A1B0DAJ1_PHLPP	36 kDa	1	1	0	7	1	0	3	5	3	0	0	0
364	TRUE	Ribosomal_L30_N domain-containing protein OS=Phlebotomus papatasi OX=29031 PE=4 SV=1	Ribosomal_L30_N domain-containing protein OS=Phlebotomus papatasi OX=29031 PE=4 SV=1	Ribosomal_L30_N domain-containing protein	Ribosomal_L30_N domain-containing protein	A0A1B0EYB2_PHLPP	12 kDa	2	2	1	3	1	0	2	2	1	0	0	0
365	TRUE	Uncharacterized protein OS=Phlebotomus papatasi OX=29031 PE=4 SV=1	Uncharacterized protein OS=Phlebotomus papatasi OX=29031 PE=4 SV=1	Uncharacterized protein	Uncharacterized protein	A0A1B0GLU3_PHLPP	66 kDa	4	4	3	2	1	0	1	2	0	1	2	1
366	TRUE	Cytochrome b-c1 complex subunit Rieske, mitochondrial OS=Phlebotomus papatasi OX=29031 PE=4 SV=1	Cytochrome b-c1 complex subunit Rieske, mitochondrial OS=Phlebotomus papatasi OX=29031 PE=4 SV=1	Cytochrome b-c1 complex subunit Rieske, mitochondrial	Cytochrome b-c1 complex subunit Rieske, mitochondrial	A0A1B0GQ21_PHLPP	15 kDa	4	4	2	1	2	0	1	2	0	1	1	1
367	TRUE	CYTOSOL_AP domain-containing protein OS=Phlebotomus papatasi OX=29031 PE=4 SV=1	CYTOSOL_AP domain-containing protein OS=Phlebotomus papatasi OX=29031 PE=4 SV=1	CYTOSOL_AP domain-containing protein	CYTOSOL_AP domain-containing protein	A0A1B0DAM4_PHLPP	29 kDa	3	1	2	3	2	0	2	3	2	2	2	0
368	TRUE	Uncharacterized protein OS=Phlebotomus papatasi OX=29031 PE=4 SV=1	Uncharacterized protein OS=Phlebotomus papatasi OX=29031 PE=4 SV=1	Uncharacterized protein	Uncharacterized protein	A0A1B0DFB4_PHLPP	16 kDa	3	2	2	4	2	0	1	1	2	1	0	0
369	TRUE	Uncharacterized protein OS=Phlebotomus papatasi OX=29031 PE=3 SV=1	Uncharacterized protein OS=Phlebotomus papatasi OX=29031 PE=3 SV=1	Uncharacterized protein	Uncharacterized protein	A0A1B0DM94_PHLPP	17 kDa	3	4	3	0	0	0	0	2	0	2	3	3
370	TRUE	Uncharacterized protein OS=Phlebotomus papatasi OX=29031 PE=4 SV=1	Uncharacterized protein OS=Phlebotomus papatasi OX=29031 PE=4 SV=1	Uncharacterized protein	Uncharacterized protein	A0A1B0GQG9_PHLPP	47 kDa	4	3	2	4	2	0	2	2	2	1	2	1
371	TRUE	Microvilli-like protein OS=Phlebotomus papatasi OX=29031 GN=MVP4 PE=2 SV=1	Microvilli-like protein OS=Phlebotomus papatasi OX=29031 GN=MVP4 PE=2 SV=1	Microvilli-like protein	Microvilli-like protein	A8CAH2_PHLPP	26 kDa	5	4	0	0	0	3	0	0	0	0	0	0
372	TRUE	Adenosylhomocysteinase OS=Phlebotomus papatasi OX=29031 PE=3 SV=1	Adenosylhomocysteinase OS=Phlebotomus papatasi OX=29031 PE=3 SV=1	Adenosylhomocysteinase	Adenosylhomocysteinase	A0A1B0D1F6_PHLPP	39 kDa	3	6	0	3	3	0	0	1	3	2	0	3
373	TRUE	Uncharacterized protein OS=Phlebotomus papatasi OX=29031 PE=4 SV=1	Uncharacterized protein OS=Phlebotomus papatasi OX=29031 PE=4 SV=1	Uncharacterized protein	Uncharacterized protein	A0A1B0D5I7_PHLPP	57 kDa	1	7	3	4	1	0	1	2	0	1	1	2
374	TRUE	Uncharacterized protein OS=Phlebotomus papatasi OX=29031 PE=4 SV=1	Uncharacterized protein OS=Phlebotomus papatasi OX=29031 PE=4 SV=1	Uncharacterized protein	Uncharacterized protein	A0A1B0D6G4_PHLPP	69 kDa	3	1	2	2	0	0	0	1	1	3	0	1
375	TRUE	Uncharacterized protein OS=Phlebotomus papatasi OX=29031 PE=4 SV=1	Uncharacterized protein OS=Phlebotomus papatasi OX=29031 PE=4 SV=1	Uncharacterized protein	Uncharacterized protein	A0A1B0DD82_PHLPP	41 kDa	1	2	1	2	2	0	2	4	2	1	1	1
376	TRUE	60S ribosomal protein L32-like protein OS=Phlebotomus papatasi OX=29031 PE=2 SV=1	60S ribosomal protein L32-like protein OS=Phlebotomus papatasi OX=29031 PE=2 SV=1	60S ribosomal protein L32-like protein	60S ribosomal protein L32-like protein	A8CAG9_PHLPP	16 kDa	3	4	1	2	3	1	1	3	1	1	2	0
377	TRUE	Uroporphyrinogen decarboxylase OS=Phlebotomus papatasi OX=29031 PE=3 SV=1	Uroporphyrinogen decarboxylase OS=Phlebotomus papatasi OX=29031 PE=3 SV=1	Uroporphyrinogen decarboxylase	Uroporphyrinogen decarboxylase	A0A1B0GN91_PHLPP	55 kDa	1	2	1	3	2	0	2	2	1	0	0	0
378	TRUE	Acyl carrier protein OS=Phlebotomus papatasi OX=29031 PE=3 SV=1	Acyl carrier protein OS=Phlebotomus papatasi OX=29031 PE=3 SV=1	Acyl carrier protein	Acyl carrier protein	A0A1B0GQE7_PHLPP	60 kDa	2	2	3	0	0	0	0	0	0	1	1	1
379	TRUE	Cluster of 42 kDa salivary protein OS=Phlebotomus papatasi OX=29031 PE=4 SV=1 (A0A1B0GLZ9_PHLPP)	42 kDa salivary protein OS=Phlebotomus papatasi OX=29031 PE=4 SV=1 (A0A1B0GLZ9_PHLPP)	42 kDa salivary protein	42 kDa salivary protein	A0A1B0GLZ9_PHLPP	44 kDa	7	12	0	0	0	0	0	1	0	0	1	0
380	TRUE	Uncharacterized protein OS=Phlebotomus papatasi OX=29031 PE=3 SV=1	Uncharacterized protein OS=Phlebotomus papatasi OX=29031 PE=3 SV=1	Uncharacterized protein	Uncharacterized protein	A0A1B0CZ01_PHLPP	62 kDa	0	1	1	2	2	0	1	2	1	1	1	2
381	TRUE	40S ribosomal protein S26 OS=Phlebotomus papatasi OX=29031 PE=3 SV=1	40S ribosomal protein S26 OS=Phlebotomus papatasi OX=29031 PE=3 SV=1	40S ribosomal protein S26	40S ribosomal protein S26	A0A1B0DKV4_PHLPP	13 kDa	2	2	2	3	2	0	1	1	1	1	2	2
382	TRUE	Uncharacterized protein OS=Phlebotomus papatasi OX=29031 PE=3 SV=1	Uncharacterized protein OS=Phlebotomus papatasi OX=29031 PE=3 SV=1	Uncharacterized protein	Uncharacterized protein	A0A1B0D8P2_PHLPP	29 kDa	1	2	2	1	2	0	1	2	0	2	3	3
383	TRUE	PEPCK_N domain-containing protein OS=Phlebotomus papatasi OX=29031 PE=4 SV=1	PEPCK_N domain-containing protein OS=Phlebotomus papatasi OX=29031 PE=4 SV=1	PEPCK_N domain-containing protein	PEPCK_N domain-containing protein	A0A1B0DG29_PHLPP	27 kDa	1	0	0	3	2	0	0	3	2	0	0	0
384	TRUE	9.2 kDa midgut protein OS=Phlebotomus papatasi OX=29031 PE=2 SV=1	9.2 kDa midgut protein OS=Phlebotomus papatasi OX=29031 PE=2 SV=1	9.2 kDa midgut protein	9.2 kDa midgut protein	A8C9Z9_PHLPP	9 kDa	1	2	3	1	0	0	0	2	1	2	2	2
385	TRUE	Uncharacterized protein OS=Phlebotomus papatasi OX=29031 PE=4 SV=1	Uncharacterized protein OS=Phlebotomus papatasi OX=29031 PE=4 SV=1	Uncharacterized protein	Uncharacterized protein	A0A1B0DHE8_PHLPP	17 kDa	1	2	1	1	1	0	1	1	1	1	2	1
386	TRUE	Proteasome endopeptidase complex OS=Phlebotomus papatasi OX=29031 PE=3 SV=1	Proteasome endopeptidase complex OS=Phlebotomus papatasi OX=29031 PE=3 SV=1	Proteasome endopeptidase complex	Proteasome endopeptidase complex	A0A1B0D167_PHLPP	27 kDa	2	2	2	3	3	0	1	3	1	3	3	3
387	TRUE	Collagen IV NC1 domain-containing protein OS=Phlebotomus papatasi OX=29031 PE=4 SV=1	Collagen IV NC1 domain-containing protein OS=Phlebotomus papatasi OX=29031 PE=4 SV=1	Collagen IV NC1 domain-containing protein	Collagen IV NC1 domain-containing protein	A0A1B0D6J9_PHLPP	177 kDa	4	1	1	3	3	0	1	3	3	2	1	1
388	TRUE	Ribosomal_L28e domain-containing protein OS=Phlebotomus papatasi OX=29031 PE=4 SV=1	Ribosomal_L28e domain-containing protein OS=Phlebotomus papatasi OX=29031 PE=4 SV=1	Ribosomal_L28e domain-containing protein	Ribosomal_L28e domain-containing protein	A0A1B0DIX5_PHLPP	16 kDa	2	2	2	2	4	0	2	2	1	0	2	1
389	TRUE	40S ribosomal protein S27 OS=Phlebotomus papatasi OX=29031 PE=3 SV=1	40S ribosomal protein S27 OS=Phlebotomus papatasi OX=29031 PE=3 SV=1	40S ribosomal protein S27	40S ribosomal protein S27	A0A1B0GPR7_PHLPP	9 kDa	1	2	1	2	2	1	1	2	1	1	2	1
390	TRUE	Cluster of Uncharacterized protein OS=Phlebotomus papatasi OX=29031 PE=4 SV=1 (A0A1B0EYW5_PHLPP)	Uncharacterized protein OS=Phlebotomus papatasi OX=29031 PE=4 SV=1 (A0A1B0EYW5_PHLPP)	Uncharacterized protein	Uncharacterized protein	A0A1B0EYW5_PHLPP	30 kDa	4	3	3	2	2	1	2	5	2	2	2	2
391	TRUE	Cluster of Galectin OS=Phlebotomus papatasi OX=29031 PE=2 SV=1 (Q5SEX6_PHLPP)	Galectin OS=Phlebotomus papatasi OX=29031 PE=2 SV=1 (Q5SEX6_PHLPP)	Galectin	Galectin	Q5SEX6_PHLPP	35 kDa	10	7	0	0	0	0	0	0	0	0	0	0
392	TRUE	Uncharacterized protein OS=Phlebotomus papatasi OX=29031 PE=4 SV=1	Uncharacterized protein OS=Phlebotomus papatasi OX=29031 PE=4 SV=1	Uncharacterized protein	Uncharacterized protein	A0A1B0CZA2_PHLPP	17 kDa	1	3	2	1	0	0	0	0	1	4	4	4
393	TRUE	Uncharacterized protein OS=Phlebotomus papatasi OX=29031 PE=4 SV=1	Uncharacterized protein OS=Phlebotomus papatasi OX=29031 PE=4 SV=1	Uncharacterized protein	Uncharacterized protein	A0A1B0D3Y2_PHLPP	19 kDa	2	4	2	3	3	1	2	4	2	1	0	1
394	TRUE	Proteasome subunit alpha type OS=Phlebotomus papatasi OX=29031 PE=3 SV=1	Proteasome subunit alpha type OS=Phlebotomus papatasi OX=29031 PE=3 SV=1	Proteasome subunit alpha type	Proteasome subunit alpha type	A0A1B0DFF8_PHLPP	26 kDa	1	2	1	2	2	0	0	2	1	2	3	3
395	TRUE	E2_bind domain-containing protein OS=Phlebotomus papatasi OX=29031 PE=4 SV=1	E2_bind domain-containing protein OS=Phlebotomus papatasi OX=29031 PE=4 SV=1	E2_bind domain-containing protein	E2_bind domain-containing protein	A0A1B0DMH4_PHLPP	94 kDa	2	3	0	3	2	0	1	2	1	2	3	0
396	TRUE	Uncharacterized protein OS=Phlebotomus papatasi OX=29031 PE=4 SV=1	Uncharacterized protein OS=Phlebotomus papatasi OX=29031 PE=4 SV=1	Uncharacterized protein	Uncharacterized protein	A0A1B0DNP4_PHLPP	28 kDa	1	1	2	1	1	0	1	1	0	1	2	2
397	TRUE	Peptidase S1 domain-containing protein OS=Phlebotomus papatasi OX=29031 PE=3 SV=1	Peptidase S1 domain-containing protein OS=Phlebotomus papatasi OX=29031 PE=3 SV=1	Peptidase S1 domain-containing protein	Peptidase S1 domain-containing protein	A0A1B0D594_PHLPP	30 kDa	8	2	0	1	2	1	0	1	0	0	0	0
398	TRUE	Uncharacterized protein OS=Phlebotomus papatasi OX=29031 PE=4 SV=1	Uncharacterized protein OS=Phlebotomus papatasi OX=29031 PE=4 SV=1	Uncharacterized protein	Uncharacterized protein	A0A1B0DBL9_PHLPP	11 kDa	6	3	5	0	0	0	1	1	1	0	1	1
399	TRUE	Uncharacterized protein OS=Phlebotomus papatasi OX=29031 PE=3 SV=1	Uncharacterized protein OS=Phlebotomus papatasi OX=29031 PE=3 SV=1	Uncharacterized protein	Uncharacterized protein	A0A1B0GMM5_PHLPP	13 kDa	1	3	1	1	0	0	0	1	0	3	3	3
400	TRUE	Aminopeptidase OS=Phlebotomus papatasi OX=29031 PE=3 SV=1	Aminopeptidase OS=Phlebotomus papatasi OX=29031 PE=3 SV=1	Aminopeptidase	Aminopeptidase	A0A1B0GNF4_PHLPP	94 kDa	12	0	0	0	0	2	0	2	0	0	0	1
401	TRUE	AAA domain-containing protein OS=Phlebotomus papatasi OX=29031 PE=4 SV=1	AAA domain-containing protein OS=Phlebotomus papatasi OX=29031 PE=4 SV=1	AAA domain-containing protein	AAA domain-containing protein	A0A1B0EZA1_PHLPP	67 kDa	2	1	2	2	1	0	1	3	2	2	2	2
402	TRUE	Cytochrome c oxidase subunit 1 (Fragment) OS=Phlebotomus papatasi OX=29031 GN=COI PE=3 SV=1	Cytochrome c oxidase subunit 1 (Fragment) OS=Phlebotomus papatasi OX=29031 GN=COI PE=3 SV=1	Cytochrome c oxidase subunit 1 (Fragment)	Cytochrome c oxidase subunit 1 (Fragment)	A0A0N9DSQ3_PHLPP	56 kDa	1	2	2	1	2	0	0	1	0	2	2	2
403	TRUE	Superoxide dismutase OS=Phlebotomus papatasi OX=29031 PE=4 SV=1	Superoxide dismutase OS=Phlebotomus papatasi OX=29031 PE=4 SV=1	Superoxide dismutase	Superoxide dismutase	A0A1B0DDK3_PHLPP	11 kDa	0	1	1	2	2	2	2	1	2	1	1	0
404	TRUE	Reverse transcriptase domain-containing protein OS=Phlebotomus papatasi OX=29031 PE=4 SV=1	Reverse transcriptase domain-containing protein OS=Phlebotomus papatasi OX=29031 PE=4 SV=1	Reverse transcriptase domain-containing protein	Reverse transcriptase domain-containing protein	A0A1B0DFL9_PHLPP-DECOY	?	1	1	2	1	1	0	0	0	1	1	1	1
405	TRUE	Uncharacterized protein OS=Phlebotomus papatasi OX=29031 PE=3 SV=1	Uncharacterized protein OS=Phlebotomus papatasi OX=29031 PE=3 SV=1	Uncharacterized protein	Uncharacterized protein	A0A1B0DB39_PHLPP	46 kDa	7	3	4	3	2	0	2	4	3	3	3	2
406	TRUE	Uncharacterized protein OS=Phlebotomus papatasi OX=29031 PE=3 SV=1	Uncharacterized protein OS=Phlebotomus papatasi OX=29031 PE=3 SV=1	Uncharacterized protein	Uncharacterized protein	A0A1B0DC58_PHLPP	76 kDa	6	5	0	1	1	0	0	1	0	2	0	0
407	TRUE	Uncharacterized protein OS=Phlebotomus papatasi OX=29031 PE=4 SV=1	Uncharacterized protein OS=Phlebotomus papatasi OX=29031 PE=4 SV=1	Uncharacterized protein	Uncharacterized protein	A0A1B0DNI6_PHLPP	25 kDa	4	6	1	0	2	0	1	4	1	0	0	0
408	TRUE	Methyltransf_25 domain-containing protein OS=Phlebotomus papatasi OX=29031 PE=4 SV=1	Methyltransf_25 domain-containing protein OS=Phlebotomus papatasi OX=29031 PE=4 SV=1	Methyltransf_25 domain-containing protein	Methyltransf_25 domain-containing protein	A0A1B0DHX4_PHLPP	14 kDa	2	3	1	2	3	0	1	2	2	0	0	0
409	TRUE	Uncharacterized protein OS=Phlebotomus papatasi OX=29031 PE=4 SV=1	Uncharacterized protein OS=Phlebotomus papatasi OX=29031 PE=4 SV=1	Uncharacterized protein	Uncharacterized protein	A0A1B0D7B4_PHLPP	14 kDa	1	1	1	2	1	0	2	2	1	1	1	0
410	TRUE	S-phase kinase associate protein A OS=Phlebotomus papatasi OX=29031 PE=3 SV=1	S-phase kinase associate protein A OS=Phlebotomus papatasi OX=29031 PE=3 SV=1	S-phase kinase associate protein A	S-phase kinase associate protein A	A0A1B0DPH3_PHLPP	18 kDa	1	2	2	1	1	0	1	2	0	2	1	1
411	TRUE	Pribosyltran_N domain-containing protein OS=Phlebotomus papatasi OX=29031 PE=4 SV=1	Pribosyltran_N domain-containing protein OS=Phlebotomus papatasi OX=29031 PE=4 SV=1	Pribosyltran_N domain-containing protein	Pribosyltran_N domain-containing protein	A0A1B0D724_PHLPP	7 kDa	1	2	2	2	1	1	0	1	1	2	2	2
412	TRUE	Cluster of SP28b OS=Phlebotomus papatasi OX=29031 PE=2 SV=1 (M1JB43_PHLPP)	SP28b OS=Phlebotomus papatasi OX=29031 PE=2 SV=1 (M1JB43_PHLPP)	SP28b	SP28b	M1JB43_PHLPP	29 kDa	4	9	1	0	0	0	0	0	0	0	0	1
413	TRUE	Uncharacterized protein OS=Phlebotomus papatasi OX=29031 PE=4 SV=1	Uncharacterized protein OS=Phlebotomus papatasi OX=29031 PE=4 SV=1	Uncharacterized protein	Uncharacterized protein	A0A1B0D1V9_PHLPP	32 kDa	1	3	1	4	1	0	1	4	1	2	1	2
414	TRUE	Prophenoloxidase 1 OS=Phlebotomus papatasi OX=29031 PE=4 SV=1	Prophenoloxidase 1 OS=Phlebotomus papatasi OX=29031 PE=4 SV=1	Prophenoloxidase 1	Prophenoloxidase 1	A0A1B0D463_PHLPP	81 kDa	5	1	7	0	0	0	1	3	0	1	3	1
415	TRUE	Uncharacterized protein OS=Phlebotomus papatasi OX=29031 PE=4 SV=1	Uncharacterized protein OS=Phlebotomus papatasi OX=29031 PE=4 SV=1	Uncharacterized protein	Uncharacterized protein	A0A1B0DCH8_PHLPP	9 kDa	2	4	2	1	1	0	0	2	1	1	0	1
416	TRUE	Uncharacterized protein OS=Phlebotomus papatasi OX=29031 PE=4 SV=1	Uncharacterized protein OS=Phlebotomus papatasi OX=29031 PE=4 SV=1	Uncharacterized protein	Uncharacterized protein	A0A1B0DH09_PHLPP	57 kDa	0	2	0	4	4	1	0	4	1	0	0	0
417	TRUE	Uncharacterized protein OS=Phlebotomus papatasi OX=29031 PE=4 SV=1	Uncharacterized protein OS=Phlebotomus papatasi OX=29031 PE=4 SV=1	Uncharacterized protein	Uncharacterized protein	A0A1B0F042_PHLPP	29 kDa	4	1	5	3	2	0	2	1	2	0	1	4
418	TRUE	Uncharacterized protein OS=Phlebotomus papatasi OX=29031 PE=3 SV=1	Uncharacterized protein OS=Phlebotomus papatasi OX=29031 PE=3 SV=1	Uncharacterized protein	Uncharacterized protein	A0A1B0D6Q1_PHLPP	10 kDa	2	2	2	3	2	2	2	3	2	3	2	2
419	TRUE	Uncharacterized protein OS=Phlebotomus papatasi OX=29031 PE=4 SV=1	Uncharacterized protein OS=Phlebotomus papatasi OX=29031 PE=4 SV=1	Uncharacterized protein	Uncharacterized protein	A0A1B0D2Z1_PHLPP	64 kDa	3	3	1	1	3	0	3	3	1	0	1	1
420	TRUE	Aminomethyltransferase OS=Phlebotomus papatasi OX=29031 PE=3 SV=1	Aminomethyltransferase OS=Phlebotomus papatasi OX=29031 PE=3 SV=1	Aminomethyltransferase	Aminomethyltransferase	A0A1B0D587_PHLPP	36 kDa	5	3	1	4	2	0	1	4	1	0	1	1
421	TRUE	Peroxinectin OS=Phlebotomus papatasi OX=29031 PE=4 SV=1	Peroxinectin OS=Phlebotomus papatasi OX=29031 PE=4 SV=1	Peroxinectin	Peroxinectin	A0A1B0DRI5_PHLPP	73 kDa	4	0	8	1	2	0	0	0	0	2	3	0
422	TRUE	Chymotrypsin OS=Phlebotomus papatasi OX=29031 GN=chym2 PE=2 SV=1	Chymotrypsin OS=Phlebotomus papatasi OX=29031 GN=chym2 PE=2 SV=1	Chymotrypsin	Chymotrypsin	Q7Z0G4_PHLPP	28 kDa	4	2	0	1	1	1	1	1	1	0	0	0
423	TRUE	T-complex protein 1 subunit delta OS=Phlebotomus papatasi OX=29031 PE=3 SV=1	T-complex protein 1 subunit delta OS=Phlebotomus papatasi OX=29031 PE=3 SV=1	T-complex protein 1 subunit delta	T-complex protein 1 subunit delta	A0A1B0DFK5_PHLPP	22 kDa	2	2	2	2	1	0	1	3	1	2	3	2
424	TRUE	Uncharacterized protein OS=Phlebotomus papatasi OX=29031 PE=4 SV=1	Uncharacterized protein OS=Phlebotomus papatasi OX=29031 PE=4 SV=1	Uncharacterized protein	Uncharacterized protein	A0A1B0D031_PHLPP	30 kDa	2	3	1	1	1	0	1	2	1	0	2	2
425	TRUE	Uncharacterized protein OS=Phlebotomus papatasi OX=29031 PE=4 SV=1	Uncharacterized protein OS=Phlebotomus papatasi OX=29031 PE=4 SV=1	Uncharacterized protein	Uncharacterized protein	A0A1B0DHP1_PHLPP	25 kDa	7	6	2	1	0	0	2	1	0	0	0	0
426	TRUE	Uncharacterized protein OS=Phlebotomus papatasi OX=29031 PE=4 SV=1	Uncharacterized protein OS=Phlebotomus papatasi OX=29031 PE=4 SV=1	Uncharacterized protein	Uncharacterized protein	A0A1B0DIW8_PHLPP	60 kDa	3	6	2	3	2	0	0	4	0	0	1	1
427	TRUE	Uncharacterized protein OS=Phlebotomus papatasi OX=29031 PE=3 SV=1	Uncharacterized protein OS=Phlebotomus papatasi OX=29031 PE=3 SV=1	Uncharacterized protein	Uncharacterized protein	A0A1B0EZ73_PHLPP	38 kDa	1	3	2	3	3	0	1	3	1	0	1	0
428	TRUE	40S ribosomal protein S12 OS=Phlebotomus papatasi OX=29031 PE=2 SV=1	40S ribosomal protein S12 OS=Phlebotomus papatasi OX=29031 PE=2 SV=1	40S ribosomal protein S12	40S ribosomal protein S12	A8C9Z6_PHLPP	15 kDa	2	4	0	3	3	0	2	3	2	1	1	1
429	TRUE	Ribosomal_L18e/L15P domain-containing protein OS=Phlebotomus papatasi OX=29031 PE=3 SV=1	Ribosomal_L18e/L15P domain-containing protein OS=Phlebotomus papatasi OX=29031 PE=3 SV=1	Ribosomal_L18e/L15P domain-containing protein	Ribosomal_L18e/L15P domain-containing protein	A0A1B0DDC3_PHLPP	17 kDa	3	1	1	1	1	0	1	1	1	1	1	1
430	TRUE	TIP120 domain-containing protein OS=Phlebotomus papatasi OX=29031 PE=4 SV=1	TIP120 domain-containing protein OS=Phlebotomus papatasi OX=29031 PE=4 SV=1	TIP120 domain-containing protein	TIP120 domain-containing protein	A0A1B0DPX9_PHLPP	97 kDa	1	3	2	2	0	0	1	3	1	0	1	0
431	TRUE	Eukaryotic translation initiation factor 3 subunit A OS=Phlebotomus papatasi OX=29031 PE=3 SV=1	Eukaryotic translation initiation factor 3 subunit A OS=Phlebotomus papatasi OX=29031 PE=3 SV=1	Eukaryotic translation initiation factor 3 subunit A	Eukaryotic translation initiation factor 3 subunit A	A0A1B0D2Z0_PHLPP	60 kDa	1	2	2	4	0	0	1	4	0	0	2	3
432	TRUE	Phosphotransferase OS=Phlebotomus papatasi OX=29031 PE=3 SV=1	Phosphotransferase OS=Phlebotomus papatasi OX=29031 PE=3 SV=1	Phosphotransferase	Phosphotransferase	A0A1B0D4S8_PHLPP	43 kDa	7	2	1	1	1	0	1	3	0	1	1	1
433	TRUE	Uncharacterized protein OS=Phlebotomus papatasi OX=29031 PE=3 SV=1	Uncharacterized protein OS=Phlebotomus papatasi OX=29031 PE=3 SV=1	Uncharacterized protein	Uncharacterized protein	A0A1B0DAE0_PHLPP	29 kDa	1	6	4	0	1	0	0	1	0	4	3	0
434	TRUE	Uncharacterized protein OS=Phlebotomus papatasi OX=29031 PE=4 SV=1	Uncharacterized protein OS=Phlebotomus papatasi OX=29031 PE=4 SV=1	Uncharacterized protein	Uncharacterized protein	A0A1B0DD36_PHLPP	6 kDa	2	3	1	1	1	0	1	1	1	1	1	1
435	TRUE	Dynamin-type G domain-containing protein OS=Phlebotomus papatasi OX=29031 PE=3 SV=1	Dynamin-type G domain-containing protein OS=Phlebotomus papatasi OX=29031 PE=3 SV=1	Dynamin-type G domain-containing protein	Dynamin-type G domain-containing protein	A0A1B0DJ08_PHLPP	54 kDa	4	4	3	3	0	0	2	6	0	0	0	1
436	TRUE	60S acidic ribosomal protein P1-like protein OS=Phlebotomus papatasi OX=29031 PE=2 SV=1	60S acidic ribosomal protein P1-like protein OS=Phlebotomus papatasi OX=29031 PE=2 SV=1	60S acidic ribosomal protein P1-like protein	60S acidic ribosomal protein P1-like protein	A8CAF8_PHLPP	11 kDa	2	4	1	1	2	1	2	1	1	1	1	0
437	TRUE	Uncharacterized protein OS=Phlebotomus papatasi OX=29031 PE=3 SV=1	Uncharacterized protein OS=Phlebotomus papatasi OX=29031 PE=3 SV=1	Uncharacterized protein	Uncharacterized protein	A0A1B0EYH0_PHLPP	47 kDa	2	1	0	1	1	2	1	0	1	1	1	1
438	TRUE	Uncharacterized protein OS=Phlebotomus papatasi OX=29031 PE=4 SV=1	Uncharacterized protein OS=Phlebotomus papatasi OX=29031 PE=4 SV=1	Uncharacterized protein	Uncharacterized protein	A0A1B0DJX7_PHLPP	399 kDa	2	1	0	0	0	0	1	0	0	0	0	0
439	TRUE	RING-type domain-containing protein OS=Phlebotomus papatasi OX=29031 PE=4 SV=1	RING-type domain-containing protein OS=Phlebotomus papatasi OX=29031 PE=4 SV=1	RING-type domain-containing protein	RING-type domain-containing protein	A0A1B0D3U7_PHLPP	49 kDa	4	4	3	4	1	0	1	1	2	0	0	0
440	TRUE	Thiolase_N domain-containing protein OS=Phlebotomus papatasi OX=29031 PE=4 SV=1	Thiolase_N domain-containing protein OS=Phlebotomus papatasi OX=29031 PE=4 SV=1	Thiolase_N domain-containing protein	Thiolase_N domain-containing protein	A0A1B0D4A0_PHLPP	10 kDa	3	2	2	1	0	0	2	1	2	2	2	1
441	TRUE	LSM14 domain-containing protein OS=Phlebotomus papatasi OX=29031 PE=4 SV=1	LSM14 domain-containing protein OS=Phlebotomus papatasi OX=29031 PE=4 SV=1	LSM14 domain-containing protein	LSM14 domain-containing protein	A0A1B0D9Q6_PHLPP	20 kDa	1	2	3	3	1	0	0	3	1	0	0	1
442	TRUE	Thioredoxin domain-containing protein OS=Phlebotomus papatasi OX=29031 PE=4 SV=1	Thioredoxin domain-containing protein OS=Phlebotomus papatasi OX=29031 PE=4 SV=1	Thioredoxin domain-containing protein	Thioredoxin domain-containing protein	A0A1B0DBV4_PHLPP	37 kDa	3	4	3	3	0	0	0	3	1	2	1	2
443	TRUE	Aldedh domain-containing protein OS=Phlebotomus papatasi OX=29031 PE=4 SV=1	Aldedh domain-containing protein OS=Phlebotomus papatasi OX=29031 PE=4 SV=1	Aldedh domain-containing protein	Aldedh domain-containing protein	A0A1B0DC07_PHLPP	15 kDa	2	3	0	4	1	0	3	3	1	1	3	0
444	TRUE	Superoxide dismutase [Cu-Zn] OS=Phlebotomus papatasi OX=29031 PE=3 SV=1	Superoxide dismutase [Cu-Zn] OS=Phlebotomus papatasi OX=29031 PE=3 SV=1	Superoxide dismutase [Cu-Zn]	Superoxide dismutase [Cu-Zn]	A0A1B0DD22_PHLPP	17 kDa	3	4	0	2	1	1	2	2	0	1	1	0
445	TRUE	Uncharacterized protein OS=Phlebotomus papatasi OX=29031 PE=4 SV=1	Uncharacterized protein OS=Phlebotomus papatasi OX=29031 PE=4 SV=1	Uncharacterized protein	Uncharacterized protein	A0A1B0DFV6_PHLPP	12 kDa	1	3	0	1	1	0	1	2	1	1	1	1
446	TRUE	Uncharacterized protein OS=Phlebotomus papatasi OX=29031 PE=3 SV=1	Uncharacterized protein OS=Phlebotomus papatasi OX=29031 PE=3 SV=1	Uncharacterized protein	Uncharacterized protein	A0A1B0DG69_PHLPP	55 kDa	1	2	0	6	5	0	1	3	0	0	2	0
447	TRUE	Uncharacterized protein OS=Phlebotomus papatasi OX=29031 PE=4 SV=1	Uncharacterized protein OS=Phlebotomus papatasi OX=29031 PE=4 SV=1	Uncharacterized protein	Uncharacterized protein	A0A1B0DG96_PHLPP	21 kDa	2	6	1	0	2	2	2	0	0	2	1	2
448	TRUE	Uncharacterized protein OS=Phlebotomus papatasi OX=29031 PE=4 SV=1	Uncharacterized protein OS=Phlebotomus papatasi OX=29031 PE=4 SV=1	Uncharacterized protein	Uncharacterized protein	A0A1B0DN82_PHLPP	23 kDa	2	5	2	2	1	0	2	3	1	0	0	2
449	TRUE	Uncharacterized protein OS=Phlebotomus papatasi OX=29031 PE=4 SV=1	Uncharacterized protein OS=Phlebotomus papatasi OX=29031 PE=4 SV=1	Uncharacterized protein	Uncharacterized protein	A0A1B0F0M1_PHLPP	43 kDa	3	3	0	5	2	0	1	5	1	0	0	1
450	TRUE	Cluster of Trypsin 2 OS=Phlebotomus papatasi OX=29031 GN=tryp2 PE=2 SV=1 (Q7Z0G2_PHLPP)	Trypsin 2 OS=Phlebotomus papatasi OX=29031 GN=tryp2 PE=2 SV=1 (Q7Z0G2_PHLPP)	Trypsin 2	Trypsin 2	Q7Z0G2_PHLPP	30 kDa	4	4	0	1	1	0	1	1	1	0	0	0
451	TRUE	Heat shock protein OS=Phlebotomus papatasi OX=29031 PE=3 SV=1	Heat shock protein OS=Phlebotomus papatasi OX=29031 PE=3 SV=1	Heat shock protein	Heat shock protein	A0A1B0DKR9_PHLPP	21 kDa	2	6	1	1	0	0	0	0	0	0	0	1
452	TRUE	Uncharacterized protein OS=Phlebotomus papatasi OX=29031 PE=4 SV=1	Uncharacterized protein OS=Phlebotomus papatasi OX=29031 PE=4 SV=1	Uncharacterized protein	Uncharacterized protein	A0A1B0DM07_PHLPP	134 kDa	2	3	3	0	0	0	0	2	0	1	5	3
453	TRUE	PCI domain-containing protein OS=Phlebotomus papatasi OX=29031 PE=4 SV=1	PCI domain-containing protein OS=Phlebotomus papatasi OX=29031 PE=4 SV=1	PCI domain-containing protein	PCI domain-containing protein	A0A1B0DPZ6_PHLPP	45 kDa	2	1	1	6	0	0	0	2	0	3	3	3
454	TRUE	Alpha-amylase OS=Phlebotomus papatasi OX=29031 PE=2 SV=1	Alpha-amylase OS=Phlebotomus papatasi OX=29031 PE=2 SV=1	Alpha-amylase	Alpha-amylase	M1INI6_PHLPP	56 kDa	7	5	0	0	0	1	1	0	0	0	1	1
455	TRUE	Uncharacterized protein OS=Phlebotomus papatasi OX=29031 PE=4 SV=1	Uncharacterized protein OS=Phlebotomus papatasi OX=29031 PE=4 SV=1	Uncharacterized protein	Uncharacterized protein	A0A1B0DCL9_PHLPP	42 kDa	1	3	2	1	0	0	0	3	0	2	1	2
456	TRUE	Cation_ATPase_C domain-containing protein OS=Phlebotomus papatasi OX=29031 PE=4 SV=1	Cation_ATPase_C domain-containing protein OS=Phlebotomus papatasi OX=29031 PE=4 SV=1	Cation_ATPase_C domain-containing protein	Cation_ATPase_C domain-containing protein	A0A1B0DDD4_PHLPP	17 kDa	2	2	1	2	1	0	1	2	1	1	0	0
457	TRUE	Peroxidase OS=Phlebotomus papatasi OX=29031 PE=4 SV=1	Peroxidase OS=Phlebotomus papatasi OX=29031 PE=4 SV=1	Peroxidase	Peroxidase	A0A1B0DME4_PHLPP	42 kDa	0	0	2	1	0	0	1	2	0	1	2	0
458	TRUE	Cluster of Carboxypeptidase A-like protein OS=Phlebotomus papatasi OX=29031 GN=CpepA PE=2 SV=1 (A8CAE9_PHLPP)	Carboxypeptidase A-like protein OS=Phlebotomus papatasi OX=29031 GN=CpepA PE=2 SV=1 (A8CAE9_PHLPP)	Carboxypeptidase A-like protein	Carboxypeptidase A-like protein	A8CAE9_PHLPP	48 kDa	6	3	0	0	1	0	0	0	0	0	0	0
459	TRUE	Uncharacterized protein OS=Phlebotomus papatasi OX=29031 PE=3 SV=1	Uncharacterized protein OS=Phlebotomus papatasi OX=29031 PE=3 SV=1	Uncharacterized protein	Uncharacterized protein	A0A1B0D6E3_PHLPP	31 kDa	4	2	0	5	1	0	1	4	1	2	2	1
460	TRUE	Uncharacterized protein OS=Phlebotomus papatasi OX=29031 PE=4 SV=1	Uncharacterized protein OS=Phlebotomus papatasi OX=29031 PE=4 SV=1	Uncharacterized protein	Uncharacterized protein	A0A1B0EXD8_PHLPP	16 kDa	2	1	0	2	3	0	2	3	1	0	2	2
461	TRUE	Short-chain dehydrogenase/reductase OS=Phlebotomus papatasi OX=29031 PE=4 SV=1	Short-chain dehydrogenase/reductase OS=Phlebotomus papatasi OX=29031 PE=4 SV=1	Short-chain dehydrogenase/reductase	Short-chain dehydrogenase/reductase	A0A1B0GNT8_PHLPP	28 kDa	1	4	1	2	2	0	1	1	1	1	1	0
462	TRUE	Uncharacterized protein OS=Phlebotomus papatasi OX=29031 PE=4 SV=1	Uncharacterized protein OS=Phlebotomus papatasi OX=29031 PE=4 SV=1	Uncharacterized protein	Uncharacterized protein	A0A1B0D2Z3_PHLPP	26 kDa	2	2	2	2	0	0	1	3	1	1	1	2
463	TRUE	40S ribosomal protein S21 OS=Phlebotomus papatasi OX=29031 PE=3 SV=1	40S ribosomal protein S21 OS=Phlebotomus papatasi OX=29031 PE=3 SV=1	40S ribosomal protein S21	40S ribosomal protein S21	A0A1B0GNG0_PHLPP	9 kDa	1	1	0	2	2	0	1	1	1	1	2	2
464	TRUE	SCP2 domain-containing protein OS=Phlebotomus papatasi OX=29031 PE=4 SV=1	SCP2 domain-containing protein OS=Phlebotomus papatasi OX=29031 PE=4 SV=1	SCP2 domain-containing protein	SCP2 domain-containing protein	A0A1B0D2I0_PHLPP	12 kDa	0	3	0	2	2	0	2	4	0	1	0	0
465	TRUE	Uncharacterized protein OS=Phlebotomus papatasi OX=29031 PE=4 SV=1	Uncharacterized protein OS=Phlebotomus papatasi OX=29031 PE=4 SV=1	Uncharacterized protein	Uncharacterized protein	A0A1B0D8I4_PHLPP	56 kDa	3	2	1	3	1	0	1	2	1	0	1	2
466	TRUE	Uncharacterized protein OS=Phlebotomus papatasi OX=29031 PE=4 SV=1	Uncharacterized protein OS=Phlebotomus papatasi OX=29031 PE=4 SV=1	Uncharacterized protein	Uncharacterized protein	A0A1B0DFR6_PHLPP	45 kDa	5	1	0	1	1	2	1	1	0	0	0	0
467	TRUE	Helicase C-terminal domain-containing protein OS=Phlebotomus papatasi OX=29031 PE=4 SV=1	Helicase C-terminal domain-containing protein OS=Phlebotomus papatasi OX=29031 PE=4 SV=1	Helicase C-terminal domain-containing protein	Helicase C-terminal domain-containing protein	A0A1B0DID3_PHLPP	161 kDa	2	4	3	0	1	0	0	0	0	0	0	3
468	TRUE	Proteasome subunit beta OS=Phlebotomus papatasi OX=29031 PE=3 SV=1	Proteasome subunit beta OS=Phlebotomus papatasi OX=29031 PE=3 SV=1	Proteasome subunit beta	Proteasome subunit beta	A0A1B0DF29_PHLPP	23 kDa	1	2	1	1	0	0	0	2	1	1	1	3
469	TRUE	DAO domain-containing protein OS=Phlebotomus papatasi OX=29031 PE=4 SV=1	DAO domain-containing protein OS=Phlebotomus papatasi OX=29031 PE=4 SV=1	DAO domain-containing protein	DAO domain-containing protein	A0A1B0D4X5_PHLPP	38 kDa	3	2	0	2	1	0	1	1	1	0	0	0
470	TRUE	Uncharacterized protein OS=Phlebotomus papatasi OX=29031 PE=3 SV=1	Uncharacterized protein OS=Phlebotomus papatasi OX=29031 PE=3 SV=1	Uncharacterized protein	Uncharacterized protein	A0A1B0GNI3_PHLPP	12 kDa	1	3	1	1	3	0	2	2	1	0	1	1
471	TRUE	Uncharacterized protein OS=Phlebotomus papatasi OX=29031 PE=4 SV=1	Uncharacterized protein OS=Phlebotomus papatasi OX=29031 PE=4 SV=1	Uncharacterized protein	Uncharacterized protein	A0A1B0DQS9_PHLPP	64 kDa	2	0	0	1	1	0	0	1	0	0	0	0
472	TRUE	Uncharacterized protein OS=Phlebotomus papatasi OX=29031 PE=3 SV=1	Uncharacterized protein OS=Phlebotomus papatasi OX=29031 PE=3 SV=1	Uncharacterized protein	Uncharacterized protein	A0A1B0D5C2_PHLPP	20 kDa	1	1	1	1	0	0	1	1	1	1	2	1
473	TRUE	Pept_C1 domain-containing protein OS=Phlebotomus papatasi OX=29031 PE=3 SV=1	Pept_C1 domain-containing protein OS=Phlebotomus papatasi OX=29031 PE=3 SV=1	Pept_C1 domain-containing protein	Pept_C1 domain-containing protein	A0A1B0DH06_PHLPP	35 kDa	7	7	0	2	0	0	2	1	1	0	0	0
474	TRUE	Protein kinase domain-containing protein OS=Phlebotomus papatasi OX=29031 PE=3 SV=1	Protein kinase domain-containing protein OS=Phlebotomus papatasi OX=29031 PE=3 SV=1	Protein kinase domain-containing protein	Protein kinase domain-containing protein	A0A1B0DLL8_PHLPP	46 kDa	0	3	3	1	0	0	0	4	0	3	2	2
475	TRUE	Uncharacterized protein OS=Phlebotomus papatasi OX=29031 PE=4 SV=1	Uncharacterized protein OS=Phlebotomus papatasi OX=29031 PE=4 SV=1	Uncharacterized protein	Uncharacterized protein	A0A1B0GQC1_PHLPP	51 kDa	1	5	3	0	0	0	0	1	0	0	1	4
476	TRUE	Uncharacterized protein OS=Phlebotomus papatasi OX=29031 PE=4 SV=1	Uncharacterized protein OS=Phlebotomus papatasi OX=29031 PE=4 SV=1	Uncharacterized protein	Uncharacterized protein	A0A1B0DNB8_PHLPP	20 kDa	3	3	0	4	2	1	0	3	1	0	0	0
477	TRUE	MPN domain-containing protein OS=Phlebotomus papatasi OX=29031 PE=4 SV=1	MPN domain-containing protein OS=Phlebotomus papatasi OX=29031 PE=4 SV=1	MPN domain-containing protein	MPN domain-containing protein	A0A1B0EYU8_PHLPP	50 kDa	0	2	1	2	1	0	0	1	1	1	1	1
478	TRUE	Uncharacterized protein OS=Phlebotomus papatasi OX=29031 PE=4 SV=1	Uncharacterized protein OS=Phlebotomus papatasi OX=29031 PE=4 SV=1	Uncharacterized protein	Uncharacterized protein	A0A1B0D054_PHLPP	105 kDa	0	1	2	1	1	1	1	0	0	0	0	1
479	TRUE	Glutaredoxin domain-containing protein OS=Phlebotomus papatasi OX=29031 PE=3 SV=1	Glutaredoxin domain-containing protein OS=Phlebotomus papatasi OX=29031 PE=3 SV=1	Glutaredoxin domain-containing protein	Glutaredoxin domain-containing protein	A0A1B0CZ61_PHLPP	36 kDa	1	2	1	3	0	0	1	4	2	0	0	0
480	TRUE	Malic enzyme OS=Phlebotomus papatasi OX=29031 PE=3 SV=1	Malic enzyme OS=Phlebotomus papatasi OX=29031 PE=3 SV=1	Malic enzyme	Malic enzyme	A0A1B0D0U5_PHLPP	57 kDa	3	1	5	0	0	0	1	1	1	1	4	4
481	TRUE	Uncharacterized protein OS=Phlebotomus papatasi OX=29031 PE=4 SV=1	Uncharacterized protein OS=Phlebotomus papatasi OX=29031 PE=4 SV=1	Uncharacterized protein	Uncharacterized protein	A0A1B0D664_PHLPP	31 kDa	1	4	1	4	2	0	1	2	0	0	1	1
482	TRUE	Ornithine aminotransferase OS=Phlebotomus papatasi OX=29031 PE=3 SV=1	Ornithine aminotransferase OS=Phlebotomus papatasi OX=29031 PE=3 SV=1	Ornithine aminotransferase	Ornithine aminotransferase	A0A1B0DG59_PHLPP	47 kDa	2	5	1	1	1	0	1	2	1	1	2	1
483	TRUE	Uncharacterized protein OS=Phlebotomus papatasi OX=29031 PE=4 SV=1	Uncharacterized protein OS=Phlebotomus papatasi OX=29031 PE=4 SV=1	Uncharacterized protein	Uncharacterized protein	A0A1B0DJG9_PHLPP	12 kDa	3	4	1	3	2	0	1	1	0	0	1	1
484	TRUE	Alpha-amylase OS=Phlebotomus papatasi OX=29031 PE=4 SV=1	Alpha-amylase OS=Phlebotomus papatasi OX=29031 PE=4 SV=1	Alpha-amylase	Alpha-amylase	A0A1B0DL19_PHLPP	66 kDa	3	5	1	1	0	0	0	3	0	0	1	1
485	TRUE	Alanyl-tRNA synthetase OS=Phlebotomus papatasi OX=29031 PE=3 SV=1	Alanyl-tRNA synthetase OS=Phlebotomus papatasi OX=29031 PE=3 SV=1	Alanyl-tRNA synthetase	Alanyl-tRNA synthetase	A0A1B0DQ75_PHLPP	95 kDa	2	2	3	4	0	0	0	3	1	0	0	0
486	TRUE	Tyrosinase_Cu-bd domain-containing protein OS=Phlebotomus papatasi OX=29031 PE=4 SV=1	Tyrosinase_Cu-bd domain-containing protein OS=Phlebotomus papatasi OX=29031 PE=4 SV=1	Tyrosinase_Cu-bd domain-containing protein	Tyrosinase_Cu-bd domain-containing protein	A0A1B0DRK7_PHLPP	27 kDa	3	2	0	2	0	0	1	1	0	1	2	1
487	TRUE	Thiolase_N domain-containing protein OS=Phlebotomus papatasi OX=29031 PE=4 SV=1	Thiolase_N domain-containing protein OS=Phlebotomus papatasi OX=29031 PE=4 SV=1	Thiolase_N domain-containing protein	Thiolase_N domain-containing protein	A0A1B0CZ60_PHLPP	16 kDa	3	4	0	3	0	0	1	4	1	0	0	0
488	TRUE	Uncharacterized protein OS=Phlebotomus papatasi OX=29031 PE=4 SV=1	Uncharacterized protein OS=Phlebotomus papatasi OX=29031 PE=4 SV=1	Uncharacterized protein	Uncharacterized protein	A0A1B0D619_PHLPP	10 kDa	3	4	2	1	0	0	0	1	0	0	0	0
489	TRUE	Proteasome subunit alpha type OS=Phlebotomus papatasi OX=29031 PE=3 SV=1	Proteasome subunit alpha type OS=Phlebotomus papatasi OX=29031 PE=3 SV=1	Proteasome subunit alpha type	Proteasome subunit alpha type	A0A1B0D8Y5_PHLPP	28 kDa	0	2	1	2	3	0	0	1	0	3	3	2
490	TRUE	Uncharacterized protein OS=Phlebotomus papatasi OX=29031 PE=4 SV=1	Uncharacterized protein OS=Phlebotomus papatasi OX=29031 PE=4 SV=1	Uncharacterized protein	Uncharacterized protein	A0A1B0DH84_PHLPP	20 kDa	2	4	3	2	2	1	2	2	2	2	2	1
491	TRUE	SGL domain-containing protein OS=Phlebotomus papatasi OX=29031 PE=4 SV=1	SGL domain-containing protein OS=Phlebotomus papatasi OX=29031 PE=4 SV=1	SGL domain-containing protein	SGL domain-containing protein	A0A1B0DL94_PHLPP	34 kDa	4	3	1	1	2	0	0	3	1	1	1	0
492	TRUE	Inosine-5'-monophosphate dehydrogenase OS=Phlebotomus papatasi OX=29031 PE=3 SV=1	Inosine-5'-monophosphate dehydrogenase OS=Phlebotomus papatasi OX=29031 PE=3 SV=1	Inosine-5'-monophosphate dehydrogenase	Inosine-5'-monophosphate dehydrogenase	A0A1B0DLB5_PHLPP	50 kDa	0	1	2	4	0	0	1	3	2	0	2	1
493	TRUE	Hemocyanin_N domain-containing protein OS=Phlebotomus papatasi OX=29031 PE=4 SV=1	Hemocyanin_N domain-containing protein OS=Phlebotomus papatasi OX=29031 PE=4 SV=1	Hemocyanin_N domain-containing protein	Hemocyanin_N domain-containing protein	A0A1B0DRK5_PHLPP	21 kDa	3	4	1	3	1	0	2	3	0	0	0	0
494	TRUE	Uncharacterized protein OS=Phlebotomus papatasi OX=29031 PE=3 SV=1	Uncharacterized protein OS=Phlebotomus papatasi OX=29031 PE=3 SV=1	Uncharacterized protein	Uncharacterized protein	A0A1B0GQR3_PHLPP	201 kDa	2	12	1	0	0	0	0	1	0	0	0	0
495	TRUE	Carboxypeptidase B-like protein OS=Phlebotomus papatasi OX=29031 GN=CpepB PE=2 SV=1	Carboxypeptidase B-like protein OS=Phlebotomus papatasi OX=29031 GN=CpepB PE=2 SV=1	Carboxypeptidase B-like protein	Carboxypeptidase B-like protein	A8CAG5_PHLPP	49 kDa	5	5	0	0	0	1	0	0	0	0	0	0
496	TRUE	Uncharacterized protein OS=Phlebotomus papatasi OX=29031 PE=4 SV=1	Uncharacterized protein OS=Phlebotomus papatasi OX=29031 PE=4 SV=1	Uncharacterized protein	Uncharacterized protein	A0A1B0DJP0_PHLPP	31 kDa	1	3	0	0	0	0	1	1	1	0	1	0
497	TRUE	AMP deaminase OS=Phlebotomus papatasi OX=29031 PE=3 SV=1	AMP deaminase OS=Phlebotomus papatasi OX=29031 PE=3 SV=1	AMP deaminase	AMP deaminase	A0A1B0D1E2_PHLPP	86 kDa	1	2	3	2	0	0	0	2	1	2	2	4
498	TRUE	MaoC-like domain-containing protein OS=Phlebotomus papatasi OX=29031 PE=4 SV=1	MaoC-like domain-containing protein OS=Phlebotomus papatasi OX=29031 PE=4 SV=1	MaoC-like domain-containing protein	MaoC-like domain-containing protein	A0A1B0D2H8_PHLPP	59 kDa	2	6	0	1	0	0	2	3	0	0	1	1
499	TRUE	Uncharacterized protein OS=Phlebotomus papatasi OX=29031 PE=4 SV=1	Uncharacterized protein OS=Phlebotomus papatasi OX=29031 PE=4 SV=1	Uncharacterized protein	Uncharacterized protein	A0A1B0D6Z1_PHLPP	19 kDa	4	2	3	1	1	0	0	1	1	1	0	0
500	TRUE	Uncharacterized protein OS=Phlebotomus papatasi OX=29031 PE=4 SV=1	Uncharacterized protein OS=Phlebotomus papatasi OX=29031 PE=4 SV=1	Uncharacterized protein	Uncharacterized protein	A0A1B0D760_PHLPP	46 kDa	2	6	0	3	2	0	1	3	0	0	0	0
501	TRUE	Proteasome subunit alpha type OS=Phlebotomus papatasi OX=29031 PE=3 SV=1	Proteasome subunit alpha type OS=Phlebotomus papatasi OX=29031 PE=3 SV=1	Proteasome subunit alpha type	Proteasome subunit alpha type	A0A1B0DJJ7_PHLPP	28 kDa	3	2	0	2	2	0	0	2	1	2	3	1
502	TRUE	NADPH--cytochrome P450 reductase OS=Phlebotomus papatasi OX=29031 PE=3 SV=1	NADPH--cytochrome P450 reductase OS=Phlebotomus papatasi OX=29031 PE=3 SV=1	NADPH--cytochrome P450 reductase	NADPH--cytochrome P450 reductase	A0A1B0DP66_PHLPP	77 kDa	1	3	0	2	0	0	2	3	1	1	1	1
503	TRUE	Uncharacterized protein OS=Phlebotomus papatasi OX=29031 PE=4 SV=1	Uncharacterized protein OS=Phlebotomus papatasi OX=29031 PE=4 SV=1	Uncharacterized protein	Uncharacterized protein	A0A1B0DPM2_PHLPP	41 kDa	1	1	1	3	1	0	1	4	1	0	0	0
504	TRUE	DJ-1 protein OS=Phlebotomus papatasi OX=29031 PE=4 SV=1	DJ-1 protein OS=Phlebotomus papatasi OX=29031 PE=4 SV=1	DJ-1 protein	DJ-1 protein	A0A1B0DQA6_PHLPP	22 kDa	4	4	0	3	0	0	1	2	0	1	0	0
505	TRUE	Casein kinase 2 alpha OS=Phlebotomus papatasi OX=29031 PE=3 SV=1	Casein kinase 2 alpha OS=Phlebotomus papatasi OX=29031 PE=3 SV=1	Casein kinase 2 alpha	Casein kinase 2 alpha	A0A1B0CZJ4_PHLPP	40 kDa	1	1	1	3	0	0	1	2	0	0	3	2
506	TRUE	DUF953 domain-containing protein OS=Phlebotomus papatasi OX=29031 PE=4 SV=1	DUF953 domain-containing protein OS=Phlebotomus papatasi OX=29031 PE=4 SV=1	DUF953 domain-containing protein	DUF953 domain-containing protein	A0A1B0CZ90_PHLPP	15 kDa	2	1	1	1	1	0	1	2	2	1	1	1
507	TRUE	NADH dehydrogenase [ubiquinone] 1 alpha subcomplex subunit 12 OS=Phlebotomus papatasi OX=29031 PE=3 SV=1	NADH dehydrogenase [ubiquinone] 1 alpha subcomplex subunit 12 OS=Phlebotomus papatasi OX=29031 PE=3 SV=1	NADH dehydrogenase [ubiquinone] 1 alpha subcomplex subunit 12	NADH dehydrogenase [ubiquinone] 1 alpha subcomplex subunit 12	A0A1B0DHU8_PHLPP	17 kDa	2	2	1	0	1	0	1	2	0	2	2	1
508	TRUE	Uncharacterized protein OS=Phlebotomus papatasi OX=29031 PE=4 SV=1	Uncharacterized protein OS=Phlebotomus papatasi OX=29031 PE=4 SV=1	Uncharacterized protein	Uncharacterized protein	A0A1B0DQY5_PHLPP	58 kDa	1	1	1	0	0	0	0	1	0	1	2	2
509	TRUE	Cytochrome b OS=Phlebotomus papatasi OX=29031 GN=CYTB PE=3 SV=1	Cytochrome b OS=Phlebotomus papatasi OX=29031 GN=CYTB PE=3 SV=1	Cytochrome b	Cytochrome b	A0A0N9DRP0_PHLPP	43 kDa	2	2	1	1	1	0	0	1	0	1	1	1
510	TRUE	Uncharacterized protein OS=Phlebotomus papatasi OX=29031 PE=3 SV=1	Uncharacterized protein OS=Phlebotomus papatasi OX=29031 PE=3 SV=1	Uncharacterized protein	Uncharacterized protein	A0A1B0DEM8_PHLPP	10 kDa	2	3	1	1	2	0	1	2	0	0	0	0
511	TRUE	SCP2 domain-containing protein OS=Phlebotomus papatasi OX=29031 PE=4 SV=1	SCP2 domain-containing protein OS=Phlebotomus papatasi OX=29031 PE=4 SV=1	SCP2 domain-containing protein	SCP2 domain-containing protein	A0A1B0DNZ3_PHLPP	45 kDa	3	2	3	4	0	0	2	3	2	0	0	0
512	TRUE	Uncharacterized protein OS=Phlebotomus papatasi OX=29031 PE=4 SV=1	Uncharacterized protein OS=Phlebotomus papatasi OX=29031 PE=4 SV=1	Uncharacterized protein	Uncharacterized protein	A0A1B0CYP7_PHLPP	19 kDa	1	3	1	2	1	0	0	2	1	0	1	1
513	TRUE	Small ubiquitin-related modifier OS=Phlebotomus papatasi OX=29031 PE=3 SV=1	Small ubiquitin-related modifier OS=Phlebotomus papatasi OX=29031 PE=3 SV=1	Small ubiquitin-related modifier	Small ubiquitin-related modifier	A0A1B0D0F6_PHLPP	11 kDa	1	3	2	1	2	0	1	1	1	1	1	0
514	TRUE	Transgelin OS=Phlebotomus papatasi OX=29031 PE=3 SV=1	Transgelin OS=Phlebotomus papatasi OX=29031 PE=3 SV=1	Transgelin	Transgelin	A0A1B0GQB3_PHLPP	21 kDa	2	3	2	2	2	0	2	2	2	0	0	0
515	TRUE	FAR1 domain-containing protein OS=Phlebotomus papatasi OX=29031 PE=4 SV=1	FAR1 domain-containing protein OS=Phlebotomus papatasi OX=29031 PE=4 SV=1	FAR1 domain-containing protein	FAR1 domain-containing protein	A0A1B0DFW4_PHLPP	58 kDa	2	2	0	2	1	0	1	3	0	0	0	0
516	TRUE	S-adenosylmethionine synthase OS=Phlebotomus papatasi OX=29031 PE=3 SV=1	S-adenosylmethionine synthase OS=Phlebotomus papatasi OX=29031 PE=3 SV=1	S-adenosylmethionine synthase	S-adenosylmethionine synthase	A0A1B0DCZ9_PHLPP	48 kDa	1	2	0	3	0	0	1	3	1	0	1	0
517	TRUE	Uncharacterized protein OS=Phlebotomus papatasi OX=29031 PE=4 SV=1	Uncharacterized protein OS=Phlebotomus papatasi OX=29031 PE=4 SV=1	Uncharacterized protein	Uncharacterized protein	A0A1B0DIT2_PHLPP	32 kDa	1	2	2	1	1	0	0	1	0	1	1	2
518	TRUE	Peptidase_M14 domain-containing protein OS=Phlebotomus papatasi OX=29031 PE=4 SV=1	Peptidase_M14 domain-containing protein OS=Phlebotomus papatasi OX=29031 PE=4 SV=1	Peptidase_M14 domain-containing protein	Peptidase_M14 domain-containing protein	A0A1B0DRK1_PHLPP	48 kDa	1	0	0	2	2	1	0	2	0	0	0	0
519	TRUE	FERM domain-containing protein OS=Phlebotomus papatasi OX=29031 PE=4 SV=1	FERM domain-containing protein OS=Phlebotomus papatasi OX=29031 PE=4 SV=1	FERM domain-containing protein	FERM domain-containing protein	A0A1B0DEG1_PHLPP	9 kDa	0	1	2	3	0	0	1	2	2	2	1	2
520	TRUE	Uncharacterized protein OS=Phlebotomus papatasi OX=29031 PE=4 SV=1	Uncharacterized protein OS=Phlebotomus papatasi OX=29031 PE=4 SV=1	Uncharacterized protein	Uncharacterized protein	A0A1B0D6S6_PHLPP	8 kDa	2	2	1	1	0	0	0	1	1	1	1	1
521	TRUE	Uncharacterized protein OS=Phlebotomus papatasi OX=29031 PE=3 SV=1	Uncharacterized protein OS=Phlebotomus papatasi OX=29031 PE=3 SV=1	Uncharacterized protein	Uncharacterized protein	A0A1B0CZR5_PHLPP	15 kDa	1	1	2	1	1	0	0	1	0	2	1	2
522	TRUE	TPR_REGION domain-containing protein OS=Phlebotomus papatasi OX=29031 PE=4 SV=1	TPR_REGION domain-containing protein OS=Phlebotomus papatasi OX=29031 PE=4 SV=1	TPR_REGION domain-containing protein	TPR_REGION domain-containing protein	A0A1B0D4D3_PHLPP	54 kDa	0	1	1	5	1	0	1	4	2	1	1	0
523	TRUE	Uncharacterized protein OS=Phlebotomus papatasi OX=29031 PE=4 SV=1	Uncharacterized protein OS=Phlebotomus papatasi OX=29031 PE=4 SV=1	Uncharacterized protein	Uncharacterized protein	A0A1B0DIT7_PHLPP	51 kDa	4	2	1	2	0	0	0	0	0	1	2	1
524	TRUE	Trehalase OS=Phlebotomus papatasi OX=29031 PE=3 SV=1	Trehalase OS=Phlebotomus papatasi OX=29031 PE=3 SV=1	Trehalase	Trehalase	A0A1B0GQK5_PHLPP	63 kDa	1	5	1	0	0	0	0	1	0	1	1	2
525	TRUE	FBPase domain-containing protein OS=Phlebotomus papatasi OX=29031 PE=3 SV=1	FBPase domain-containing protein OS=Phlebotomus papatasi OX=29031 PE=3 SV=1	FBPase domain-containing protein	FBPase domain-containing protein	A0A1B0DMT7_PHLPP	26 kDa	1	3	1	1	0	0	0	1	0	1	1	2
526	TRUE	3HCDH_N domain-containing protein OS=Phlebotomus papatasi OX=29031 PE=4 SV=1	3HCDH_N domain-containing protein OS=Phlebotomus papatasi OX=29031 PE=4 SV=1	3HCDH_N domain-containing protein	3HCDH_N domain-containing protein	A0A1B0DIT3_PHLPP	13 kDa	1	2	1	3	1	0	2	2	0	1	0	0
527	TRUE	Uncharacterized protein OS=Phlebotomus papatasi OX=29031 PE=3 SV=1	Uncharacterized protein OS=Phlebotomus papatasi OX=29031 PE=3 SV=1	Uncharacterized protein	Uncharacterized protein	A0A1B0DEE9_PHLPP	11 kDa	2	2	1	2	0	0	2	3	0	0	0	1
528	TRUE	NADH dehydrogenase [ubiquinone] 1 alpha subcomplex subunit 8 OS=Phlebotomus papatasi OX=29031 PE=3 SV=1	NADH dehydrogenase [ubiquinone] 1 alpha subcomplex subunit 8 OS=Phlebotomus papatasi OX=29031 PE=3 SV=1	NADH dehydrogenase [ubiquinone] 1 alpha subcomplex subunit 8	NADH dehydrogenase [ubiquinone] 1 alpha subcomplex subunit 8	A0A1B0DNY4_PHLPP	20 kDa	1	2	2	2	1	0	0	1	0	1	1	1
529	TRUE	Uncharacterized protein OS=Phlebotomus papatasi OX=29031 PE=4 SV=1	Uncharacterized protein OS=Phlebotomus papatasi OX=29031 PE=4 SV=1	Uncharacterized protein	Uncharacterized protein	A0A1B0CYQ2_PHLPP	59 kDa	1	2	1	1	0	0	0	1	1	1	1	1
530	TRUE	Uncharacterized protein OS=Phlebotomus papatasi OX=29031 PE=3 SV=1	Uncharacterized protein OS=Phlebotomus papatasi OX=29031 PE=3 SV=1	Uncharacterized protein	Uncharacterized protein	A0A1B0CZE9_PHLPP	81 kDa	4	2	1	1	2	0	0	3	1	0	0	0
531	TRUE	Saposin B-type domain-containing protein OS=Phlebotomus papatasi OX=29031 PE=4 SV=1	Saposin B-type domain-containing protein OS=Phlebotomus papatasi OX=29031 PE=4 SV=1	Saposin B-type domain-containing protein	Saposin B-type domain-containing protein	A0A1B0DH79_PHLPP	99 kDa	7	1	0	0	3	0	1	1	0	0	0	0
532	TRUE	Uncharacterized protein OS=Phlebotomus papatasi OX=29031 PE=4 SV=1	Uncharacterized protein OS=Phlebotomus papatasi OX=29031 PE=4 SV=1	Uncharacterized protein	Uncharacterized protein	A0A1B0DC60_PHLPP	85 kDa	0	3	1	1	0	0	0	3	0	2	0	2
533	TRUE	Uncharacterized protein OS=Phlebotomus papatasi OX=29031 PE=4 SV=1	Uncharacterized protein OS=Phlebotomus papatasi OX=29031 PE=4 SV=1	Uncharacterized protein	Uncharacterized protein	A0A1B0D7A8_PHLPP	92 kDa	3	2	0	3	1	0	1	3	0	0	1	1
534	TRUE	Thioredoxin dependent peroxide reductase OS=Phlebotomus papatasi OX=29031 PE=4 SV=1	Thioredoxin dependent peroxide reductase OS=Phlebotomus papatasi OX=29031 PE=4 SV=1	Thioredoxin dependent peroxide reductase	Thioredoxin dependent peroxide reductase	A0A1B0DBG8_PHLPP	17 kDa	0	0	0	3	2	1	1	3	3	0	2	2
535	TRUE	ATP-synt_ab domain-containing protein OS=Phlebotomus papatasi OX=29031 PE=4 SV=1	ATP-synt_ab domain-containing protein OS=Phlebotomus papatasi OX=29031 PE=4 SV=1	ATP-synt_ab domain-containing protein	ATP-synt_ab domain-containing protein	A0A1B0D7R6_PHLPP	12 kDa	0	0	0	2	0	0	2	1	1	2	2	2
536	TRUE	Tryptophan 2,3-dioxygenase OS=Phlebotomus papatasi OX=29031 PE=3 SV=1	Tryptophan 2,3-dioxygenase OS=Phlebotomus papatasi OX=29031 PE=3 SV=1	Tryptophan 2,3-dioxygenase	Tryptophan 2,3-dioxygenase	A0A1B0FY58_PHLPP	95 kDa	0	1	0	1	1	0	1	2	1	1	1	1
537	TRUE	Uncharacterized protein OS=Phlebotomus papatasi OX=29031 PE=4 SV=1	Uncharacterized protein OS=Phlebotomus papatasi OX=29031 PE=4 SV=1	Uncharacterized protein	Uncharacterized protein	A0A1B0DLP7_PHLPP	15 kDa	1	2	2	2	1	0	0	1	0	1	0	1
538	TRUE	V-type proton ATPase subunit a OS=Phlebotomus papatasi OX=29031 PE=3 SV=1	V-type proton ATPase subunit a OS=Phlebotomus papatasi OX=29031 PE=3 SV=1	V-type proton ATPase subunit a	V-type proton ATPase subunit a	A0A1B0DGC9_PHLPP	69 kDa	0	1	1	1	0	0	1	1	1	1	1	2
539	TRUE	ATP synthase subunit a OS=Phlebotomus papatasi OX=29031 GN=ATP6 PE=4 SV=1	ATP synthase subunit a OS=Phlebotomus papatasi OX=29031 GN=ATP6 PE=4 SV=1	ATP synthase subunit a	ATP synthase subunit a	A0A0N6WYU4_PHLPP	25 kDa	0	0	1	1	1	0	1	1	1	1	1	2
540	TRUE	Uncharacterized protein OS=Phlebotomus papatasi OX=29031 PE=4 SV=1	Uncharacterized protein OS=Phlebotomus papatasi OX=29031 PE=4 SV=1	Uncharacterized protein	Uncharacterized protein	A0A1B0D1S8_PHLPP	163 kDa	0	1	8	0	0	0	0	1	0	0	0	1
541	TRUE	Uncharacterized protein OS=Phlebotomus papatasi OX=29031 PE=4 SV=1	Uncharacterized protein OS=Phlebotomus papatasi OX=29031 PE=4 SV=1	Uncharacterized protein	Uncharacterized protein	A0A1B0D6T1_PHLPP	53 kDa	0	5	7	1	0	0	0	1	0	0	0	1
542	TRUE	A2M_recep domain-containing protein OS=Phlebotomus papatasi OX=29031 PE=4 SV=1	A2M_recep domain-containing protein OS=Phlebotomus papatasi OX=29031 PE=4 SV=1	A2M_recep domain-containing protein	A2M_recep domain-containing protein	A0A1B0DBX0_PHLPP	71 kDa	4	4	0	2	0	0	0	1	1	1	1	0
543	TRUE	Uncharacterized protein OS=Phlebotomus papatasi OX=29031 PE=4 SV=1	Uncharacterized protein OS=Phlebotomus papatasi OX=29031 PE=4 SV=1	Uncharacterized protein	Uncharacterized protein	A0A1B0DHH8_PHLPP	76 kDa	1	3	4	0	0	0	0	1	0	1	1	3
544	TRUE	Uncharacterized protein OS=Phlebotomus papatasi OX=29031 PE=4 SV=1	Uncharacterized protein OS=Phlebotomus papatasi OX=29031 PE=4 SV=1	Uncharacterized protein	Uncharacterized protein	A0A1B0DF20_PHLPP	27 kDa	2	1	0	3	0	0	0	2	1	0	1	1
545	TRUE	Uncharacterized protein OS=Phlebotomus papatasi OX=29031 PE=3 SV=1	Uncharacterized protein OS=Phlebotomus papatasi OX=29031 PE=3 SV=1	Uncharacterized protein	Uncharacterized protein	A0A1B0DKV2_PHLPP	113 kDa	2	1	1	1	0	0	0	1	0	0	0	0
546	TRUE	RRM domain-containing protein OS=Phlebotomus papatasi OX=29031 PE=4 SV=1	RRM domain-containing protein OS=Phlebotomus papatasi OX=29031 PE=4 SV=1	RRM domain-containing protein	RRM domain-containing protein	A0A1B0DNA7_PHLPP	28 kDa	2	2	0	2	2	0	1	2	1	0	0	0
547	TRUE	Uncharacterized protein OS=Phlebotomus papatasi OX=29031 PE=4 SV=1	Uncharacterized protein OS=Phlebotomus papatasi OX=29031 PE=4 SV=1	Uncharacterized protein	Uncharacterized protein	A0A1B0GP05_PHLPP	10 kDa	1	2	1	2	1	1	1	1	0	0	0	0
548	TRUE	Uncharacterized protein OS=Phlebotomus papatasi OX=29031 PE=4 SV=1	Uncharacterized protein OS=Phlebotomus papatasi OX=29031 PE=4 SV=1	Uncharacterized protein	Uncharacterized protein	A0A1B0DBY3_PHLPP	29 kDa	1	0	1	1	0	0	1	1	1	1	2	1
549	TRUE	Uncharacterized protein OS=Phlebotomus papatasi OX=29031 PE=4 SV=1	Uncharacterized protein OS=Phlebotomus papatasi OX=29031 PE=4 SV=1	Uncharacterized protein	Uncharacterized protein	A0A1B0DR23_PHLPP	40 kDa	0	0	0	3	2	0	0	3	0	0	0	2
550	TRUE	Peritrophin (Per3) OS=Phlebotomus papatasi OX=29031 GN=Per3 PE=2 SV=1	Peritrophin (Per3) OS=Phlebotomus papatasi OX=29031 GN=Per3 PE=2 SV=1	Peritrophin (Per3)	Peritrophin (Per3)	A8CAG2_PHLPP	34 kDa	8	1	0	0	1	0	0	1	0	0	0	0
551	TRUE	Galactose-1-phosphate uridylyltransferase OS=Phlebotomus papatasi OX=29031 PE=3 SV=1	Galactose-1-phosphate uridylyltransferase OS=Phlebotomus papatasi OX=29031 PE=3 SV=1	Galactose-1-phosphate uridylyltransferase	Galactose-1-phosphate uridylyltransferase	A0A1B0DC99_PHLPP	41 kDa	1	3	1	0	0	0	0	1	0	1	1	1
552	TRUE	DNAJ-like protein 2 OS=Phlebotomus papatasi OX=29031 PE=3 SV=1	DNAJ-like protein 2 OS=Phlebotomus papatasi OX=29031 PE=3 SV=1	DNAJ-like protein 2	DNAJ-like protein 2	A0A1B0DE23_PHLPP	44 kDa	0	0	1	3	0	0	0	1	2	1	0	0
553	TRUE	Dolichyl-diphosphooligosaccharide--protein glycosyltransferase subunit 2 OS=Phlebotomus papatasi OX=29031 PE=3 SV=1	Dolichyl-diphosphooligosaccharide--protein glycosyltransferase subunit 2 OS=Phlebotomus papatasi OX=29031 PE=3 SV=1	Dolichyl-diphosphooligosaccharide--protein glycosyltransferase subunit 2	Dolichyl-diphosphooligosaccharide--protein glycosyltransferase subunit 2	A0A1B0DFD4_PHLPP	47 kDa	1	3	1	3	1	0	0	3	0	0	0	0
554	TRUE	FK506-binding protein OS=Phlebotomus papatasi OX=29031 PE=3 SV=1	FK506-binding protein OS=Phlebotomus papatasi OX=29031 PE=3 SV=1	FK506-binding protein	FK506-binding protein	A0A1B0D2F9_PHLPP	41 kDa	3	2	0	1	1	0	0	2	0	0	2	1
555	TRUE	Uncharacterized protein OS=Phlebotomus papatasi OX=29031 PE=4 SV=1	Uncharacterized protein OS=Phlebotomus papatasi OX=29031 PE=4 SV=1	Uncharacterized protein	Uncharacterized protein	A0A1B0DBR9_PHLPP	18 kDa	2	2	0	3	1	0	1	3	1	1	0	0
556	TRUE	Uncharacterized protein OS=Phlebotomus papatasi OX=29031 PE=3 SV=1	Uncharacterized protein OS=Phlebotomus papatasi OX=29031 PE=3 SV=1	Uncharacterized protein	Uncharacterized protein	A0A1B0CYY3_PHLPP	10 kDa	1	1	0	2	0	0	0	2	1	2	1	1
557	TRUE	Uncharacterized protein OS=Phlebotomus papatasi OX=29031 PE=4 SV=1	Uncharacterized protein OS=Phlebotomus papatasi OX=29031 PE=4 SV=1	Uncharacterized protein	Uncharacterized protein	A0A1B0D1I3_PHLPP	77 kDa	2	1	0	2	0	0	0	2	0	1	1	1
558	TRUE	CO_deh_flav_C domain-containing protein OS=Phlebotomus papatasi OX=29031 PE=4 SV=1	CO_deh_flav_C domain-containing protein OS=Phlebotomus papatasi OX=29031 PE=4 SV=1	CO_deh_flav_C domain-containing protein	CO_deh_flav_C domain-containing protein	A0A1B0D5Q4_PHLPP	31 kDa	2	1	1	1	0	0	1	1	1	0	0	1
559	TRUE	Cluster of SP15 protein (Fragment) OS=Phlebotomus papatasi OX=29031 PE=4 SV=1 (F8R2F1_PHLPP)	SP15 protein (Fragment) OS=Phlebotomus papatasi OX=29031 PE=4 SV=1 (F8R2F1_PHLPP)	SP15 protein (Fragment)	SP15 protein (Fragment)	F8R2F1_PHLPP	15 kDa	0	7	0	0	0	0	0	0	0	0	1	0
560	TRUE	Uncharacterized protein OS=Phlebotomus papatasi OX=29031 PE=4 SV=1	Uncharacterized protein OS=Phlebotomus papatasi OX=29031 PE=4 SV=1	Uncharacterized protein	Uncharacterized protein	A0A1B0D3X3_PHLPP	86 kDa	2	4	2	1	0	0	1	1	1	0	0	0
561	TRUE	PKS_ER domain-containing protein OS=Phlebotomus papatasi OX=29031 PE=4 SV=1	PKS_ER domain-containing protein OS=Phlebotomus papatasi OX=29031 PE=4 SV=1	PKS_ER domain-containing protein	PKS_ER domain-containing protein	A0A1B0D7U8_PHLPP	27 kDa	2	1	2	0	0	0	1	1	0	0	4	1
562	TRUE	Uncharacterized protein OS=Phlebotomus papatasi OX=29031 PE=4 SV=1	Uncharacterized protein OS=Phlebotomus papatasi OX=29031 PE=4 SV=1	Uncharacterized protein	Uncharacterized protein	A0A1B0DQZ0_PHLPP	23 kDa	1	4	2	1	0	0	1	1	0	0	0	0
563	TRUE	Alpha_adaptinC2 domain-containing protein OS=Phlebotomus papatasi OX=29031 PE=4 SV=1	Alpha_adaptinC2 domain-containing protein OS=Phlebotomus papatasi OX=29031 PE=4 SV=1	Alpha_adaptinC2 domain-containing protein	Alpha_adaptinC2 domain-containing protein	A0A1B0GN45_PHLPP	67 kDa	1	2	4	2	1	0	1	2	0	1	2	4
564	TRUE	SP12 OS=Phlebotomus papatasi OX=29031 PE=2 SV=1	SP12 OS=Phlebotomus papatasi OX=29031 PE=2 SV=1	SP12	SP12	M1JBA6_PHLPP	16 kDa	1	7	0	0	0	0	0	0	0	0	0	0
565	TRUE	Deltameth_res domain-containing protein OS=Phlebotomus papatasi OX=29031 PE=4 SV=1	Deltameth_res domain-containing protein OS=Phlebotomus papatasi OX=29031 PE=4 SV=1	Deltameth_res domain-containing protein	Deltameth_res domain-containing protein	A0A1B0CZ34_PHLPP	10 kDa	1	3	0	0	0	0	0	1	0	0	0	0
566	TRUE	Uncharacterized protein OS=Phlebotomus papatasi OX=29031 PE=4 SV=1	Uncharacterized protein OS=Phlebotomus papatasi OX=29031 PE=4 SV=1	Uncharacterized protein	Uncharacterized protein	A0A1B0D5Q3_PHLPP	120 kDa	1	1	0	1	1	0	0	3	1	0	0	1
567	TRUE	T-complex protein 1 subunit delta OS=Phlebotomus papatasi OX=29031 PE=3 SV=1	T-complex protein 1 subunit delta OS=Phlebotomus papatasi OX=29031 PE=3 SV=1	T-complex protein 1 subunit delta	T-complex protein 1 subunit delta	A0A1B0DFK4_PHLPP	28 kDa	2	3	2	2	0	0	1	2	0	0	0	0
568	TRUE	MFS domain-containing protein OS=Phlebotomus papatasi OX=29031 PE=3 SV=1	MFS domain-containing protein OS=Phlebotomus papatasi OX=29031 PE=3 SV=1	MFS domain-containing protein	MFS domain-containing protein	A0A1B0D4P3_PHLPP	47 kDa	1	0	1	2	3	0	0	2	1	1	1	1
569	TRUE	Uncharacterized protein OS=Phlebotomus papatasi OX=29031 PE=4 SV=1	Uncharacterized protein OS=Phlebotomus papatasi OX=29031 PE=4 SV=1	Uncharacterized protein	Uncharacterized protein	A0A1B0DNF6_PHLPP	25 kDa	2	2	1	1	0	0	0	1	1	0	0	0
570	TRUE	Aquaporin 4 OS=Phlebotomus papatasi OX=29031 PE=3 SV=1	Aquaporin 4 OS=Phlebotomus papatasi OX=29031 PE=3 SV=1	Aquaporin 4	Aquaporin 4	A0A1B0D8I2_PHLPP	22 kDa	2	2	0	0	0	0	0	1	0	0	0	0
571	TRUE	Uncharacterized protein OS=Phlebotomus papatasi OX=29031 PE=4 SV=1	Uncharacterized protein OS=Phlebotomus papatasi OX=29031 PE=4 SV=1	Uncharacterized protein	Uncharacterized protein	A0A1B0D8J9_PHLPP	49 kDa	2	2	0	1	1	1	0	2	0	1	1	0
572	TRUE	Uncharacterized protein OS=Phlebotomus papatasi OX=29031 PE=4 SV=1	Uncharacterized protein OS=Phlebotomus papatasi OX=29031 PE=4 SV=1	Uncharacterized protein	Uncharacterized protein	A0A1B0DFN1_PHLPP	10 kDa	1	0	1	1	1	0	2	2	1	1	2	0
573	TRUE	WD_REPEATS_REGION domain-containing protein OS=Phlebotomus papatasi OX=29031 PE=4 SV=1	WD_REPEATS_REGION domain-containing protein OS=Phlebotomus papatasi OX=29031 PE=4 SV=1	WD_REPEATS_REGION domain-containing protein	WD_REPEATS_REGION domain-containing protein	A0A1B0DG51_PHLPP	37 kDa	0	1	2	1	0	0	0	2	0	0	2	2
574	TRUE	Proteasome subunit beta OS=Phlebotomus papatasi OX=29031 PE=3 SV=1	Proteasome subunit beta OS=Phlebotomus papatasi OX=29031 PE=3 SV=1	Proteasome subunit beta	Proteasome subunit beta	A0A1B0EZR9_PHLPP	22 kDa	0	2	1	2	1	0	2	2	2	1	1	0
575	TRUE	Signal peptidase complex subunit 3 OS=Phlebotomus papatasi OX=29031 PE=3 SV=1	Signal peptidase complex subunit 3 OS=Phlebotomus papatasi OX=29031 PE=3 SV=1	Signal peptidase complex subunit 3	Signal peptidase complex subunit 3	A0A1B0CYQ9_PHLPP	21 kDa	0	0	0	1	1	0	0	1	0	2	2	2
576	TRUE	Uncharacterized protein OS=Phlebotomus papatasi OX=29031 PE=4 SV=1	Uncharacterized protein OS=Phlebotomus papatasi OX=29031 PE=4 SV=1	Uncharacterized protein	Uncharacterized protein	A0A1B0D6R7_PHLPP	18 kDa	2	1	1	1	0	0	0	3	0	0	1	1
577	TRUE	Uncharacterized protein OS=Phlebotomus papatasi OX=29031 PE=4 SV=1	Uncharacterized protein OS=Phlebotomus papatasi OX=29031 PE=4 SV=1	Uncharacterized protein	Uncharacterized protein	A0A1B0D717_PHLPP	34 kDa	0	0	0	4	2	0	0	2	3	0	0	1
578	TRUE	Uncharacterized protein OS=Phlebotomus papatasi OX=29031 PE=4 SV=1	Uncharacterized protein OS=Phlebotomus papatasi OX=29031 PE=4 SV=1	Uncharacterized protein	Uncharacterized protein	A0A1B0DFI3_PHLPP	26 kDa	1	3	1	1	1	0	1	1	1	1	1	1
579	TRUE	Uncharacterized protein OS=Phlebotomus papatasi OX=29031 PE=3 SV=1	Uncharacterized protein OS=Phlebotomus papatasi OX=29031 PE=3 SV=1	Uncharacterized protein	Uncharacterized protein	A0A1B0DKU8_PHLPP	44 kDa	1	2	1	3	1	0	2	1	0	0	1	0
580	TRUE	Vitellogenin domain-containing protein OS=Phlebotomus papatasi OX=29031 PE=4 SV=1	Vitellogenin domain-containing protein OS=Phlebotomus papatasi OX=29031 PE=4 SV=1	Vitellogenin domain-containing protein	Vitellogenin domain-containing protein	A0A1B0GLZ8_PHLPP	149 kDa	0	10	0	0	0	0	0	0	0	0	0	0
581	TRUE	Uncharacterized protein OS=Phlebotomus papatasi OX=29031 PE=4 SV=1	Uncharacterized protein OS=Phlebotomus papatasi OX=29031 PE=4 SV=1	Uncharacterized protein	Uncharacterized protein	A0A1B0GQU6_PHLPP	11 kDa	1	4	3	0	1	0	0	0	0	2	1	0
582	TRUE	Uncharacterized protein OS=Phlebotomus papatasi OX=29031 PE=4 SV=1	Uncharacterized protein OS=Phlebotomus papatasi OX=29031 PE=4 SV=1	Uncharacterized protein	Uncharacterized protein	A0A1B0D091_PHLPP	142 kDa	2	1	1	2	1	0	0	1	0	3	1	3
583	TRUE	Uncharacterized protein OS=Phlebotomus papatasi OX=29031 PE=3 SV=1	Uncharacterized protein OS=Phlebotomus papatasi OX=29031 PE=3 SV=1	Uncharacterized protein	Uncharacterized protein	A0A1B0D978_PHLPP	44 kDa	1	3	1	3	0	0	0	3	0	0	0	0
584	TRUE	Uncharacterized protein OS=Phlebotomus papatasi OX=29031 PE=4 SV=1	Uncharacterized protein OS=Phlebotomus papatasi OX=29031 PE=4 SV=1	Uncharacterized protein	Uncharacterized protein	A0A1B0DIX0_PHLPP	44 kDa	2	2	3	1	1	0	0	0	0	0	1	3
585	TRUE	Rhea-like talin protein OS=Phlebotomus papatasi OX=29031 PE=4 SV=1	Rhea-like talin protein OS=Phlebotomus papatasi OX=29031 PE=4 SV=1	Rhea-like talin protein	Rhea-like talin protein	A0A1B0DLD0_PHLPP	116 kDa	1	1	3	2	0	0	1	2	1	1	2	1
586	TRUE	3-hydroxyisobutyryl-CoA hydrolase, mitochondrial OS=Phlebotomus papatasi OX=29031 PE=3 SV=1	3-hydroxyisobutyryl-CoA hydrolase, mitochondrial OS=Phlebotomus papatasi OX=29031 PE=3 SV=1	3-hydroxyisobutyryl-CoA hydrolase, mitochondrial	3-hydroxyisobutyryl-CoA hydrolase, mitochondrial	A0A1B0DR99_PHLPP	34 kDa	3	2	1	0	0	0	0	2	1	0	0	0
587	TRUE	Glutathione peroxidase OS=Phlebotomus papatasi OX=29031 PE=3 SV=1	Glutathione peroxidase OS=Phlebotomus papatasi OX=29031 PE=3 SV=1	Glutathione peroxidase	Glutathione peroxidase	A0A1B0GQH9_PHLPP	15 kDa	2	1	0	4	2	0	0	4	0	0	0	1
588	TRUE	PDZ domain-containing protein OS=Phlebotomus papatasi OX=29031 PE=4 SV=1	PDZ domain-containing protein OS=Phlebotomus papatasi OX=29031 PE=4 SV=1	PDZ domain-containing protein	PDZ domain-containing protein	A0A1B0DN69_PHLPP	66 kDa	1	2	2	0	0	0	0	1	0	1	1	1
589	TRUE	PDZ domain-containing protein OS=Phlebotomus papatasi OX=29031 PE=4 SV=1	PDZ domain-containing protein OS=Phlebotomus papatasi OX=29031 PE=4 SV=1	PDZ domain-containing protein	PDZ domain-containing protein	A0A1B0DN68_PHLPP	30 kDa	2	2	2	0	0	0	0	0	0	1	0	1
590	TRUE	Uncharacterized protein OS=Phlebotomus papatasi OX=29031 PE=4 SV=1	Uncharacterized protein OS=Phlebotomus papatasi OX=29031 PE=4 SV=1	Uncharacterized protein	Uncharacterized protein	A0A1B0DNE2_PHLPP	10 kDa	1	1	2	0	0	0	1	1	0	1	0	1
591	TRUE	AMP-binding domain-containing protein OS=Phlebotomus papatasi OX=29031 PE=4 SV=1	AMP-binding domain-containing protein OS=Phlebotomus papatasi OX=29031 PE=4 SV=1	AMP-binding domain-containing protein	AMP-binding domain-containing protein	A0A1B0DDX3_PHLPP	53 kDa	2	1	0	2	1	0	0	2	0	0	1	0
592	TRUE	Uncharacterized protein OS=Phlebotomus papatasi OX=29031 PE=4 SV=1	Uncharacterized protein OS=Phlebotomus papatasi OX=29031 PE=4 SV=1	Uncharacterized protein	Uncharacterized protein	A0A1B0DA18_PHLPP	11 kDa	2	0	0	1	2	0	1	0	1	0	0	0
593	TRUE	Uncharacterized protein OS=Phlebotomus papatasi OX=29031 PE=4 SV=1	Uncharacterized protein OS=Phlebotomus papatasi OX=29031 PE=4 SV=1	Uncharacterized protein	Uncharacterized protein	A0A1B0D1D8_PHLPP	55 kDa	1	1	1	3	0	0	0	4	2	0	0	1
594	TRUE	Uncharacterized protein OS=Phlebotomus papatasi OX=29031 PE=3 SV=1	Uncharacterized protein OS=Phlebotomus papatasi OX=29031 PE=3 SV=1	Uncharacterized protein	Uncharacterized protein	A0A1B0DB09_PHLPP	68 kDa	3	3	1	0	0	0	0	1	0	1	1	0
595	TRUE	Uncharacterized protein OS=Phlebotomus papatasi OX=29031 PE=4 SV=1	Uncharacterized protein OS=Phlebotomus papatasi OX=29031 PE=4 SV=1	Uncharacterized protein	Uncharacterized protein	A0A1B0DDP8_PHLPP	25 kDa	2	2	0	1	0	0	1	3	0	0	0	0
596	TRUE	Uncharacterized protein OS=Phlebotomus papatasi OX=29031 PE=4 SV=1	Uncharacterized protein OS=Phlebotomus papatasi OX=29031 PE=4 SV=1	Uncharacterized protein	Uncharacterized protein	A0A1B0GMP2_PHLPP	129 kDa	2	1	0	1	0	0	0	1	0	1	0	4
597	TRUE	5-formyltetrahydrofolate cyclo-ligase OS=Phlebotomus papatasi OX=29031 PE=3 SV=1	5-formyltetrahydrofolate cyclo-ligase OS=Phlebotomus papatasi OX=29031 PE=3 SV=1	5-formyltetrahydrofolate cyclo-ligase	5-formyltetrahydrofolate cyclo-ligase	A0A1B0D5I9_PHLPP	27 kDa	3	2	1	0	0	0	0	3	0	0	0	0
598	TRUE	Peptidase S1 domain-containing protein OS=Phlebotomus papatasi OX=29031 PE=3 SV=1	Peptidase S1 domain-containing protein OS=Phlebotomus papatasi OX=29031 PE=3 SV=1	Peptidase S1 domain-containing protein	Peptidase S1 domain-containing protein	A0A1B0DF93_PHLPP	29 kDa	2	2	1	2	0	0	1	0	0	0	0	0
599	TRUE	Uncharacterized protein OS=Phlebotomus papatasi OX=29031 PE=4 SV=1	Uncharacterized protein OS=Phlebotomus papatasi OX=29031 PE=4 SV=1	Uncharacterized protein	Uncharacterized protein	A0A1B0DF21_PHLPP	68 kDa	2	2	0	2	0	0	1	2	1	0	1	1
600	TRUE	Uncharacterized protein OS=Phlebotomus papatasi OX=29031 PE=4 SV=1	Uncharacterized protein OS=Phlebotomus papatasi OX=29031 PE=4 SV=1	Uncharacterized protein	Uncharacterized protein	A0A1B0DQ22_PHLPP	11 kDa	0	1	2	2	0	0	2	1	2	0	0	0
601	TRUE	Uncharacterized protein OS=Phlebotomus papatasi OX=29031 PE=4 SV=1	Uncharacterized protein OS=Phlebotomus papatasi OX=29031 PE=4 SV=1	Uncharacterized protein	Uncharacterized protein	A0A1B0D5W7_PHLPP	29 kDa	1	0	1	0	1	0	0	2	0	1	1	1
602	TRUE	GSH_synthase domain-containing protein OS=Phlebotomus papatasi OX=29031 PE=4 SV=1	GSH_synthase domain-containing protein OS=Phlebotomus papatasi OX=29031 PE=4 SV=1	GSH_synthase domain-containing protein	GSH_synthase domain-containing protein	A0A1B0DJB0_PHLPP	35 kDa	2	1	0	1	0	0	1	1	1	0	0	0
603	TRUE	Uncharacterized protein OS=Phlebotomus papatasi OX=29031 PE=4 SV=1	Uncharacterized protein OS=Phlebotomus papatasi OX=29031 PE=4 SV=1	Uncharacterized protein	Uncharacterized protein	A0A1B0DKX3_PHLPP	85 kDa	1	0	0	0	0	2	0	0	0	0	0	1
604	TRUE	eRF1_1 domain-containing protein OS=Phlebotomus papatasi OX=29031 PE=4 SV=1	eRF1_1 domain-containing protein OS=Phlebotomus papatasi OX=29031 PE=4 SV=1	eRF1_1 domain-containing protein	eRF1_1 domain-containing protein	A0A1B0D1S4_PHLPP	44 kDa	2	1	1	4	0	0	0	2	0	0	1	0
605	TRUE	WD_REPEATS_REGION domain-containing protein OS=Phlebotomus papatasi OX=29031 PE=4 SV=1	WD_REPEATS_REGION domain-containing protein OS=Phlebotomus papatasi OX=29031 PE=4 SV=1	WD_REPEATS_REGION domain-containing protein	WD_REPEATS_REGION domain-containing protein	A0A1B0D3A8_PHLPP	124 kDa	1	1	0	3	2	0	1	1	0	0	0	0
606	TRUE	Uncharacterized protein OS=Phlebotomus papatasi OX=29031 PE=4 SV=1	Uncharacterized protein OS=Phlebotomus papatasi OX=29031 PE=4 SV=1	Uncharacterized protein	Uncharacterized protein	A0A1B0D414_PHLPP	22 kDa	0	3	2	0	0	0	0	0	0	1	1	2
607	TRUE	PCI domain-containing protein OS=Phlebotomus papatasi OX=29031 PE=4 SV=1	PCI domain-containing protein OS=Phlebotomus papatasi OX=29031 PE=4 SV=1	PCI domain-containing protein	PCI domain-containing protein	A0A1B0DA11_PHLPP	28 kDa	1	2	0	4	0	0	1	2	1	0	0	0
608	TRUE	Uncharacterized protein OS=Phlebotomus papatasi OX=29031 PE=4 SV=1	Uncharacterized protein OS=Phlebotomus papatasi OX=29031 PE=4 SV=1	Uncharacterized protein	Uncharacterized protein	A0A1B0DBC7_PHLPP	132 kDa	0	0	0	0	0	0	5	0	0	2	0	0
609	TRUE	MFS domain-containing protein OS=Phlebotomus papatasi OX=29031 PE=3 SV=1	MFS domain-containing protein OS=Phlebotomus papatasi OX=29031 PE=3 SV=1	MFS domain-containing protein	MFS domain-containing protein	A0A1B0DHB5_PHLPP	88 kDa	0	1	0	0	0	0	0	4	0	2	1	3
610	TRUE	Uncharacterized protein OS=Phlebotomus papatasi OX=29031 PE=4 SV=1	Uncharacterized protein OS=Phlebotomus papatasi OX=29031 PE=4 SV=1	Uncharacterized protein	Uncharacterized protein	A0A1B0F036_PHLPP	24 kDa	2	2	1	4	0	0	0	1	0	0	1	1
611	TRUE	SH2 domain-containing protein OS=Phlebotomus papatasi OX=29031 PE=4 SV=1	SH2 domain-containing protein OS=Phlebotomus papatasi OX=29031 PE=4 SV=1	SH2 domain-containing protein	SH2 domain-containing protein	A0A1B0FYA5_PHLPP	74 kDa	2	1	5	0	0	0	0	1	1	0	0	2
612	TRUE	SP14 OS=Phlebotomus papatasi OX=29031 PE=2 SV=1	SP14 OS=Phlebotomus papatasi OX=29031 PE=2 SV=1	SP14	SP14	M1J7T3_PHLPP	17 kDa	2	6	0	0	0	0	0	0	0	0	0	0
613	TRUE	Myosin motor domain-containing protein OS=Phlebotomus papatasi OX=29031 PE=3 SV=1	Myosin motor domain-containing protein OS=Phlebotomus papatasi OX=29031 PE=3 SV=1	Myosin motor domain-containing protein	Myosin motor domain-containing protein	A0A1B0GQ36_PHLPP	58 kDa	1	2	0	4	0	0	0	0	2	0	1	1
614	TRUE	Uncharacterized protein OS=Phlebotomus papatasi OX=29031 PE=4 SV=1	Uncharacterized protein OS=Phlebotomus papatasi OX=29031 PE=4 SV=1	Uncharacterized protein	Uncharacterized protein	A0A1B0D073_PHLPP	70 kDa	1	0	2	3	2	0	0	1	0	1	0	1
615	TRUE	NIPSNAP domain-containing protein OS=Phlebotomus papatasi OX=29031 PE=4 SV=1	NIPSNAP domain-containing protein OS=Phlebotomus papatasi OX=29031 PE=4 SV=1	NIPSNAP domain-containing protein	NIPSNAP domain-containing protein	A0A1B0DAA6_PHLPP	13 kDa	2	1	0	1	1	0	1	1	1	0	0	0
616	TRUE	Uncharacterized protein OS=Phlebotomus papatasi OX=29031 PE=4 SV=1	Uncharacterized protein OS=Phlebotomus papatasi OX=29031 PE=4 SV=1	Uncharacterized protein	Uncharacterized protein	A0A1B0FY60_PHLPP	26 kDa	2	0	1	1	0	0	1	0	0	0	1	1
617	TRUE	AMP_N domain-containing protein OS=Phlebotomus papatasi OX=29031 PE=4 SV=1	AMP_N domain-containing protein OS=Phlebotomus papatasi OX=29031 PE=4 SV=1	AMP_N domain-containing protein	AMP_N domain-containing protein	A0A1B0D0F3_PHLPP	16 kDa	1	1	2	1	1	1	1	0	1	0	0	0
618	TRUE	DUF3421 domain-containing protein OS=Phlebotomus papatasi OX=29031 PE=4 SV=1	DUF3421 domain-containing protein OS=Phlebotomus papatasi OX=29031 PE=4 SV=1	DUF3421 domain-containing protein	DUF3421 domain-containing protein	A0A1B0DDU2_PHLPP	15 kDa	1	1	0	2	2	1	1	1	2	1	2	2
619	TRUE	Uncharacterized protein OS=Phlebotomus papatasi OX=29031 PE=4 SV=1	Uncharacterized protein OS=Phlebotomus papatasi OX=29031 PE=4 SV=1	Uncharacterized protein	Uncharacterized protein	A0A1B0CYV7_PHLPP	63 kDa	0	5	1	1	0	0	0	2	0	0	0	1
620	TRUE	Alkaline phosphatase OS=Phlebotomus papatasi OX=29031 PE=3 SV=1	Alkaline phosphatase OS=Phlebotomus papatasi OX=29031 PE=3 SV=1	Alkaline phosphatase	Alkaline phosphatase	A0A1B0DJ87_PHLPP	62 kDa	8	0	0	0	0	0	0	2	0	0	0	0
621	TRUE	Uncharacterized protein OS=Phlebotomus papatasi OX=29031 PE=4 SV=1	Uncharacterized protein OS=Phlebotomus papatasi OX=29031 PE=4 SV=1	Uncharacterized protein	Uncharacterized protein	A0A1B0DLF5_PHLPP	86 kDa	4	1	0	1	1	0	0	2	1	0	0	0
622	TRUE	Uncharacterized protein OS=Phlebotomus papatasi OX=29031 PE=4 SV=1	Uncharacterized protein OS=Phlebotomus papatasi OX=29031 PE=4 SV=1	Uncharacterized protein	Uncharacterized protein	A0A1B0GNM8_PHLPP	24 kDa	2	3	0	0	0	0	0	2	0	0	0	0
623	TRUE	Uncharacterized protein OS=Phlebotomus papatasi OX=29031 PE=4 SV=1	Uncharacterized protein OS=Phlebotomus papatasi OX=29031 PE=4 SV=1	Uncharacterized protein	Uncharacterized protein	A0A1B0GQI3_PHLPP	12 kDa	1	0	0	3	0	0	0	2	1	0	0	0
624	TRUE	Adenylosuccinate synthetase OS=Phlebotomus papatasi OX=29031 PE=3 SV=1	Adenylosuccinate synthetase OS=Phlebotomus papatasi OX=29031 PE=3 SV=1	Adenylosuccinate synthetase	Adenylosuccinate synthetase	A0A1B0D0H9_PHLPP	31 kDa	1	4	1	1	0	0	0	1	0	0	0	0
625	TRUE	Uncharacterized protein OS=Phlebotomus papatasi OX=29031 PE=4 SV=1	Uncharacterized protein OS=Phlebotomus papatasi OX=29031 PE=4 SV=1	Uncharacterized protein	Uncharacterized protein	A0A1B0GLY0_PHLPP	22 kDa	3	2	0	0	0	0	0	1	0	0	0	0
626	TRUE	AAA domain-containing protein OS=Phlebotomus papatasi OX=29031 PE=3 SV=1	AAA domain-containing protein OS=Phlebotomus papatasi OX=29031 PE=3 SV=1	AAA domain-containing protein	AAA domain-containing protein	A0A1B0D2F1_PHLPP	48 kDa	1	0	1	1	0	0	0	2	1	0	0	1
627	TRUE	Amino acid transporter OS=Phlebotomus papatasi OX=29031 PE=3 SV=1	Amino acid transporter OS=Phlebotomus papatasi OX=29031 PE=3 SV=1	Amino acid transporter	Amino acid transporter	A0A1B0D2N5_PHLPP	27 kDa	1	1	2	1	0	0	0	1	0	0	1	2
628	TRUE	Glycine cleavage system H protein OS=Phlebotomus papatasi OX=29031 PE=3 SV=1	Glycine cleavage system H protein OS=Phlebotomus papatasi OX=29031 PE=3 SV=1	Glycine cleavage system H protein	Glycine cleavage system H protein	A0A1B0DIS6_PHLPP	19 kDa	1	2	0	1	1	0	1	1	0	1	0	0
629	TRUE	PCI domain-containing protein OS=Phlebotomus papatasi OX=29031 PE=4 SV=1	PCI domain-containing protein OS=Phlebotomus papatasi OX=29031 PE=4 SV=1	PCI domain-containing protein	PCI domain-containing protein	A0A1B0DLH7_PHLPP	56 kDa	1	2	1	2	0	0	0	1	0	0	2	0
630	TRUE	Mitochondrial fission 1 protein OS=Phlebotomus papatasi OX=29031 PE=3 SV=1	Mitochondrial fission 1 protein OS=Phlebotomus papatasi OX=29031 PE=3 SV=1	Mitochondrial fission 1 protein	Mitochondrial fission 1 protein	A0A1B0DNL5_PHLPP	17 kDa	1	1	1	0	1	0	0	1	1	0	2	1
631	TRUE	Uncharacterized protein OS=Phlebotomus papatasi OX=29031 PE=3 SV=1	Uncharacterized protein OS=Phlebotomus papatasi OX=29031 PE=3 SV=1	Uncharacterized protein	Uncharacterized protein	A0A1B0DNP7_PHLPP	18 kDa	0	2	0	1	1	0	1	2	0	0	0	0
632	TRUE	Complex1_49kDa domain-containing protein OS=Phlebotomus papatasi OX=29031 PE=4 SV=1	Complex1_49kDa domain-containing protein OS=Phlebotomus papatasi OX=29031 PE=4 SV=1	Complex1_49kDa domain-containing protein	Complex1_49kDa domain-containing protein	A0A1B0EX09_PHLPP	14 kDa	1	0	0	1	1	0	0	1	0	2	1	1
633	TRUE	Aldedh domain-containing protein OS=Phlebotomus papatasi OX=29031 PE=3 SV=1	Aldedh domain-containing protein OS=Phlebotomus papatasi OX=29031 PE=3 SV=1	Aldedh domain-containing protein	Aldedh domain-containing protein	A0A1B0DC06_PHLPP	29 kDa	0	1	2	1	1	0	1	1	1	1	1	0
634	TRUE	Uncharacterized protein OS=Phlebotomus papatasi OX=29031 PE=4 SV=1	Uncharacterized protein OS=Phlebotomus papatasi OX=29031 PE=4 SV=1	Uncharacterized protein	Uncharacterized protein	A0A1B0GPS8_PHLPP	12 kDa	2	1	1	0	0	0	1	1	0	0	1	1
635	TRUE	Cluster of NADH-ubiquinone oxidoreductase chain 5 OS=Phlebotomus papatasi OX=29031 GN=ND5 PE=3 SV=1 (A0A0N9DSQ6_PHLPP)	NADH-ubiquinone oxidoreductase chain 5 OS=Phlebotomus papatasi OX=29031 GN=ND5 PE=3 SV=1 (A0A0N9DSQ6_PHLPP)	NADH-ubiquinone oxidoreductase chain 5	NADH-ubiquinone oxidoreductase chain 5	A0A0N9DSQ6_PHLPP	66 kDa	0	2	4	0	0	0	0	0	0	2	1	1
636	TRUE	Peritrophin (Per10) OS=Phlebotomus papatasi OX=29031 PE=4 SV=1	Peritrophin (Per10) OS=Phlebotomus papatasi OX=29031 PE=4 SV=1	Peritrophin (Per10)	Peritrophin (Per10)	A0A1B0DAL1_PHLPP	23 kDa	1	4	0	0	1	1	0	0	0	2	0	1
637	TRUE	AAA domain-containing protein OS=Phlebotomus papatasi OX=29031 PE=4 SV=1	AAA domain-containing protein OS=Phlebotomus papatasi OX=29031 PE=4 SV=1	AAA domain-containing protein	AAA domain-containing protein	A0A1B0DHG5_PHLPP	36 kDa	0	1	0	2	0	0	0	4	1	0	0	0
638	TRUE	Uncharacterized protein OS=Phlebotomus papatasi OX=29031 PE=4 SV=1	Uncharacterized protein OS=Phlebotomus papatasi OX=29031 PE=4 SV=1	Uncharacterized protein	Uncharacterized protein	A0A1B0GMN1_PHLPP	52 kDa	0	7	0	0	0	0	0	0	0	0	0	0
639	TRUE	Uncharacterized protein OS=Phlebotomus papatasi OX=29031 PE=4 SV=1	Uncharacterized protein OS=Phlebotomus papatasi OX=29031 PE=4 SV=1	Uncharacterized protein	Uncharacterized protein	A0A1B0DCH9_PHLPP	65 kDa	3	0	0	2	0	0	1	0	1	0	0	0
640	TRUE	Uncharacterized protein OS=Phlebotomus papatasi OX=29031 PE=4 SV=1	Uncharacterized protein OS=Phlebotomus papatasi OX=29031 PE=4 SV=1	Uncharacterized protein	Uncharacterized protein	A0A1B0DNP5_PHLPP	102 kDa	3	1	1	2	0	0	0	0	1	1	2	0
641	TRUE	Uncharacterized protein OS=Phlebotomus papatasi OX=29031 PE=4 SV=1	Uncharacterized protein OS=Phlebotomus papatasi OX=29031 PE=4 SV=1	Uncharacterized protein	Uncharacterized protein	A0A1B0DK91_PHLPP	11 kDa	0	0	3	2	0	0	1	1	0	1	1	1
642	TRUE	Peptidase S1 domain-containing protein OS=Phlebotomus papatasi OX=29031 PE=3 SV=1	Peptidase S1 domain-containing protein OS=Phlebotomus papatasi OX=29031 PE=3 SV=1	Peptidase S1 domain-containing protein	Peptidase S1 domain-containing protein	A0A1B0F063_PHLPP	69 kDa	1	1	0	3	0	0	0	2	0	1	0	1
643	TRUE	Methuselah-like receptor (GPRmth4) OS=Phlebotomus papatasi OX=29031 PE=4 SV=1	Methuselah-like receptor (GPRmth4) OS=Phlebotomus papatasi OX=29031 PE=4 SV=1	Methuselah-like receptor (GPRmth4)	Methuselah-like receptor (GPRmth4)	A0A1B0CYV6_PHLPP	60 kDa	1	3	0	1	0	0	0	2	0	0	1	1
644	TRUE	Uncharacterized protein OS=Phlebotomus papatasi OX=29031 PE=4 SV=1	Uncharacterized protein OS=Phlebotomus papatasi OX=29031 PE=4 SV=1	Uncharacterized protein	Uncharacterized protein	A0A1B0D5T8_PHLPP	52 kDa	2	1	0	1	0	0	1	1	0	0	1	0
645	TRUE	Cyclic nucleotide-binding domain-containing protein OS=Phlebotomus papatasi OX=29031 PE=4 SV=1	Cyclic nucleotide-binding domain-containing protein OS=Phlebotomus papatasi OX=29031 PE=4 SV=1	Cyclic nucleotide-binding domain-containing protein	Cyclic nucleotide-binding domain-containing protein	A0A1B0D2I3_PHLPP	20 kDa	0	0	1	1	1	0	0	0	0	2	2	1
646	TRUE	Uncharacterized protein OS=Phlebotomus papatasi OX=29031 PE=4 SV=1	Uncharacterized protein OS=Phlebotomus papatasi OX=29031 PE=4 SV=1	Uncharacterized protein	Uncharacterized protein	A0A1B0DI71_PHLPP	21 kDa	0	1	0	2	1	0	1	1	0	0	1	2
647	TRUE	4Fe-4S ferredoxin-type domain-containing protein OS=Phlebotomus papatasi OX=29031 PE=4 SV=1	4Fe-4S ferredoxin-type domain-containing protein OS=Phlebotomus papatasi OX=29031 PE=4 SV=1	4Fe-4S ferredoxin-type domain-containing protein	4Fe-4S ferredoxin-type domain-containing protein	A0A1B0DPP2_PHLPP	62 kDa	1	0	2	1	1	0	0	1	0	1	1	1
648	TRUE	AdoHcyase_NAD domain-containing protein OS=Phlebotomus papatasi OX=29031 PE=4 SV=1	AdoHcyase_NAD domain-containing protein OS=Phlebotomus papatasi OX=29031 PE=4 SV=1	AdoHcyase_NAD domain-containing protein	AdoHcyase_NAD domain-containing protein	A0A1B0CYP5_PHLPP	34 kDa	1	1	1	1	0	1	1	0	0	0	0	2
649	TRUE	Uncharacterized protein OS=Phlebotomus papatasi OX=29031 PE=4 SV=1	Uncharacterized protein OS=Phlebotomus papatasi OX=29031 PE=4 SV=1	Uncharacterized protein	Uncharacterized protein	A0A1B0DP84_PHLPP	50 kDa	0	3	1	1	0	0	1	0	0	0	2	2
650	TRUE	Uncharacterized protein OS=Phlebotomus papatasi OX=29031 PE=4 SV=1	Uncharacterized protein OS=Phlebotomus papatasi OX=29031 PE=4 SV=1	Uncharacterized protein	Uncharacterized protein	A0A1B0DJB3_PHLPP	68 kDa	2	0	0	0	1	0	0	0	0	0	0	2
651	TRUE	Uncharacterized protein OS=Phlebotomus papatasi OX=29031 PE=3 SV=1	Uncharacterized protein OS=Phlebotomus papatasi OX=29031 PE=3 SV=1	Uncharacterized protein	Uncharacterized protein	A0A1B0D210_PHLPP	26 kDa	2	1	1	0	0	0	1	2	0	1	1	0
652	TRUE	Small nuclear ribonucleoprotein-associated protein OS=Phlebotomus papatasi OX=29031 PE=3 SV=1	Small nuclear ribonucleoprotein-associated protein OS=Phlebotomus papatasi OX=29031 PE=3 SV=1	Small nuclear ribonucleoprotein-associated protein	Small nuclear ribonucleoprotein-associated protein	A0A1B0D5V0_PHLPP	21 kDa	0	3	1	1	0	0	0	1	0	0	2	3
653	TRUE	Uncharacterized protein OS=Phlebotomus papatasi OX=29031 PE=4 SV=1	Uncharacterized protein OS=Phlebotomus papatasi OX=29031 PE=4 SV=1	Uncharacterized protein	Uncharacterized protein	A0A1B0D4A2_PHLPP	25 kDa	1	1	0	2	0	0	0	2	0	0	1	0
654	TRUE	Aldolase_II domain-containing protein OS=Phlebotomus papatasi OX=29031 PE=4 SV=1	Aldolase_II domain-containing protein OS=Phlebotomus papatasi OX=29031 PE=4 SV=1	Aldolase_II domain-containing protein	Aldolase_II domain-containing protein	A0A1B0DLG1_PHLPP	17 kDa	1	1	0	2	0	0	1	1	0	1	1	0
655	TRUE	Uncharacterized protein OS=Phlebotomus papatasi OX=29031 PE=3 SV=1	Uncharacterized protein OS=Phlebotomus papatasi OX=29031 PE=3 SV=1	Uncharacterized protein	Uncharacterized protein	A0A1B0CZI9_PHLPP	44 kDa	0	1	1	1	0	0	0	1	1	1	2	0
656	TRUE	Peroxiredoxin 1 OS=Phlebotomus papatasi OX=29031 PE=4 SV=1	Peroxiredoxin 1 OS=Phlebotomus papatasi OX=29031 PE=4 SV=1	Peroxiredoxin 1	Peroxiredoxin 1	A0A1B0FY88_PHLPP	22 kDa	2	3	3	2	2	2	1	2	3	2	2	3
657	TRUE	Cluster of Transcription factor BTF3 OS=Phlebotomus papatasi OX=29031 PE=3 SV=1 (A0A1B0DNX4_PHLPP)	Transcription factor BTF3 OS=Phlebotomus papatasi OX=29031 PE=3 SV=1 (A0A1B0DNX4_PHLPP)	Transcription factor BTF3	Transcription factor BTF3	A0A1B0DNX4_PHLPP	18 kDa	0	1	1	2	2	0	0	1	0	2	2	0
658	TRUE	DUF862 domain-containing protein OS=Phlebotomus papatasi OX=29031 PE=4 SV=1	DUF862 domain-containing protein OS=Phlebotomus papatasi OX=29031 PE=4 SV=1	DUF862 domain-containing protein	DUF862 domain-containing protein	A0A1B0D6L9_PHLPP	62 kDa	0	3	1	1	0	0	0	0	0	1	2	1
659	TRUE	Uncharacterized protein OS=Phlebotomus papatasi OX=29031 PE=3 SV=1	Uncharacterized protein OS=Phlebotomus papatasi OX=29031 PE=3 SV=1	Uncharacterized protein	Uncharacterized protein	A0A1B0D308_PHLPP	27 kDa	3	1	0	2	1	0	0	1	0	0	0	0
660	TRUE	HMG box domain-containing protein OS=Phlebotomus papatasi OX=29031 PE=4 SV=1	HMG box domain-containing protein OS=Phlebotomus papatasi OX=29031 PE=4 SV=1	HMG box domain-containing protein	HMG box domain-containing protein	A0A1B0D4W4_PHLPP	15 kDa	0	0	0	1	3	0	2	0	0	0	0	0
661	TRUE	Uncharacterized protein OS=Phlebotomus papatasi OX=29031 PE=3 SV=1	Uncharacterized protein OS=Phlebotomus papatasi OX=29031 PE=3 SV=1	Uncharacterized protein	Uncharacterized protein	A0A1B0DQK4_PHLPP	17 kDa	3	1	1	1	0	0	0	1	0	0	0	0
662	TRUE	Calcium-transporting ATPase OS=Phlebotomus papatasi OX=29031 PE=3 SV=1	Calcium-transporting ATPase OS=Phlebotomus papatasi OX=29031 PE=3 SV=1	Calcium-transporting ATPase	Calcium-transporting ATPase	A0A1B0D2J0_PHLPP	120 kDa	3	2	2	0	0	0	0	1	0	0	0	0
663	TRUE	Eukaryotic translation initiation factor 3 subunit C OS=Phlebotomus papatasi OX=29031 PE=3 SV=1	Eukaryotic translation initiation factor 3 subunit C OS=Phlebotomus papatasi OX=29031 PE=3 SV=1	Eukaryotic translation initiation factor 3 subunit C	Eukaryotic translation initiation factor 3 subunit C	A0A1B0D8E9_PHLPP	126 kDa	2	3	0	2	0	0	0	1	0	0	0	1
664	TRUE	Uncharacterized protein OS=Phlebotomus papatasi OX=29031 PE=4 SV=1	Uncharacterized protein OS=Phlebotomus papatasi OX=29031 PE=4 SV=1	Uncharacterized protein	Uncharacterized protein	A0A1B0DKK9_PHLPP	13 kDa	1	2	1	0	0	0	0	2	0	1	0	0
665	TRUE	Uncharacterized protein OS=Phlebotomus papatasi OX=29031 PE=4 SV=1	Uncharacterized protein OS=Phlebotomus papatasi OX=29031 PE=4 SV=1	Uncharacterized protein	Uncharacterized protein	A0A1B0EXA3_PHLPP	20 kDa	2	0	0	1	0	0	1	1	1	1	0	0
666	TRUE	GOLD domain-containing protein OS=Phlebotomus papatasi OX=29031 PE=3 SV=1	GOLD domain-containing protein OS=Phlebotomus papatasi OX=29031 PE=3 SV=1	GOLD domain-containing protein	GOLD domain-containing protein	A0A1B0DFB6_PHLPP	24 kDa	0	0	0	1	0	0	1	2	0	1	1	1
667	TRUE	Heterogeneous ribonucleic protein OS=Phlebotomus papatasi OX=29031 PE=4 SV=1	Heterogeneous ribonucleic protein OS=Phlebotomus papatasi OX=29031 PE=4 SV=1	Heterogeneous ribonucleic protein	Heterogeneous ribonucleic protein	A0A1B0D8C8_PHLPP	38 kDa	1	1	0	2	1	0	0	2	1	0	0	0
668	TRUE	MIF4G domain-containing protein OS=Phlebotomus papatasi OX=29031 PE=4 SV=1	MIF4G domain-containing protein OS=Phlebotomus papatasi OX=29031 PE=4 SV=1	MIF4G domain-containing protein	MIF4G domain-containing protein	A0A1B0DCC5_PHLPP	56 kDa	1	3	0	1	0	0	0	1	0	0	1	2
669	TRUE	M20_dimer domain-containing protein OS=Phlebotomus papatasi OX=29031 PE=4 SV=1	M20_dimer domain-containing protein OS=Phlebotomus papatasi OX=29031 PE=4 SV=1	M20_dimer domain-containing protein	M20_dimer domain-containing protein	A0A1B0DC36_PHLPP	20 kDa	1	2	0	1	0	0	0	1	0	0	0	0
670	TRUE	Uncharacterized protein OS=Phlebotomus papatasi OX=29031 PE=4 SV=1	Uncharacterized protein OS=Phlebotomus papatasi OX=29031 PE=4 SV=1	Uncharacterized protein	Uncharacterized protein	A0A1B0DC44_PHLPP	71 kDa	2	2	2	0	0	0	0	0	0	0	0	0
671	TRUE	Beta-hexosaminidase OS=Phlebotomus papatasi OX=29031 PE=3 SV=1	Beta-hexosaminidase OS=Phlebotomus papatasi OX=29031 PE=3 SV=1	Beta-hexosaminidase	Beta-hexosaminidase	A0A1B0CZC5_PHLPP	62 kDa	1	0	0	2	2	0	2	1	0	0	1	0
672	TRUE	Inhibitor_I29 domain-containing protein OS=Phlebotomus papatasi OX=29031 PE=4 SV=1	Inhibitor_I29 domain-containing protein OS=Phlebotomus papatasi OX=29031 PE=4 SV=1	Inhibitor_I29 domain-containing protein	Inhibitor_I29 domain-containing protein	A0A1B0DR42_PHLPP	41 kDa	2	1	1	1	0	0	2	1	0	0	1	1
673	TRUE	Dual specificity protein phosphatase OS=Phlebotomus papatasi OX=29031 PE=3 SV=1	Dual specificity protein phosphatase OS=Phlebotomus papatasi OX=29031 PE=3 SV=1	Dual specificity protein phosphatase	Dual specificity protein phosphatase	A0A1B0DDB2_PHLPP	23 kDa	0	2	2	0	0	0	0	0	0	0	1	1
674	TRUE	RRM domain-containing protein OS=Phlebotomus papatasi OX=29031 PE=4 SV=1	RRM domain-containing protein OS=Phlebotomus papatasi OX=29031 PE=4 SV=1	RRM domain-containing protein	RRM domain-containing protein	A0A1B0GPB1_PHLPP	16 kDa	2	1	1	1	0	0	1	1	1	0	0	0
675	TRUE	Uncharacterized protein OS=Phlebotomus papatasi OX=29031 PE=3 SV=1	Uncharacterized protein OS=Phlebotomus papatasi OX=29031 PE=3 SV=1	Uncharacterized protein	Uncharacterized protein	A0A1B0D1L7_PHLPP	17 kDa	0	0	0	1	0	0	1	2	1	0	0	1
676	TRUE	Uncharacterized protein OS=Phlebotomus papatasi OX=29031 PE=4 SV=1	Uncharacterized protein OS=Phlebotomus papatasi OX=29031 PE=4 SV=1	Uncharacterized protein	Uncharacterized protein	A0A1B0DF26_PHLPP	120 kDa	1	1	1	1	1	0	0	2	0	0	0	0
677	TRUE	Uncharacterized protein OS=Phlebotomus papatasi OX=29031 PE=4 SV=1	Uncharacterized protein OS=Phlebotomus papatasi OX=29031 PE=4 SV=1	Uncharacterized protein	Uncharacterized protein	A0A1B0DHH9_PHLPP	30 kDa	0	0	1	1	0	0	0	2	1	1	1	1
678	TRUE	36 kDa salivary protein OS=Phlebotomus papatasi OX=29031 PE=4 SV=1	36 kDa salivary protein OS=Phlebotomus papatasi OX=29031 PE=4 SV=1	36 kDa salivary protein	36 kDa salivary protein	A0A1B0DD32_PHLPP	54 kDa	2	4	0	0	0	0	0	0	0	0	0	0
679	TRUE	Uncharacterized protein OS=Phlebotomus papatasi OX=29031 PE=4 SV=1	Uncharacterized protein OS=Phlebotomus papatasi OX=29031 PE=4 SV=1	Uncharacterized protein	Uncharacterized protein	A0A1B0DJY0_PHLPP	57 kDa	4	1	0	0	0	0	0	1	0	0	0	0
680	TRUE	Uncharacterized protein OS=Phlebotomus papatasi OX=29031 PE=4 SV=1	Uncharacterized protein OS=Phlebotomus papatasi OX=29031 PE=4 SV=1	Uncharacterized protein	Uncharacterized protein	A0A1B0DGZ8_PHLPP	93 kDa	1	0	0	4	0	0	0	1	0	0	0	1
681	TRUE	Haemolymph juvenile hormone binding protein OS=Phlebotomus papatasi OX=29031 PE=4 SV=1	Haemolymph juvenile hormone binding protein OS=Phlebotomus papatasi OX=29031 PE=4 SV=1	Haemolymph juvenile hormone binding protein	Haemolymph juvenile hormone binding protein	A0A1B0GQ61_PHLPP	25 kDa	4	1	1	1	1	0	0	1	0	0	0	0
682	TRUE	Microvilli-like protein OS=Phlebotomus papatasi OX=29031 GN=MVP3 PE=2 SV=1	Microvilli-like protein OS=Phlebotomus papatasi OX=29031 GN=MVP3 PE=2 SV=1	Microvilli-like protein	Microvilli-like protein	A8CAH1_PHLPP	26 kDa	3	2	0	0	0	0	0	0	0	0	0	0
683	TRUE	Uncharacterized protein OS=Phlebotomus papatasi OX=29031 PE=4 SV=1	Uncharacterized protein OS=Phlebotomus papatasi OX=29031 PE=4 SV=1	Uncharacterized protein	Uncharacterized protein	A0A1B0D074_PHLPP	49 kDa	1	0	3	0	0	0	0	1	0	0	0	2
684	TRUE	Uncharacterized protein OS=Phlebotomus papatasi OX=29031 PE=3 SV=1	Uncharacterized protein OS=Phlebotomus papatasi OX=29031 PE=3 SV=1	Uncharacterized protein	Uncharacterized protein	A0A1B0D7A9_PHLPP	124 kDa	0	1	0	2	0	0	0	5	0	0	0	1
685	TRUE	Uncharacterized protein OS=Phlebotomus papatasi OX=29031 PE=4 SV=1	Uncharacterized protein OS=Phlebotomus papatasi OX=29031 PE=4 SV=1	Uncharacterized protein	Uncharacterized protein	A0A1B0D5G5_PHLPP	25 kDa	1	3	0	0	0	0	0	0	0	0	0	1
686	TRUE	Uncharacterized protein OS=Phlebotomus papatasi OX=29031 PE=4 SV=1	Uncharacterized protein OS=Phlebotomus papatasi OX=29031 PE=4 SV=1	Uncharacterized protein	Uncharacterized protein	A0A1B0DQ05_PHLPP	10 kDa	3	3	1	0	0	0	0	0	0	0	0	0
687	TRUE	Uncharacterized protein OS=Phlebotomus papatasi OX=29031 PE=4 SV=1	Uncharacterized protein OS=Phlebotomus papatasi OX=29031 PE=4 SV=1	Uncharacterized protein	Uncharacterized protein	A0A1B0GP91_PHLPP	36 kDa	3	3	0	2	1	0	0	1	0	0	0	0
688	TRUE	Uncharacterized protein OS=Phlebotomus papatasi OX=29031 PE=3 SV=1	Uncharacterized protein OS=Phlebotomus papatasi OX=29031 PE=3 SV=1	Uncharacterized protein	Uncharacterized protein	A0A1B0DFP5_PHLPP	47 kDa	0	2	0	2	1	0	0	1	1	0	0	0
689	TRUE	Uncharacterized protein OS=Phlebotomus papatasi OX=29031 PE=4 SV=1	Uncharacterized protein OS=Phlebotomus papatasi OX=29031 PE=4 SV=1	Uncharacterized protein	Uncharacterized protein	A0A1B0DIS5_PHLPP	12 kDa	1	2	1	0	1	0	1	1	0	0	0	1
690	TRUE	Purine nucleoside phosphorylase OS=Phlebotomus papatasi OX=29031 PE=3 SV=1	Purine nucleoside phosphorylase OS=Phlebotomus papatasi OX=29031 PE=3 SV=1	Purine nucleoside phosphorylase	Purine nucleoside phosphorylase	A0A1B0DL28_PHLPP	26 kDa	0	1	0	2	1	0	0	2	0	0	0	0
691	TRUE	L-lactate dehydrogenase OS=Phlebotomus papatasi OX=29031 PE=3 SV=1	L-lactate dehydrogenase OS=Phlebotomus papatasi OX=29031 PE=3 SV=1	L-lactate dehydrogenase	L-lactate dehydrogenase	A0A1B0GME5_PHLPP	36 kDa	1	2	0	1	0	0	0	1	1	0	1	1
692	TRUE	Uncharacterized protein OS=Phlebotomus papatasi OX=29031 PE=3 SV=1	Uncharacterized protein OS=Phlebotomus papatasi OX=29031 PE=3 SV=1	Uncharacterized protein	Uncharacterized protein	A0A1B0CYY7_PHLPP	29 kDa	1	0	2	1	0	0	0	1	0	0	1	0
693	TRUE	Proteasome subunit beta OS=Phlebotomus papatasi OX=29031 PE=3 SV=1	Proteasome subunit beta OS=Phlebotomus papatasi OX=29031 PE=3 SV=1	Proteasome subunit beta	Proteasome subunit beta	A0A1B0DAH0_PHLPP	30 kDa	1	1	0	2	1	0	0	1	0	1	1	0
694	TRUE	Protein transport protein Sec61 subunit beta OS=Phlebotomus papatasi OX=29031 PE=3 SV=1	Protein transport protein Sec61 subunit beta OS=Phlebotomus papatasi OX=29031 PE=3 SV=1	Protein transport protein Sec61 subunit beta	Protein transport protein Sec61 subunit beta	A0A1B0GP49_PHLPP	10 kDa	0	2	1	1	1	0	1	1	0	0	0	0
695	TRUE	TPR_REGION domain-containing protein OS=Phlebotomus papatasi OX=29031 PE=4 SV=1	TPR_REGION domain-containing protein OS=Phlebotomus papatasi OX=29031 PE=4 SV=1	TPR_REGION domain-containing protein	TPR_REGION domain-containing protein	A0A1B0DM15_PHLPP	40 kDa	0	2	1	2	1	0	0	1	1	0	0	0
696	TRUE	Uncharacterized protein OS=Phlebotomus papatasi OX=29031 PE=4 SV=1	Uncharacterized protein OS=Phlebotomus papatasi OX=29031 PE=4 SV=1	Uncharacterized protein	Uncharacterized protein	A0A1B0DC63_PHLPP	25 kDa	0	1	0	1	1	0	0	0	0	2	1	1
697	TRUE	ANK_REP_REGION domain-containing protein OS=Phlebotomus papatasi OX=29031 PE=4 SV=1	ANK_REP_REGION domain-containing protein OS=Phlebotomus papatasi OX=29031 PE=4 SV=1	ANK_REP_REGION domain-containing protein	ANK_REP_REGION domain-containing protein	A0A1B0D0G4_PHLPP	59 kDa	0	0	0	0	0	0	0	0	0	1	2	1
698	TRUE	Uncharacterized protein OS=Phlebotomus papatasi OX=29031 PE=4 SV=1	Uncharacterized protein OS=Phlebotomus papatasi OX=29031 PE=4 SV=1	Uncharacterized protein	Uncharacterized protein	A0A1B0D621_PHLPP	52 kDa	0	2	4	0	0	0	0	0	0	0	0	0
699	TRUE	A2M_N_2 domain-containing protein OS=Phlebotomus papatasi OX=29031 PE=4 SV=1	A2M_N_2 domain-containing protein OS=Phlebotomus papatasi OX=29031 PE=4 SV=1	A2M_N_2 domain-containing protein	A2M_N_2 domain-containing protein	A0A1B0D7P4_PHLPP	67 kDa	4	3	0	0	0	0	0	0	0	0	0	0
700	TRUE	Shaggy OS=Phlebotomus papatasi OX=29031 PE=4 SV=1	Shaggy OS=Phlebotomus papatasi OX=29031 PE=4 SV=1	Shaggy	Shaggy	A0A1B0EYA5_PHLPP	32 kDa	0	1	3	0	0	0	0	0	0	0	1	1
701	TRUE	Uncharacterized protein OS=Phlebotomus papatasi OX=29031 PE=4 SV=1	Uncharacterized protein OS=Phlebotomus papatasi OX=29031 PE=4 SV=1	Uncharacterized protein	Uncharacterized protein	A0A1B0GMF2_PHLPP	25 kDa	0	3	0	0	0	0	2	0	0	0	0	0
702	TRUE	60S ribosomal protein L36 OS=Phlebotomus papatasi OX=29031 PE=3 SV=1	60S ribosomal protein L36 OS=Phlebotomus papatasi OX=29031 PE=3 SV=1	60S ribosomal protein L36	60S ribosomal protein L36	A0A1B0GPS6_PHLPP	14 kDa	0	0	0	3	2	0	0	1	0	0	1	0
703	TRUE	BAR domain-containing protein OS=Phlebotomus papatasi OX=29031 PE=4 SV=1	BAR domain-containing protein OS=Phlebotomus papatasi OX=29031 PE=4 SV=1	BAR domain-containing protein	BAR domain-containing protein	A0A1B0GP84_PHLPP	24 kDa	0	2	3	0	0	0	0	1	0	0	0	1
704	TRUE	Pyr_redox_2 domain-containing protein OS=Phlebotomus papatasi OX=29031 PE=4 SV=1	Pyr_redox_2 domain-containing protein OS=Phlebotomus papatasi OX=29031 PE=4 SV=1	Pyr_redox_2 domain-containing protein	Pyr_redox_2 domain-containing protein	A0A1B0DCN5_PHLPP	37 kDa	3	0	1	0	1	0	0	2	0	0	0	0
705	TRUE	Peritrophin (Per11) OS=Phlebotomus papatasi OX=29031 PE=4 SV=1	Peritrophin (Per11) OS=Phlebotomus papatasi OX=29031 PE=4 SV=1	Peritrophin (Per11)	Peritrophin (Per11)	A0A1B0DAP4_PHLPP	25 kDa	0	0	0	1	2	0	0	0	0	1	1	1
706	TRUE	LRRcap domain-containing protein OS=Phlebotomus papatasi OX=29031 PE=4 SV=1	LRRcap domain-containing protein OS=Phlebotomus papatasi OX=29031 PE=4 SV=1	LRRcap domain-containing protein	LRRcap domain-containing protein	A0A1B0DGY5_PHLPP	40 kDa	0	1	0	1	1	0	1	2	0	0	1	0
707	TRUE	NTF2 domain-containing protein OS=Phlebotomus papatasi OX=29031 PE=4 SV=1	NTF2 domain-containing protein OS=Phlebotomus papatasi OX=29031 PE=4 SV=1	NTF2 domain-containing protein	NTF2 domain-containing protein	A0A1B0DP65_PHLPP	15 kDa	1	1	2	0	0	0	0	1	0	1	0	0
708	TRUE	Uncharacterized protein OS=Phlebotomus papatasi OX=29031 PE=4 SV=1	Uncharacterized protein OS=Phlebotomus papatasi OX=29031 PE=4 SV=1	Uncharacterized protein	Uncharacterized protein	A0A1B0DPX8_PHLPP	37 kDa	0	1	2	2	0	0	0	1	0	1	1	1
709	TRUE	Peptidylprolyl isomerase OS=Phlebotomus papatasi OX=29031 PE=4 SV=1	Peptidylprolyl isomerase OS=Phlebotomus papatasi OX=29031 PE=4 SV=1	Peptidylprolyl isomerase	Peptidylprolyl isomerase	A0A1B0DHE1_PHLPP	13 kDa	0	1	0	2	2	0	0	1	0	0	0	0
710	TRUE	Uncharacterized protein OS=Phlebotomus papatasi OX=29031 PE=4 SV=1	Uncharacterized protein OS=Phlebotomus papatasi OX=29031 PE=4 SV=1	Uncharacterized protein	Uncharacterized protein	A0A1B0DME1_PHLPP	29 kDa	1	1	2	0	0	0	0	1	0	0	0	1
711	TRUE	Peptidase S1 domain-containing protein OS=Phlebotomus papatasi OX=29031 PE=3 SV=1	Peptidase S1 domain-containing protein OS=Phlebotomus papatasi OX=29031 PE=3 SV=1	Peptidase S1 domain-containing protein	Peptidase S1 domain-containing protein	A0A1B0DG63_PHLPP	30 kDa	1	0	0	2	0	0	1	0	0	1	2	0
712	TRUE	Uncharacterized protein OS=Phlebotomus papatasi OX=29031 PE=4 SV=1	Uncharacterized protein OS=Phlebotomus papatasi OX=29031 PE=4 SV=1	Uncharacterized protein	Uncharacterized protein	A0A1B0CYV9_PHLPP	53 kDa	0	1	2	0	0	0	0	0	0	1	0	1
713	TRUE	Uncharacterized protein OS=Phlebotomus papatasi OX=29031 PE=4 SV=1	Uncharacterized protein OS=Phlebotomus papatasi OX=29031 PE=4 SV=1	Uncharacterized protein	Uncharacterized protein	A0A1B0CZY7_PHLPP	16 kDa	1	0	1	2	1	0	0	0	0	0	0	1
714	TRUE	Uncharacterized protein OS=Phlebotomus papatasi OX=29031 PE=4 SV=1	Uncharacterized protein OS=Phlebotomus papatasi OX=29031 PE=4 SV=1	Uncharacterized protein	Uncharacterized protein	A0A1B0DGQ0_PHLPP	23 kDa	0	1	0	0	2	0	0	2	0	1	1	0
715	TRUE	Uncharacterized protein OS=Phlebotomus papatasi OX=29031 PE=4 SV=1	Uncharacterized protein OS=Phlebotomus papatasi OX=29031 PE=4 SV=1	Uncharacterized protein	Uncharacterized protein	A0A1B0GQG3_PHLPP	20 kDa	0	0	0	2	2	1	2	2	0	0	0	2
716	TRUE	Uncharacterized protein OS=Phlebotomus papatasi OX=29031 PE=4 SV=1	Uncharacterized protein OS=Phlebotomus papatasi OX=29031 PE=4 SV=1	Uncharacterized protein	Uncharacterized protein	A0A1B0DIT8_PHLPP	12 kDa	1	1	0	2	0	0	1	1	0	1	1	1
717	TRUE	Cluster of Uncharacterized protein OS=Phlebotomus papatasi OX=29031 PE=3 SV=1 (A0A1B0D7R1_PHLPP)	Uncharacterized protein OS=Phlebotomus papatasi OX=29031 PE=3 SV=1 (A0A1B0D7R1_PHLPP)	Uncharacterized protein	Uncharacterized protein	A0A1B0D7R1_PHLPP	78 kDa	1	0	1	1	1	0	0	1	1	0	1	3
718	TRUE	PC4 domain-containing protein OS=Phlebotomus papatasi OX=29031 PE=4 SV=1	PC4 domain-containing protein OS=Phlebotomus papatasi OX=29031 PE=4 SV=1	PC4 domain-containing protein	PC4 domain-containing protein	A0A1B0D2B4_PHLPP	12 kDa	0	0	0	1	3	0	2	1	0	0	0	0
719	TRUE	Uncharacterized protein OS=Phlebotomus papatasi OX=29031 PE=4 SV=1	Uncharacterized protein OS=Phlebotomus papatasi OX=29031 PE=4 SV=1	Uncharacterized protein	Uncharacterized protein	A0A1B0D6X4_PHLPP	22 kDa	2	3	0	0	0	0	0	0	0	0	0	0
720	TRUE	Collapsin response mediator protein OS=Phlebotomus papatasi OX=29031 PE=4 SV=1	Collapsin response mediator protein OS=Phlebotomus papatasi OX=29031 PE=4 SV=1	Collapsin response mediator protein	Collapsin response mediator protein	A0A1B0DAA0_PHLPP	51 kDa	0	3	1	1	0	0	1	1	0	0	0	0
721	TRUE	Uncharacterized protein OS=Phlebotomus papatasi OX=29031 PE=4 SV=1	Uncharacterized protein OS=Phlebotomus papatasi OX=29031 PE=4 SV=1	Uncharacterized protein	Uncharacterized protein	A0A1B0DDM9_PHLPP	38 kDa	3	0	1	1	0	0	0	1	0	0	0	0
722	TRUE	Uncharacterized protein OS=Phlebotomus papatasi OX=29031 PE=4 SV=1	Uncharacterized protein OS=Phlebotomus papatasi OX=29031 PE=4 SV=1	Uncharacterized protein	Uncharacterized protein	A0A1B0DIC8_PHLPP	49 kDa	4	1	0	0	0	0	1	1	0	0	0	0
723	TRUE	Uncharacterized protein OS=Phlebotomus papatasi OX=29031 PE=4 SV=1	Uncharacterized protein OS=Phlebotomus papatasi OX=29031 PE=4 SV=1	Uncharacterized protein	Uncharacterized protein	A0A1B0DIX1_PHLPP	42 kDa	2	3	0	1	0	0	0	0	0	0	0	0
724	TRUE	Peritrophin (Per12) OS=Phlebotomus papatasi OX=29031 PE=4 SV=1	Peritrophin (Per12) OS=Phlebotomus papatasi OX=29031 PE=4 SV=1	Peritrophin (Per12)	Peritrophin (Per12)	A0A1B0D1P0_PHLPP	32 kDa	2	0	0	1	3	0	1	0	0	0	0	0
725	TRUE	Uncharacterized protein OS=Phlebotomus papatasi OX=29031 PE=4 SV=1	Uncharacterized protein OS=Phlebotomus papatasi OX=29031 PE=4 SV=1	Uncharacterized protein	Uncharacterized protein	A0A1B0DCN6_PHLPP	61 kDa	1	0	1	2	0	0	0	3	0	0	0	0
726	TRUE	IBB domain-containing protein OS=Phlebotomus papatasi OX=29031 PE=4 SV=1	IBB domain-containing protein OS=Phlebotomus papatasi OX=29031 PE=4 SV=1	IBB domain-containing protein	IBB domain-containing protein	A0A1B0D5K2_PHLPP	69 kDa	1	1	1	0	1	0	3	0	0	0	0	0
727	TRUE	GH16 domain-containing protein OS=Phlebotomus papatasi OX=29031 PE=4 SV=1	GH16 domain-containing protein OS=Phlebotomus papatasi OX=29031 PE=4 SV=1	GH16 domain-containing protein	GH16 domain-containing protein	A0A1B0D0K8_PHLPP	44 kDa	3	0	0	0	0	0	0	0	0	0	1	1
728	TRUE	Uncharacterized protein OS=Phlebotomus papatasi OX=29031 PE=4 SV=1	Uncharacterized protein OS=Phlebotomus papatasi OX=29031 PE=4 SV=1	Uncharacterized protein	Uncharacterized protein	A0A1B0D0M6_PHLPP	21 kDa	1	0	1	2	0	0	0	0	0	0	0	0
729	TRUE	Uncharacterized protein OS=Phlebotomus papatasi OX=29031 PE=4 SV=1	Uncharacterized protein OS=Phlebotomus papatasi OX=29031 PE=4 SV=1	Uncharacterized protein	Uncharacterized protein	A0A1B0DJA5_PHLPP	39 kDa	1	2	1	1	0	0	0	0	0	0	0	0
730	TRUE	CAAX prenyl protease OS=Phlebotomus papatasi OX=29031 PE=3 SV=1	CAAX prenyl protease OS=Phlebotomus papatasi OX=29031 PE=3 SV=1	CAAX prenyl protease	CAAX prenyl protease	A0A1B0DL37_PHLPP	50 kDa	1	0	1	2	0	0	0	0	0	1	0	1
731	TRUE	Lysine--tRNA ligase OS=Phlebotomus papatasi OX=29031 PE=3 SV=1	Lysine--tRNA ligase OS=Phlebotomus papatasi OX=29031 PE=3 SV=1	Lysine--tRNA ligase	Lysine--tRNA ligase	A0A1B0DJU4_PHLPP	67 kDa	0	0	0	2	0	0	1	3	0	0	1	1
732	TRUE	Uncharacterized protein OS=Phlebotomus papatasi OX=29031 PE=3 SV=1	Uncharacterized protein OS=Phlebotomus papatasi OX=29031 PE=3 SV=1	Uncharacterized protein	Uncharacterized protein	A0A1B0DMN0_PHLPP	111 kDa	0	0	0	2	1	0	1	1	0	0	0	0
733	TRUE	I-set domain-containing protein OS=Phlebotomus papatasi OX=29031 PE=4 SV=1	I-set domain-containing protein OS=Phlebotomus papatasi OX=29031 PE=4 SV=1	I-set domain-containing protein	I-set domain-containing protein	A0A1B0EX34_PHLPP	33 kDa	1	2	1	0	0	0	0	1	0	1	0	0
734	TRUE	Coatomer subunit beta OS=Phlebotomus papatasi OX=29031 PE=4 SV=1	Coatomer subunit beta OS=Phlebotomus papatasi OX=29031 PE=4 SV=1	Coatomer subunit beta	Coatomer subunit beta	A0A1B0DBS7_PHLPP	107 kDa	0	0	0	2	0	0	0	2	0	0	0	2
735	TRUE	Thiolase_N domain-containing protein OS=Phlebotomus papatasi OX=29031 PE=4 SV=1	Thiolase_N domain-containing protein OS=Phlebotomus papatasi OX=29031 PE=4 SV=1	Thiolase_N domain-containing protein	Thiolase_N domain-containing protein	A0A1B0DJL0_PHLPP	19 kDa	2	1	0	1	0	0	0	2	0	0	0	0
736	TRUE	Innexin OS=Phlebotomus papatasi OX=29031 GN=inx PE=3 SV=1	Innexin OS=Phlebotomus papatasi OX=29031 GN=inx PE=3 SV=1	Innexin	Innexin	A0A1B0DD12_PHLPP	42 kDa	0	1	1	0	0	0	0	1	0	1	1	2
737	TRUE	Uncharacterized protein OS=Phlebotomus papatasi OX=29031 PE=4 SV=1	Uncharacterized protein OS=Phlebotomus papatasi OX=29031 PE=4 SV=1	Uncharacterized protein	Uncharacterized protein	A0A1B0CZH7_PHLPP	60 kDa	2	1	0	2	0	0	0	0	0	0	0	0
738	TRUE	Uncharacterized protein OS=Phlebotomus papatasi OX=29031 PE=4 SV=1	Uncharacterized protein OS=Phlebotomus papatasi OX=29031 PE=4 SV=1	Uncharacterized protein	Uncharacterized protein	A0A1B0D5R8_PHLPP	12 kDa	1	1	1	2	0	0	1	1	0	0	0	0
739	TRUE	Uncharacterized protein OS=Phlebotomus papatasi OX=29031 PE=4 SV=1	Uncharacterized protein OS=Phlebotomus papatasi OX=29031 PE=4 SV=1	Uncharacterized protein	Uncharacterized protein	A0A1B0GQG7_PHLPP	42 kDa	1	0	0	1	1	0	0	2	1	0	0	0
740	TRUE	Uncharacterized protein OS=Phlebotomus papatasi OX=29031 PE=4 SV=1	Uncharacterized protein OS=Phlebotomus papatasi OX=29031 PE=4 SV=1	Uncharacterized protein	Uncharacterized protein	A0A1B0DFZ9_PHLPP	32 kDa	1	1	0	0	0	0	1	2	0	0	0	1
741	TRUE	Uncharacterized protein OS=Phlebotomus papatasi OX=29031 PE=4 SV=1	Uncharacterized protein OS=Phlebotomus papatasi OX=29031 PE=4 SV=1	Uncharacterized protein	Uncharacterized protein	A0A1B0DB01_PHLPP	36 kDa	0	1	2	0	0	0	0	0	0	1	2	0
742	TRUE	Uncharacterized protein OS=Phlebotomus papatasi OX=29031 PE=3 SV=1	Uncharacterized protein OS=Phlebotomus papatasi OX=29031 PE=3 SV=1	Uncharacterized protein	Uncharacterized protein	A0A1B0DC59_PHLPP	19 kDa	0	0	0	1	2	0	0	1	0	1	1	1
743	TRUE	Protein kinase domain-containing protein OS=Phlebotomus papatasi OX=29031 PE=4 SV=1	Protein kinase domain-containing protein OS=Phlebotomus papatasi OX=29031 PE=4 SV=1	Protein kinase domain-containing protein	Protein kinase domain-containing protein	A0A1B0DFS8_PHLPP	30 kDa	0	1	1	2	0	0	0	1	0	1	0	0
744	TRUE	Uncharacterized protein OS=Phlebotomus papatasi OX=29031 PE=4 SV=1	Uncharacterized protein OS=Phlebotomus papatasi OX=29031 PE=4 SV=1	Uncharacterized protein	Uncharacterized protein	A0A1B0DHP2_PHLPP	31 kDa	1	2	1	1	0	0	0	0	0	1	0	2
745	TRUE	OBG-type G domain-containing protein OS=Phlebotomus papatasi OX=29031 PE=4 SV=1	OBG-type G domain-containing protein OS=Phlebotomus papatasi OX=29031 PE=4 SV=1	OBG-type G domain-containing protein	OBG-type G domain-containing protein	A0A1B0DJL2_PHLPP	20 kDa	0	1	1	1	0	0	0	2	0	0	0	0
746	TRUE	TOG domain-containing protein OS=Phlebotomus papatasi OX=29031 PE=4 SV=1	TOG domain-containing protein OS=Phlebotomus papatasi OX=29031 PE=4 SV=1	TOG domain-containing protein	TOG domain-containing protein	A0A1B0DF23_PHLPP	211 kDa	0	0	1	0	0	0	0	2	0	0	0	0
747	TRUE	V-type proton ATPase subunit G OS=Phlebotomus papatasi OX=29031 PE=3 SV=1	V-type proton ATPase subunit G OS=Phlebotomus papatasi OX=29031 PE=3 SV=1	V-type proton ATPase subunit G	V-type proton ATPase subunit G	A0A1B0GNJ3_PHLPP	14 kDa	0	0	0	1	1	0	0	2	1	0	0	0
748	TRUE	RPN2_C domain-containing protein OS=Phlebotomus papatasi OX=29031 PE=4 SV=1	RPN2_C domain-containing protein OS=Phlebotomus papatasi OX=29031 PE=4 SV=1	RPN2_C domain-containing protein	RPN2_C domain-containing protein	A0A1B0DP80_PHLPP	43 kDa	1	1	1	0	0	0	0	0	0	0	1	2
749	TRUE	Immune deficiency OS=Phlebotomus papatasi OX=29031 PE=4 SV=1	Immune deficiency OS=Phlebotomus papatasi OX=29031 PE=4 SV=1	Immune deficiency	Immune deficiency	A0A1B0D138_PHLPP	208 kDa	0	0	1	0	0	0	1	0	0	1	2	1
750	TRUE	Phosphomannomutase OS=Phlebotomus papatasi OX=29031 PE=3 SV=1	Phosphomannomutase OS=Phlebotomus papatasi OX=29031 PE=3 SV=1	Phosphomannomutase	Phosphomannomutase	A0A1B0D307_PHLPP	29 kDa	0	0	0	1	1	0	0	3	0	0	0	0
751	TRUE	Uncharacterized protein OS=Phlebotomus papatasi OX=29031 PE=4 SV=1	Uncharacterized protein OS=Phlebotomus papatasi OX=29031 PE=4 SV=1	Uncharacterized protein	Uncharacterized protein	A0A1B0D7G5_PHLPP	26 kDa	0	3	0	2	0	0	0	0	0	0	0	0
752	TRUE	Uncharacterized protein OS=Phlebotomus papatasi OX=29031 PE=4 SV=1	Uncharacterized protein OS=Phlebotomus papatasi OX=29031 PE=4 SV=1	Uncharacterized protein	Uncharacterized protein	A0A1B0DD67_PHLPP	45 kDa	0	4	0	0	0	0	1	1	0	0	0	0
753	TRUE	10-formyltetrahydrofolate dehydrogenase OS=Phlebotomus papatasi OX=29031 PE=3 SV=1	10-formyltetrahydrofolate dehydrogenase OS=Phlebotomus papatasi OX=29031 PE=3 SV=1	10-formyltetrahydrofolate dehydrogenase	10-formyltetrahydrofolate dehydrogenase	A0A1B0GMU0_PHLPP	100 kDa	0	5	0	0	0	0	0	0	0	0	0	0
754	TRUE	Metalloendopeptidase OS=Phlebotomus papatasi OX=29031 PE=2 SV=1	Metalloendopeptidase OS=Phlebotomus papatasi OX=29031 PE=2 SV=1	Metalloendopeptidase	Metalloendopeptidase	A8CAF7_PHLPP	30 kDa	3	1	0	0	0	1	0	1	0	0	0	0
755	TRUE	Peptidase_M1 domain-containing protein OS=Phlebotomus papatasi OX=29031 PE=4 SV=1	Peptidase_M1 domain-containing protein OS=Phlebotomus papatasi OX=29031 PE=4 SV=1	Peptidase_M1 domain-containing protein	Peptidase_M1 domain-containing protein	A0A1B0DBY0_PHLPP	42 kDa	1	1	0	2	1	0	0	1	0	0	0	0
756	TRUE	Uncharacterized protein OS=Phlebotomus papatasi OX=29031 PE=3 SV=1	Uncharacterized protein OS=Phlebotomus papatasi OX=29031 PE=3 SV=1	Uncharacterized protein	Uncharacterized protein	A0A1B0DFD1_PHLPP	26 kDa	2	2	0	0	0	0	0	0	0	0	0	0
757	TRUE	Uncharacterized protein OS=Phlebotomus papatasi OX=29031 PE=4 SV=1	Uncharacterized protein OS=Phlebotomus papatasi OX=29031 PE=4 SV=1	Uncharacterized protein	Uncharacterized protein	A0A1B0DJS4_PHLPP	23 kDa	0	0	0	1	0	0	0	2	0	1	1	1
758	TRUE	Uncharacterized protein OS=Phlebotomus papatasi OX=29031 PE=4 SV=1	Uncharacterized protein OS=Phlebotomus papatasi OX=29031 PE=4 SV=1	Uncharacterized protein	Uncharacterized protein	A0A1B0DMM8_PHLPP	54 kDa	1	2	0	0	0	0	1	1	0	0	0	1
759	TRUE	Heat shock protein OS=Phlebotomus papatasi OX=29031 PE=3 SV=1	Heat shock protein OS=Phlebotomus papatasi OX=29031 PE=3 SV=1	Heat shock protein	Heat shock protein	A0A1B0GMQ2_PHLPP	22 kDa	0	1	0	2	0	0	0	1	0	0	1	0
760	TRUE	Uncharacterized protein OS=Phlebotomus papatasi OX=29031 PE=4 SV=1	Uncharacterized protein OS=Phlebotomus papatasi OX=29031 PE=4 SV=1	Uncharacterized protein	Uncharacterized protein	A0A1B0GP60_PHLPP	13 kDa	0	1	0	1	0	0	1	1	0	0	1	2
761	TRUE	Uncharacterized protein OS=Phlebotomus papatasi OX=29031 PE=4 SV=1	Uncharacterized protein OS=Phlebotomus papatasi OX=29031 PE=4 SV=1	Uncharacterized protein	Uncharacterized protein	A0A1B0DK63_PHLPP	19 kDa	2	0	0	1	0	0	0	1	0	0	0	0
762	TRUE	Eukaryotic translation initiation factor 3 subunit H OS=Phlebotomus papatasi OX=29031 PE=3 SV=1	Eukaryotic translation initiation factor 3 subunit H OS=Phlebotomus papatasi OX=29031 PE=3 SV=1	Eukaryotic translation initiation factor 3 subunit H	Eukaryotic translation initiation factor 3 subunit H	A0A1B0D1A8_PHLPP	38 kDa	0	0	1	2	1	0	0	0	0	0	0	1
763	TRUE	Uncharacterized protein OS=Phlebotomus papatasi OX=29031 PE=4 SV=1	Uncharacterized protein OS=Phlebotomus papatasi OX=29031 PE=4 SV=1	Uncharacterized protein	Uncharacterized protein	A0A1B0D4M4_PHLPP	57 kDa	2	2	0	1	0	0	0	1	0	0	0	0
764	TRUE	Uncharacterized protein OS=Phlebotomus papatasi OX=29031 PE=4 SV=1	Uncharacterized protein OS=Phlebotomus papatasi OX=29031 PE=4 SV=1	Uncharacterized protein	Uncharacterized protein	A0A1B0GPF5_PHLPP	34 kDa	1	1	2	0	0	0	0	0	0	0	0	0
765	TRUE	Tr-type G domain-containing protein OS=Phlebotomus papatasi OX=29031 PE=4 SV=1	Tr-type G domain-containing protein OS=Phlebotomus papatasi OX=29031 PE=4 SV=1	Tr-type G domain-containing protein	Tr-type G domain-containing protein	A0A1B0D0J9_PHLPP	40 kDa	0	0	0	2	1	0	0	1	0	1	1	1
766	TRUE	UBIQUITIN_CONJUGAT_2 domain-containing protein OS=Phlebotomus papatasi OX=29031 PE=3 SV=1	UBIQUITIN_CONJUGAT_2 domain-containing protein OS=Phlebotomus papatasi OX=29031 PE=3 SV=1	UBIQUITIN_CONJUGAT_2 domain-containing protein	UBIQUITIN_CONJUGAT_2 domain-containing protein	A0A1B0DKC3_PHLPP	17 kDa	0	2	1	0	0	0	0	1	0	0	0	0
767	TRUE	Uncharacterized protein OS=Phlebotomus papatasi OX=29031 PE=4 SV=1	Uncharacterized protein OS=Phlebotomus papatasi OX=29031 PE=4 SV=1	Uncharacterized protein	Uncharacterized protein	A0A1B0D8H0_PHLPP	24 kDa	2	2	0	1	0	0	0	1	0	0	0	0
768	TRUE	Uncharacterized protein OS=Phlebotomus papatasi OX=29031 PE=4 SV=1	Uncharacterized protein OS=Phlebotomus papatasi OX=29031 PE=4 SV=1	Uncharacterized protein	Uncharacterized protein	A0A1B0D9D3_PHLPP	50 kDa	1	2	0	0	1	0	0	0	0	0	0	0
769	TRUE	Chloride intracellular channel OS=Phlebotomus papatasi OX=29031 PE=4 SV=1	Chloride intracellular channel OS=Phlebotomus papatasi OX=29031 PE=4 SV=1	Chloride intracellular channel	Chloride intracellular channel	A0A1B0DBD9_PHLPP	20 kDa	0	0	0	1	0	0	1	2	1	0	0	0
770	TRUE	Exportin 1 OS=Phlebotomus papatasi OX=29031 PE=4 SV=1	Exportin 1 OS=Phlebotomus papatasi OX=29031 PE=4 SV=1	Exportin 1	Exportin 1	A0A1B0D2S5_PHLPP	71 kDa	0	2	1	1	0	0	0	0	0	0	1	0
771	TRUE	MOSC domain-containing protein OS=Phlebotomus papatasi OX=29031 PE=4 SV=1	MOSC domain-containing protein OS=Phlebotomus papatasi OX=29031 PE=4 SV=1	MOSC domain-containing protein	MOSC domain-containing protein	A0A1B0DML0_PHLPP	24 kDa	1	0	2	1	0	0	1	1	0	0	1	0
772	TRUE	Vitellogenin domain-containing protein OS=Phlebotomus papatasi OX=29031 PE=4 SV=1	Vitellogenin domain-containing protein OS=Phlebotomus papatasi OX=29031 PE=4 SV=1	Vitellogenin domain-containing protein	Vitellogenin domain-containing protein	A0A1B0GQ87_PHLPP	317 kDa	0	1	0	0	0	0	0	2	0	0	1	2
773	TRUE	AA_TRNA_LIGASE_II domain-containing protein OS=Phlebotomus papatasi OX=29031 PE=4 SV=1	AA_TRNA_LIGASE_II domain-containing protein OS=Phlebotomus papatasi OX=29031 PE=4 SV=1	AA_TRNA_LIGASE_II domain-containing protein	AA_TRNA_LIGASE_II domain-containing protein	A0A1B0DBV6_PHLPP	56 kDa	0	0	1	4	1	0	0	0	0	0	0	0
774	TRUE	IBB domain-containing protein OS=Phlebotomus papatasi OX=29031 PE=4 SV=1	IBB domain-containing protein OS=Phlebotomus papatasi OX=29031 PE=4 SV=1	IBB domain-containing protein	IBB domain-containing protein	A0A1B0D3R4_PHLPP	125 kDa	0	2	2	0	0	0	0	0	0	0	0	0
775	TRUE	Uncharacterized protein OS=Phlebotomus papatasi OX=29031 PE=4 SV=1	Uncharacterized protein OS=Phlebotomus papatasi OX=29031 PE=4 SV=1	Uncharacterized protein	Uncharacterized protein	A0A1B0DRC4_PHLPP	39 kDa	0	0	1	1	0	0	2	1	0	0	1	0
776	TRUE	Uncharacterized protein OS=Phlebotomus papatasi OX=29031 PE=3 SV=1	Uncharacterized protein OS=Phlebotomus papatasi OX=29031 PE=3 SV=1	Uncharacterized protein	Uncharacterized protein	A0A1B0EX60_PHLPP	35 kDa	0	0	0	1	1	0	0	2	0	0	0	0
777	TRUE	CN hydrolase domain-containing protein OS=Phlebotomus papatasi OX=29031 PE=4 SV=1	CN hydrolase domain-containing protein OS=Phlebotomus papatasi OX=29031 PE=4 SV=1	CN hydrolase domain-containing protein	CN hydrolase domain-containing protein	A0A1B0GQH6_PHLPP	32 kDa	2	1	0	0	0	0	0	0	0	0	0	0
778	TRUE	ZM domain-containing protein OS=Phlebotomus papatasi OX=29031 PE=4 SV=1	ZM domain-containing protein OS=Phlebotomus papatasi OX=29031 PE=4 SV=1	ZM domain-containing protein	ZM domain-containing protein	A0A1B0EXJ2_PHLPP	23 kDa	1	1	2	0	0	0	0	0	0	0	0	0
779	TRUE	ZP domain-containing protein OS=Phlebotomus papatasi OX=29031 PE=4 SV=1	ZP domain-containing protein OS=Phlebotomus papatasi OX=29031 PE=4 SV=1	ZP domain-containing protein	ZP domain-containing protein	A0A1B0D8M6_PHLPP	55 kDa	1	1	0	0	0	0	0	0	0	0	2	1
780	TRUE	Aldolase_II domain-containing protein OS=Phlebotomus papatasi OX=29031 PE=4 SV=1	Aldolase_II domain-containing protein OS=Phlebotomus papatasi OX=29031 PE=4 SV=1	Aldolase_II domain-containing protein	Aldolase_II domain-containing protein	A0A1B0D9Q9_PHLPP	46 kDa	0	0	1	0	1	0	2	1	0	0	0	0
781	TRUE	31.5 kDa midgut protein OS=Phlebotomus papatasi OX=29031 PE=2 SV=1	31.5 kDa midgut protein OS=Phlebotomus papatasi OX=29031 PE=2 SV=1	31.5 kDa midgut protein	31.5 kDa midgut protein	A8C9Z5_PHLPP	32 kDa	0	0	0	1	3	1	1	1	2	0	1	1
782	TRUE	NADH-ubiquinone oxidoreductase chain 4 OS=Phlebotomus chinensis OX=641374 GN=ND4 PE=3 SV=1	NADH-ubiquinone oxidoreductase chain 4 OS=Phlebotomus chinensis OX=641374 GN=ND4 PE=3 SV=1	NADH-ubiquinone oxidoreductase chain 4	NADH-ubiquinone oxidoreductase chain 4	A0A0N9DSQ7_9DIPT	51 kDa	0	0	0	0	0	0	0	1	0	2	1	0
783	TRUE	Cytidine deaminase OS=Phlebotomus papatasi OX=29031 PE=3 SV=1	Cytidine deaminase OS=Phlebotomus papatasi OX=29031 PE=3 SV=1	Cytidine deaminase	Cytidine deaminase	A0A1B0CYS1_PHLPP	16 kDa	2	0	0	1	0	0	0	1	0	0	0	0
784	TRUE	THAP-type domain-containing protein OS=Phlebotomus papatasi OX=29031 PE=4 SV=1	THAP-type domain-containing protein OS=Phlebotomus papatasi OX=29031 PE=4 SV=1	THAP-type domain-containing protein	THAP-type domain-containing protein	A0A1B0DQJ8_PHLPP	61 kDa	0	2	0	0	0	0	0	0	0	0	0	0
785	TRUE	UBIQUITIN_CONJUGAT_2 domain-containing protein OS=Phlebotomus papatasi OX=29031 PE=3 SV=1	UBIQUITIN_CONJUGAT_2 domain-containing protein OS=Phlebotomus papatasi OX=29031 PE=3 SV=1	UBIQUITIN_CONJUGAT_2 domain-containing protein	UBIQUITIN_CONJUGAT_2 domain-containing protein	A0A1B0DGB9_PHLPP	21 kDa	0	1	0	0	1	0	0	0	0	0	1	2
786	TRUE	Small nuclear ribonucleoprotein Sm D3 OS=Phlebotomus papatasi OX=29031 PE=3 SV=1	Small nuclear ribonucleoprotein Sm D3 OS=Phlebotomus papatasi OX=29031 PE=3 SV=1	Small nuclear ribonucleoprotein Sm D3	Small nuclear ribonucleoprotein Sm D3	A0A1B0DBS6_PHLPP	15 kDa	0	0	1	2	1	0	1	0	0	0	0	0
787	TRUE	Uncharacterized protein OS=Phlebotomus papatasi OX=29031 PE=4 SV=1	Uncharacterized protein OS=Phlebotomus papatasi OX=29031 PE=4 SV=1	Uncharacterized protein	Uncharacterized protein	A0A1B0DDC4_PHLPP	41 kDa	0	0	0	2	0	0	0	0	0	0	1	1
788	TRUE	Cluster of SP29 OS=Phlebotomus papatasi OX=29031 PE=2 SV=1 (M1JB47_PHLPP)	SP29 OS=Phlebotomus papatasi OX=29031 PE=2 SV=1 (M1JB47_PHLPP)	SP29	SP29	M1JB47_PHLPP	31 kDa	0	3	0	0	0	0	0	0	0	0	0	0
789	TRUE	PABS domain-containing protein OS=Phlebotomus papatasi OX=29031 PE=3 SV=1	PABS domain-containing protein OS=Phlebotomus papatasi OX=29031 PE=3 SV=1	PABS domain-containing protein	PABS domain-containing protein	A0A1B0CZG0_PHLPP	33 kDa	1	0	0	4	0	0	0	0	0	0	0	0
790	TRUE	Eukaryotic translation initiation factor 3 subunit D OS=Phlebotomus papatasi OX=29031 PE=3 SV=1	Eukaryotic translation initiation factor 3 subunit D OS=Phlebotomus papatasi OX=29031 PE=3 SV=1	Eukaryotic translation initiation factor 3 subunit D	Eukaryotic translation initiation factor 3 subunit D	A0A1B0DHQ8_PHLPP	54 kDa	0	0	0	2	0	0	0	1	0	0	0	0
791	TRUE	Glutathione peroxidase OS=Phlebotomus papatasi OX=29031 PE=3 SV=1	Glutathione peroxidase OS=Phlebotomus papatasi OX=29031 PE=3 SV=1	Glutathione peroxidase	Glutathione peroxidase	A0A1B0DK37_PHLPP	15 kDa	1	0	0	2	1	0	0	3	0	0	0	1
792	TRUE	Str_synth domain-containing protein OS=Phlebotomus papatasi OX=29031 PE=4 SV=1	Str_synth domain-containing protein OS=Phlebotomus papatasi OX=29031 PE=4 SV=1	Str_synth domain-containing protein	Str_synth domain-containing protein	A0A1B0D711_PHLPP	57 kDa	3	2	0	0	0	0	0	0	0	0	0	0
793	TRUE	Importin N-terminal domain-containing protein OS=Phlebotomus papatasi OX=29031 PE=4 SV=1	Importin N-terminal domain-containing protein OS=Phlebotomus papatasi OX=29031 PE=4 SV=1	Importin N-terminal domain-containing protein	Importin N-terminal domain-containing protein	A0A1B0D267_PHLPP	98 kDa	0	0	1	2	0	0	0	2	0	0	0	0
794	TRUE	Peritrophin (Per13) OS=Phlebotomus papatasi OX=29031 PE=4 SV=1	Peritrophin (Per13) OS=Phlebotomus papatasi OX=29031 PE=4 SV=1	Peritrophin (Per13)	Peritrophin (Per13)	A0A1B0DAP5_PHLPP	22 kDa	0	1	0	1	2	0	0	1	0	0	0	0
795	TRUE	Carboxylic ester hydrolase OS=Phlebotomus papatasi OX=29031 PE=3 SV=1	Carboxylic ester hydrolase OS=Phlebotomus papatasi OX=29031 PE=3 SV=1	Carboxylic ester hydrolase	Carboxylic ester hydrolase	A0A1B0DGU1_PHLPP	37 kDa	1	1	2	0	0	0	0	0	0	0	0	1
796	TRUE	3HCDH_N domain-containing protein OS=Phlebotomus papatasi OX=29031 PE=4 SV=1	3HCDH_N domain-containing protein OS=Phlebotomus papatasi OX=29031 PE=4 SV=1	3HCDH_N domain-containing protein	3HCDH_N domain-containing protein	A0A1B0EXB7_PHLPP	12 kDa	2	1	1	0	0	0	0	0	0	0	0	1
797	TRUE	Inositol-1-monophosphatase OS=Phlebotomus papatasi OX=29031 PE=3 SV=1	Inositol-1-monophosphatase OS=Phlebotomus papatasi OX=29031 PE=3 SV=1	Inositol-1-monophosphatase	Inositol-1-monophosphatase	A0A1B0GN75_PHLPP	31 kDa	2	0	1	0	0	0	0	0	0	0	0	0
798	TRUE	Beta-ureidopropionase activity OS=Phlebotomus papatasi OX=29031 PE=4 SV=1	Beta-ureidopropionase activity OS=Phlebotomus papatasi OX=29031 PE=4 SV=1	Beta-ureidopropionase activity	Beta-ureidopropionase activity	A0A1B0DC84_PHLPP	20 kDa	0	3	0	0	0	0	0	1	0	0	0	0
799	TRUE	Uncharacterized protein OS=Phlebotomus papatasi OX=29031 PE=4 SV=1	Uncharacterized protein OS=Phlebotomus papatasi OX=29031 PE=4 SV=1	Uncharacterized protein	Uncharacterized protein	A0A1B0CYT3_PHLPP	35 kDa	0	0	0	2	0	1	0	1	0	0	0	1
800	TRUE	Proteasome endopeptidase complex OS=Phlebotomus papatasi OX=29031 PE=3 SV=1	Proteasome endopeptidase complex OS=Phlebotomus papatasi OX=29031 PE=3 SV=1	Proteasome endopeptidase complex	Proteasome endopeptidase complex	A0A1B0DN65_PHLPP	26 kDa	0	0	0	0	0	0	0	2	0	0	2	0
801	TRUE	Vacuolar protein sorting-associated protein 35 OS=Phlebotomus papatasi OX=29031 PE=3 SV=1	Vacuolar protein sorting-associated protein 35 OS=Phlebotomus papatasi OX=29031 PE=3 SV=1	Vacuolar protein sorting-associated protein 35	Vacuolar protein sorting-associated protein 35	A0A1B0D8E6_PHLPP	92 kDa	0	1	2	0	0	0	0	0	0	0	0	1
802	TRUE	Eukaryotic translation initiation factor 3 subunit E OS=Phlebotomus papatasi OX=29031 PE=3 SV=1	Eukaryotic translation initiation factor 3 subunit E OS=Phlebotomus papatasi OX=29031 PE=3 SV=1	Eukaryotic translation initiation factor 3 subunit E	Eukaryotic translation initiation factor 3 subunit E	A0A1B0D5V8_PHLPP	41 kDa	0	2	0	0	0	0	0	1	0	0	1	1
803	TRUE	Uncharacterized protein OS=Phlebotomus papatasi OX=29031 PE=4 SV=1	Uncharacterized protein OS=Phlebotomus papatasi OX=29031 PE=4 SV=1	Uncharacterized protein	Uncharacterized protein	A0A1B0GPY0_PHLPP	11 kDa	0	0	0	1	1	0	0	2	0	0	0	0
804	TRUE	LRRCT domain-containing protein OS=Phlebotomus papatasi OX=29031 PE=4 SV=1	LRRCT domain-containing protein OS=Phlebotomus papatasi OX=29031 PE=4 SV=1	LRRCT domain-containing protein	LRRCT domain-containing protein	A0A1B0D0U6_PHLPP	65 kDa	0	0	0	0	0	0	2	0	0	0	1	1
805	TRUE	MICOS complex subunit MIC10 OS=Phlebotomus papatasi OX=29031 PE=3 SV=1	MICOS complex subunit MIC10 OS=Phlebotomus papatasi OX=29031 PE=3 SV=1	MICOS complex subunit MIC10	MICOS complex subunit MIC10	A0A1B0GQN2_PHLPP	8 kDa	1	2	0	0	0	0	0	0	0	0	0	0
806	TRUE	Uncharacterized protein OS=Phlebotomus papatasi OX=29031 PE=3 SV=1	Uncharacterized protein OS=Phlebotomus papatasi OX=29031 PE=3 SV=1	Uncharacterized protein	Uncharacterized protein	A0A1B0D8F1_PHLPP	41 kDa	0	0	0	0	0	0	0	2	0	0	0	0
807	TRUE	Dihydrolipoamide acetyltransferase component of pyruvate dehydrogenase complex OS=Phlebotomus papatasi OX=29031 PE=3 SV=1	Dihydrolipoamide acetyltransferase component of pyruvate dehydrogenase complex OS=Phlebotomus papatasi OX=29031 PE=3 SV=1	Dihydrolipoamide acetyltransferase component of pyruvate dehydrogenase complex	Dihydrolipoamide acetyltransferase component of pyruvate dehydrogenase complex	A0A1B0EZD3_PHLPP	52 kDa	2	1	0	0	0	0	0	2	0	0	0	0
808	TRUE	Uncharacterized protein OS=Phlebotomus papatasi OX=29031 PE=4 SV=1	Uncharacterized protein OS=Phlebotomus papatasi OX=29031 PE=4 SV=1	Uncharacterized protein	Uncharacterized protein	A0A1B0EZE6_PHLPP	25 kDa	1	5	1	0	0	0	0	0	0	0	0	0
809	TRUE	SP34 OS=Phlebotomus papatasi OX=29031 PE=2 SV=1	SP34 OS=Phlebotomus papatasi OX=29031 PE=2 SV=1	SP34	SP34	M1JBB6_PHLPP	36 kDa	0	3	0	0	0	0	0	0	0	0	0	0
810	TRUE	ADP ribosylation factor-like protein OS=Phlebotomus papatasi OX=29031 PE=2 SV=1	ADP ribosylation factor-like protein OS=Phlebotomus papatasi OX=29031 PE=2 SV=1	ADP ribosylation factor-like protein	ADP ribosylation factor-like protein	A8C9W7_PHLPP	21 kDa	0	0	0	4	0	0	2	4	2	2	2	0
811	TRUE	Peptidase_M1 domain-containing protein OS=Phlebotomus papatasi OX=29031 PE=4 SV=1	Peptidase_M1 domain-containing protein OS=Phlebotomus papatasi OX=29031 PE=4 SV=1	Peptidase_M1 domain-containing protein	Peptidase_M1 domain-containing protein	A0A1B0GNF6_PHLPP	48 kDa	2	0	0	0	0	0	0	0	0	0	0	0
812	TRUE	Methionine aminopeptidase 2 OS=Phlebotomus papatasi OX=29031 PE=3 SV=1	Methionine aminopeptidase 2 OS=Phlebotomus papatasi OX=29031 PE=3 SV=1	Methionine aminopeptidase 2	Methionine aminopeptidase 2	A0A1B0CYD4_PHLPP	52 kDa	0	2	0	1	1	0	0	0	0	0	0	0
813	TRUE	Uncharacterized protein OS=Phlebotomus papatasi OX=29031 PE=4 SV=1	Uncharacterized protein OS=Phlebotomus papatasi OX=29031 PE=4 SV=1	Uncharacterized protein	Uncharacterized protein	A0A1B0D4J7_PHLPP	82 kDa	0	1	0	0	0	0	0	2	0	0	0	1
814	TRUE	RuvB-like helicase OS=Phlebotomus papatasi OX=29031 PE=3 SV=1	RuvB-like helicase OS=Phlebotomus papatasi OX=29031 PE=3 SV=1	RuvB-like helicase	RuvB-like helicase	A0A1B0D5N8_PHLPP	50 kDa	0	0	0	1	0	0	0	2	0	0	0	0
815	TRUE	PP28 domain-containing protein OS=Phlebotomus papatasi OX=29031 PE=4 SV=1	PP28 domain-containing protein OS=Phlebotomus papatasi OX=29031 PE=4 SV=1	PP28 domain-containing protein	PP28 domain-containing protein	A0A1B0D7F0_PHLPP	20 kDa	0	2	0	0	0	0	1	0	0	0	0	0
816	TRUE	Peptidase S1 domain-containing protein OS=Phlebotomus papatasi OX=29031 PE=3 SV=1	Peptidase S1 domain-containing protein OS=Phlebotomus papatasi OX=29031 PE=3 SV=1	Peptidase S1 domain-containing protein	Peptidase S1 domain-containing protein	A0A1B0DIJ2_PHLPP	20 kDa	2	1	0	0	0	0	0	0	0	0	0	0
817	TRUE	Thioredoxin domain-containing protein OS=Phlebotomus papatasi OX=29031 PE=4 SV=1	Thioredoxin domain-containing protein OS=Phlebotomus papatasi OX=29031 PE=4 SV=1	Thioredoxin domain-containing protein	Thioredoxin domain-containing protein	A0A1B0GMP5_PHLPP	33 kDa	0	2	0	0	0	0	0	0	0	0	0	0
818	TRUE	Uncharacterized protein OS=Phlebotomus papatasi OX=29031 PE=3 SV=1	Uncharacterized protein OS=Phlebotomus papatasi OX=29031 PE=3 SV=1	Uncharacterized protein	Uncharacterized protein	A0A1B0D8V1_PHLPP	30 kDa	1	2	0	0	0	0	0	0	0	0	0	0
819	TRUE	Clu domain-containing protein OS=Phlebotomus papatasi OX=29031 PE=4 SV=1	Clu domain-containing protein OS=Phlebotomus papatasi OX=29031 PE=4 SV=1	Clu domain-containing protein	Clu domain-containing protein	A0A1B0D8T5_PHLPP	67 kDa	1	2	1	0	0	0	0	0	0	0	0	0
820	TRUE	Aldo_ket_red domain-containing protein OS=Phlebotomus papatasi OX=29031 PE=4 SV=1	Aldo_ket_red domain-containing protein OS=Phlebotomus papatasi OX=29031 PE=4 SV=1	Aldo_ket_red domain-containing protein	Aldo_ket_red domain-containing protein	A0A1B0EZB7_PHLPP	38 kDa	2	2	0	0	0	0	0	0	0	0	0	0
821	TRUE	EF-hand domain-containing protein OS=Phlebotomus papatasi OX=29031 PE=4 SV=1	EF-hand domain-containing protein OS=Phlebotomus papatasi OX=29031 PE=4 SV=1	EF-hand domain-containing protein	EF-hand domain-containing protein	A0A1B0DMH8_PHLPP	62 kDa	0	0	0	0	2	0	0	0	0	0	0	0
822	TRUE	INB domain-containing protein OS=Phlebotomus papatasi OX=29031 PE=4 SV=1	INB domain-containing protein OS=Phlebotomus papatasi OX=29031 PE=4 SV=1	INB domain-containing protein	INB domain-containing protein	A0A1B0DKB6_PHLPP	54 kDa	0	1	0	0	0	0	0	0	0	0	1	2
823	TRUE	Uncharacterized protein OS=Phlebotomus papatasi OX=29031 PE=4 SV=1	Uncharacterized protein OS=Phlebotomus papatasi OX=29031 PE=4 SV=1	Uncharacterized protein	Uncharacterized protein	A0A1B0DD39_PHLPP	30 kDa	0	0	2	1	0	0	0	1	0	0	0	0
824	TRUE	Uncharacterized protein OS=Phlebotomus papatasi OX=29031 PE=4 SV=1	Uncharacterized protein OS=Phlebotomus papatasi OX=29031 PE=4 SV=1	Uncharacterized protein	Uncharacterized protein	A0A1B0GPG9_PHLPP	37 kDa	1	2	0	0	0	0	0	1	0	0	0	0
825	TRUE	Uncharacterized protein OS=Phlebotomus papatasi OX=29031 PE=4 SV=1	Uncharacterized protein OS=Phlebotomus papatasi OX=29031 PE=4 SV=1	Uncharacterized protein	Uncharacterized protein	A0A1B0DI91_PHLPP	41 kDa	1	0	0	2	0	0	0	1	0	0	0	0
826	TRUE	Uncharacterized protein OS=Phlebotomus papatasi OX=29031 PE=4 SV=1	Uncharacterized protein OS=Phlebotomus papatasi OX=29031 PE=4 SV=1	Uncharacterized protein	Uncharacterized protein	A0A1B0D1T5_PHLPP	118 kDa	0	0	0	0	0	0	0	0	0	0	1	2
827	TRUE	Thioredoxin domain-containing protein OS=Phlebotomus papatasi OX=29031 PE=4 SV=1	Thioredoxin domain-containing protein OS=Phlebotomus papatasi OX=29031 PE=4 SV=1	Thioredoxin domain-containing protein	Thioredoxin domain-containing protein	A0A1B0D207_PHLPP	34 kDa	2	0	0	0	0	0	1	1	0	0	0	0
828	TRUE	Uncharacterized protein OS=Phlebotomus papatasi OX=29031 PE=4 SV=1	Uncharacterized protein OS=Phlebotomus papatasi OX=29031 PE=4 SV=1	Uncharacterized protein	Uncharacterized protein	A0A1B0D044_PHLPP	41 kDa	2	0	0	1	0	0	0	0	0	0	0	0
829	TRUE	Dynamin OS=Phlebotomus papatasi OX=29031 PE=3 SV=1	Dynamin OS=Phlebotomus papatasi OX=29031 PE=3 SV=1	Dynamin	Dynamin	A0A1B0DCK7_PHLPP	41 kDa	1	2	1	0	0	0	0	0	0	0	0	0
830	TRUE	Uncharacterized protein OS=Phlebotomus papatasi OX=29031 PE=3 SV=1	Uncharacterized protein OS=Phlebotomus papatasi OX=29031 PE=3 SV=1	Uncharacterized protein	Uncharacterized protein	A0A1B0F0A8_PHLPP	63 kDa	0	0	2	0	0	0	0	0	0	0	0	1
831	TRUE	Uncharacterized protein OS=Phlebotomus papatasi OX=29031 PE=4 SV=1	Uncharacterized protein OS=Phlebotomus papatasi OX=29031 PE=4 SV=1	Uncharacterized protein	Uncharacterized protein	A0A1B0GQT0_PHLPP-DECOY	?	2	0	0	0	0	1	0	0	0	0	0	0
832	TRUE	SprT-like domain-containing protein OS=Phlebotomus papatasi OX=29031 PE=4 SV=1	SprT-like domain-containing protein OS=Phlebotomus papatasi OX=29031 PE=4 SV=1	SprT-like domain-containing protein	SprT-like domain-containing protein	A0A1B0CYM3_PHLPP	98 kDa	0	0	0	0	0	0	0	0	0	2	0	0
833	TRUE	Glucosylceramidase OS=Phlebotomus papatasi OX=29031 PE=3 SV=1	Glucosylceramidase OS=Phlebotomus papatasi OX=29031 PE=3 SV=1	Glucosylceramidase	Glucosylceramidase	A0A1B0CZ46_PHLPP	60 kDa	3	0	0	0	0	0	0	0	0	0	0	0
834	TRUE	Uncharacterized protein OS=Phlebotomus papatasi OX=29031 PE=4 SV=1	Uncharacterized protein OS=Phlebotomus papatasi OX=29031 PE=4 SV=1	Uncharacterized protein	Uncharacterized protein	A0A1B0D5G6_PHLPP	26 kDa	0	3	0	0	0	0	0	0	0	0	0	0
835	TRUE	Uncharacterized protein OS=Phlebotomus papatasi OX=29031 PE=4 SV=1	Uncharacterized protein OS=Phlebotomus papatasi OX=29031 PE=4 SV=1	Uncharacterized protein	Uncharacterized protein	A0A1B0D262_PHLPP	16 kDa	2	0	0	0	0	0	1	0	0	0	0	0
836	TRUE	32 kDa salivary protein OS=Phlebotomus papatasi OX=29031 GN=sp32 PE=2 SV=1	32 kDa salivary protein OS=Phlebotomus papatasi OX=29031 GN=sp32 PE=2 SV=1	32 kDa salivary protein	32 kDa salivary protein	K9N4Q4_PHLPP	27 kDa	2	0	0	0	0	0	0	0	0	0	0	0
837	TRUE	Aminopeptidase OS=Phlebotomus papatasi OX=29031 PE=3 SV=1	Aminopeptidase OS=Phlebotomus papatasi OX=29031 PE=3 SV=1	Aminopeptidase	Aminopeptidase	A0A1B0GMW6_PHLPP	86 kDa	2	0	0	0	0	0	0	0	0	0	0	0
838	TRUE	Chorion peroxidase OS=Phlebotomus papatasi OX=29031 PE=4 SV=1	Chorion peroxidase OS=Phlebotomus papatasi OX=29031 PE=4 SV=1	Chorion peroxidase	Chorion peroxidase	A0A1B0F069_PHLPP	101 kDa	0	0	0	0	0	0	0	0	0	0	0	2
839	TRUE	Uncharacterized protein OS=Phlebotomus papatasi OX=29031 PE=4 SV=1	Uncharacterized protein OS=Phlebotomus papatasi OX=29031 PE=4 SV=1	Uncharacterized protein	Uncharacterized protein	A0A1B0DQU0_PHLPP	15 kDa	0	0	0	2	0	0	0	1	0	0	0	0
840	TRUE	Uncharacterized protein OS=Phlebotomus papatasi OX=29031 PE=4 SV=1	Uncharacterized protein OS=Phlebotomus papatasi OX=29031 PE=4 SV=1	Uncharacterized protein	Uncharacterized protein	A0A1B0D810_PHLPP	28 kDa	0	0	0	0	1	0	0	2	0	0	0	0
841	TRUE	Uncharacterized protein OS=Phlebotomus papatasi OX=29031 PE=4 SV=1	Uncharacterized protein OS=Phlebotomus papatasi OX=29031 PE=4 SV=1	Uncharacterized protein	Uncharacterized protein	A0A1B0D4W8_PHLPP	62 kDa	2	1	0	0	0	0	0	0	0	0	0	0
842	TRUE	PABS domain-containing protein OS=Phlebotomus papatasi OX=29031 PE=4 SV=1	PABS domain-containing protein OS=Phlebotomus papatasi OX=29031 PE=4 SV=1	PABS domain-containing protein	PABS domain-containing protein	A0A1B0D8L2_PHLPP	26 kDa	0	2	0	0	0	0	0	0	0	0	1	0
843	TRUE	Uncharacterized protein OS=Phlebotomus papatasi OX=29031 PE=3 SV=1	Uncharacterized protein OS=Phlebotomus papatasi OX=29031 PE=3 SV=1	Uncharacterized protein	Uncharacterized protein	A0A1B0DNF4_PHLPP	58 kDa	0	0	0	0	0	0	0	0	0	1	1	2
844	TRUE	Uncharacterized protein OS=Phlebotomus papatasi OX=29031 PE=4 SV=1	Uncharacterized protein OS=Phlebotomus papatasi OX=29031 PE=4 SV=1	Uncharacterized protein	Uncharacterized protein	A0A1B0CYJ1_PHLPP	104 kDa	0	0	0	2	0	0	0	0	0	0	0	0
845	TRUE	Uncharacterized protein OS=Phlebotomus papatasi OX=29031 PE=4 SV=1	Uncharacterized protein OS=Phlebotomus papatasi OX=29031 PE=4 SV=1	Uncharacterized protein	Uncharacterized protein	A0A1B0DHT3_PHLPP	17 kDa	0	2	0	0	0	0	0	0	0	0	0	0
846	TRUE	SET domain-containing protein OS=Phlebotomus papatasi OX=29031 PE=4 SV=1	SET domain-containing protein OS=Phlebotomus papatasi OX=29031 PE=4 SV=1	SET domain-containing protein	SET domain-containing protein	A0A1B0D5P7_PHLPP	91 kDa	0	0	2	0	0	0	0	0	0	0	0	0
847	TRUE	Uncharacterized protein OS=Phlebotomus papatasi OX=29031 PE=4 SV=1	Uncharacterized protein OS=Phlebotomus papatasi OX=29031 PE=4 SV=1	Uncharacterized protein	Uncharacterized protein	A0A1B0DCT5_PHLPP	25 kDa	0	0	2	0	0	0	0	0	0	0	0	0
848	TRUE	Ataxin 2 OS=Phlebotomus papatasi OX=29031 PE=4 SV=1	Ataxin 2 OS=Phlebotomus papatasi OX=29031 PE=4 SV=1	Ataxin 2	Ataxin 2	A0A1B0GND3_PHLPP	44 kDa	0	0	0	2	0	0	0	0	0	0	0	0
849	TRUE	Uncharacterized protein OS=Phlebotomus papatasi OX=29031 PE=4 SV=1	Uncharacterized protein OS=Phlebotomus papatasi OX=29031 PE=4 SV=1	Uncharacterized protein	Uncharacterized protein	A0A1B0D5R5_PHLPP	78 kDa	0	0	2	0	0	0	0	0	0	0	0	0
850	TRUE	Uncharacterized protein OS=Phlebotomus papatasi OX=29031 PE=4 SV=1	Uncharacterized protein OS=Phlebotomus papatasi OX=29031 PE=4 SV=1	Uncharacterized protein	Uncharacterized protein	A0A1B0GP86_PHLPP	71 kDa	0	2	0	0	0	0	0	0	0	0	0	0
851	TRUE	SVWC domain-containing protein OS=Phlebotomus papatasi OX=29031 PE=4 SV=1	SVWC domain-containing protein OS=Phlebotomus papatasi OX=29031 PE=4 SV=1	SVWC domain-containing protein	SVWC domain-containing protein	A0A1B0D7V4_PHLPP	13 kDa	1	2	1	0	0	0	0	0	0	0	0	0
852	TRUE	SVWC domain-containing protein OS=Phlebotomus papatasi OX=29031 PE=4 SV=1	SVWC domain-containing protein OS=Phlebotomus papatasi OX=29031 PE=4 SV=1	SVWC domain-containing protein	SVWC domain-containing protein	A0A1B0GMK7_PHLPP	11 kDa	2	1	1	0	0	0	0	0	0	0	0	0
853	TRUE	Methyltransf_25 domain-containing protein OS=Phlebotomus papatasi OX=29031 PE=4 SV=1	Methyltransf_25 domain-containing protein OS=Phlebotomus papatasi OX=29031 PE=4 SV=1	Methyltransf_25 domain-containing protein	Methyltransf_25 domain-containing protein	A0A1B0D0X4_PHLPP	30 kDa	0	2	0	0	0	0	0	0	0	0	0	0
854	TRUE	Trap 1 mitochondrial heat shock protein OS=Phlebotomus papatasi OX=29031 PE=3 SV=1	Trap 1 mitochondrial heat shock protein OS=Phlebotomus papatasi OX=29031 PE=3 SV=1	Trap 1 mitochondrial heat shock protein	Trap 1 mitochondrial heat shock protein	A0A1B0D5R4_PHLPP	72 kDa	0	0	0	2	0	0	0	0	0	0	0	0
855	TRUE	Kinesin-like protein OS=Phlebotomus papatasi OX=29031 PE=3 SV=1	Kinesin-like protein OS=Phlebotomus papatasi OX=29031 PE=3 SV=1	Kinesin-like protein	Kinesin-like protein	A0A1B0DKB4_PHLPP	102 kDa	0	0	2	0	0	0	0	0	0	0	0	0
END OF FILE			0	#VALUE!	#VALUE!
total								3305	3963	2613	2828	1983	560	1798	3086	1729	2013	2179	2061
								700	738	604	681	545	229	531	712	495	514	572	570

## Sheet: L. infantum
#	Visible?	Identified Proteins (raw Scaffold)	Removed Cluster from name	Final Name	Protein Name	Accession Number	Alternate ID	Molecular Weight	Z1-1	Z1-2	Z1-3	Z2-1	Z2-2	Z2-3	Z3-1	Z3-2	Z3-3	NE-1	NE-2	NE-3
1	TRUE	Putative ADP/ATP translocase OS=Lutzomyia longipalpis OX=7200 PE=2 SV=1	Putative ADP/ATP translocase OS=Lutzomyia longipalpis OX=7200 PE=2 SV=1	Putative ADP/ATP translocase	Putative ADP/ATP translocase	A8CW89_LUTLO		33 kDa	96	95	139	56	36	14	49	90	51	81	74	104
2	TRUE	Cluster of Putative glutathione-S-transferase sigma OS=Phlebotomus perniciosus OX=13204 PE=2 SV=1 (F4MI28_9DIPT)	Putative glutathione-S-transferase sigma OS=Phlebotomus perniciosus OX=13204 PE=2 SV=1 (F4MI28_9DIPT)	Putative glutathione-S-transferase sigma	Putative glutathione-S-transferase sigma	F4MI28_9DIPT		23 kDa	57	102	171	37	26	9	39	64	39	87	79	88
3	TRUE	Putative enolase OS=Lutzomyia longipalpis OX=7200 PE=2 SV=1	Putative enolase OS=Lutzomyia longipalpis OX=7200 PE=2 SV=1	Putative enolase	Putative enolase	A8CWB5_LUTLO		47 kDa	22	36	110	34	28	11	24	37	25	82	73	84
4	TRUE	Fructose-bisphosphate aldolase OS=Lutzomyia longipalpis OX=7200 PE=2 SV=1	Fructose-bisphosphate aldolase OS=Lutzomyia longipalpis OX=7200 PE=2 SV=1	Fructose-bisphosphate aldolase	Fructose-bisphosphate aldolase	A8CWB3_LUTLO		31 kDa	47	63	98	26	25	8	39	39	32	68	71	70
5	TRUE	Cluster of Putative catalase OS=Phlebotomus perniciosus OX=13204 PE=2 SV=1 (F4MI31_9DIPT)	Putative catalase OS=Phlebotomus perniciosus OX=13204 PE=2 SV=1 (F4MI31_9DIPT)	Putative catalase	Putative catalase	F4MI31_9DIPT		58 kDa	18	29	49	42	17	5	31	32	30	48	48	58
6	TRUE	Polyubiquitin OS=Leishmania infantum OX=5671 GN=LINJ_09_0950 PE=4 SV=2	Polyubiquitin OS=Leishmania infantum OX=5671 GN=LINJ_09_0950 PE=4 SV=2	Polyubiquitin	Polyubiquitin	A4HU11_LEIIN	LINJ_09_0950	98 kDa	25	36	36	18	16	4	48	40	16	34	27	23
7	TRUE	Glyceraldehyde-3-phosphate dehydrogenase OS=Lutzomyia longipalpis OX=7200 PE=2 SV=1	Glyceraldehyde-3-phosphate dehydrogenase OS=Lutzomyia longipalpis OX=7200 PE=2 SV=1	Glyceraldehyde-3-phosphate dehydrogenase	Glyceraldehyde-3-phosphate dehydrogenase	A8CWA4_LUTLO		35 kDa	27	39	37	11	16	3	11	15	17	43	41	43
8	TRUE	Tubulin alpha chain OS=Leishmania infantum OX=5671 GN=LINF_130007700 PE=3 SV=1	Tubulin alpha chain OS=Leishmania infantum OX=5671 GN=LINF_130007700 PE=3 SV=1	Tubulin alpha chain	Tubulin alpha chain	A0A2K4YP86_LEIIN	LINF_130007700	50 kDa	16	24	29	18	16	4	16	18	11	21	26	33
9	TRUE	Putative glycoside hydrolase (Fragment) OS=Phlebotomus perniciosus OX=13204 PE=2 SV=1	Putative glycoside hydrolase (Fragment) OS=Phlebotomus perniciosus OX=13204 PE=2 SV=1	Putative glycoside hydrolase (Fragment)	Putative glycoside hydrolase (Fragment)	F4ZHB4_9DIPT		60 kDa	3	11	34	1	9	2	7	10	7	38	58	56
10	TRUE	Cluster of Putative heat-shock protein hsp70 OS=Leishmania infantum OX=5671 GN=LINJ_28_2960 PE=3 SV=1 (A4I412_LEIIN)	Putative heat-shock protein hsp70 OS=Leishmania infantum OX=5671 GN=LINJ_28_2960 PE=3 SV=1 (A4I412_LEIIN)	Putative heat-shock protein hsp70	Putative heat-shock protein hsp70	A4I412_LEIIN	LINJ_28_2960	71 kDa	13	21	13	22	13	10	16	28	23	16	18	22
11	TRUE	ATP synthase subunit beta OS=Leishmania infantum OX=5671 GN=LINJ_25_1210 PE=3 SV=1	ATP synthase subunit beta OS=Leishmania infantum OX=5671 GN=LINJ_25_1210 PE=3 SV=1	ATP synthase subunit beta	ATP synthase subunit beta	A4I1G1_LEIIN	LINJ_25_1210	56 kDa	11	15	33	18	14	4	8	19	11	25	22	25
12	TRUE	Elongation factor 1-alpha OS=Leishmania infantum OX=5671 GN=ef-1alpha PE=3 SV=1	Elongation factor 1-alpha OS=Leishmania infantum OX=5671 GN=ef-1alpha PE=3 SV=1	Elongation factor 1-alpha	Elongation factor 1-alpha	A0A0K0TMW0_LEIIN	ef-1alpha	49 kDa	16	17	13	21	16	10	14	15	15	18	24	23
13	TRUE	Putative glycoside hydrolase (Fragment) OS=Phlebotomus perniciosus OX=13204 PE=2 SV=1	Putative glycoside hydrolase (Fragment) OS=Phlebotomus perniciosus OX=13204 PE=2 SV=1	Putative glycoside hydrolase (Fragment)	Putative glycoside hydrolase (Fragment)	F4ZHB3_9DIPT		66 kDa	0	3	18	2	4	4	4	3	4	31	47	43
14	TRUE	Putative trypsin 3 (Fragment) OS=Phlebotomus perniciosus OX=13204 PE=2 SV=1	Putative trypsin 3 (Fragment) OS=Phlebotomus perniciosus OX=13204 PE=2 SV=1	Putative trypsin 3 (Fragment)	Putative trypsin 3 (Fragment)	F4MI42_9DIPT		25 kDa	0	3	0	21	31	19	22	1	2	1	30	15
15	TRUE	60S acidic ribosomal protein P0 OS=Lutzomyia longipalpis OX=7200 PE=2 SV=1	60S acidic ribosomal protein P0 OS=Lutzomyia longipalpis OX=7200 PE=2 SV=1	60S acidic ribosomal protein P0	60S acidic ribosomal protein P0	A8CW91_LUTLO		34 kDa	14	13	7	21	16	4	6	20	11	1	10	7
16	TRUE	Putative calmodulin OS=Leishmania infantum OX=5671 GN=LINJ_09_0970 PE=4 SV=1	Putative calmodulin OS=Leishmania infantum OX=5671 GN=LINJ_09_0970 PE=4 SV=1	Putative calmodulin	Putative calmodulin	A4HU13_LEIIN	LINJ_09_0970	17 kDa	7	12	9	3	9	5	21	6	1	13	21	5
17	TRUE	40S ribosomal protein S8 OS=Lutzomyia longipalpis OX=7200 PE=2 SV=1	40S ribosomal protein S8 OS=Lutzomyia longipalpis OX=7200 PE=2 SV=1	40S ribosomal protein S8	40S ribosomal protein S8	A8CWC1_LUTLO		24 kDa	9	16	11	16	7	0	8	13	8	5	13	12
18	TRUE	Cluster of 40S ribosomal protein S7 OS=Lutzomyia longipalpis OX=7200 PE=2 SV=1 (A8CWC8_LUTLO)	40S ribosomal protein S7 OS=Lutzomyia longipalpis OX=7200 PE=2 SV=1 (A8CWC8_LUTLO)	40S ribosomal protein S7	40S ribosomal protein S7	A8CWC8_LUTLO		22 kDa	8	14	6	12	12	1	9	9	6	4	9	5
19	TRUE	Cluster of Ferritin (Fragment) OS=Phlebotomus perniciosus OX=13204 PE=2 SV=1 (F4MI36_9DIPT)	Ferritin (Fragment) OS=Phlebotomus perniciosus OX=13204 PE=2 SV=1 (F4MI36_9DIPT)	Ferritin (Fragment)	Ferritin (Fragment)	F4MI36_9DIPT		18 kDa	3	5	14	8	8	0	9	11	7	6	12	13
20	TRUE	Putative peroxiredoxin OS=Phlebotomus perniciosus OX=13204 PE=2 SV=1	Putative peroxiredoxin OS=Phlebotomus perniciosus OX=13204 PE=2 SV=1	Putative peroxiredoxin	Putative peroxiredoxin	F4YSY7_9DIPT		17 kDa	2	9	27	9	4	0	3	9	8	9	10	9
21	TRUE	Cluster of Putative microvillar-like protein 1 OS=Phlebotomus perniciosus OX=13204 PE=2 SV=1 (F4MI43_9DIPT)	Putative microvillar-like protein 1 OS=Phlebotomus perniciosus OX=13204 PE=2 SV=1 (F4MI43_9DIPT)	Putative microvillar-like protein 1	Putative microvillar-like protein 1	F4MI43_9DIPT		23 kDa	4	2	0	9	13	7	6	4	1	0	31	16
22	TRUE	Putative peritrophin (Fragment) OS=Phlebotomus perniciosus OX=13204 PE=2 SV=1	Putative peritrophin (Fragment) OS=Phlebotomus perniciosus OX=13204 PE=2 SV=1	Putative peritrophin (Fragment)	Putative peritrophin (Fragment)	F4MI54_9DIPT		29 kDa	0	0	0	7	11	6	6	7	0	0	19	43
23	TRUE	VacuolarATPsynthasecatalyticsubunitA-putative OS=Leishmania infantum OX=5671 GN=LINF_340044200 PE=3 SV=1	VacuolarATPsynthasecatalyticsubunitA-putative OS=Leishmania infantum OX=5671 GN=LINF_340044200 PE=3 SV=1	VacuolarATPsynthasecatalyticsubunitA-putative	VacuolarATPsynthasecatalyticsubunitA-putative	A0A2K4Z5I7_LEIIN	LINF_340044200	68 kDa	4	6	7	6	2	1	7	4	6	3	7	6
24	TRUE	Uncharacterized protein OS=Leishmania infantum OX=5671 GN=LINJ_31_1390 PE=4 SV=1	Uncharacterized protein OS=Leishmania infantum OX=5671 GN=LINJ_31_1390 PE=4 SV=1	Uncharacterized protein	Uncharacterized protein	A4I6R3_LEIIN-DECOY		?	0	2	0	2	4	1	15	3	1	1	2	2
25	TRUE	Putative microvillar-like protein 4 (Fragment) OS=Phlebotomus perniciosus OX=13204 PE=2 SV=1	Putative microvillar-like protein 4 (Fragment) OS=Phlebotomus perniciosus OX=13204 PE=2 SV=1	Putative microvillar-like protein 4 (Fragment)	Putative microvillar-like protein 4 (Fragment)	F4MI46_9DIPT		25 kDa	0	2	0	12	11	2	21	12	2	0	4	5
26	TRUE	Cytochrome c oxidase subunit IV OS=Lutzomyia longipalpis OX=7200 PE=2 SV=1	Cytochrome c oxidase subunit IV OS=Lutzomyia longipalpis OX=7200 PE=2 SV=1	Cytochrome c oxidase subunit IV	Cytochrome c oxidase subunit IV	A8CWD5_LUTLO		21 kDa	6	10	11	5	6	1	3	9	1	4	4	7
27	TRUE	Superoxide dismutase [Cu-Zn] OS=Phlebotomus perniciosus OX=13204 PE=2 SV=1	Superoxide dismutase [Cu-Zn] OS=Phlebotomus perniciosus OX=13204 PE=2 SV=1	Superoxide dismutase [Cu-Zn]	Superoxide dismutase [Cu-Zn]	F4MI33_9DIPT		15 kDa	2	4	7	3	10	5	13	3	7	14	8	5
28	TRUE	Putative chymotrypsin (Fragment) OS=Phlebotomus perniciosus OX=13204 PE=2 SV=1	Putative chymotrypsin (Fragment) OS=Phlebotomus perniciosus OX=13204 PE=2 SV=1	Putative chymotrypsin (Fragment)	Putative chymotrypsin (Fragment)	F4MI48_9DIPT		26 kDa	0	0	0	6	9	7	6	0	2	2	19	19
29	TRUE	Uncharacterized protein OS=Leishmania infantum OX=5671 GN=LINJ_32_4080 PE=4 SV=1	Uncharacterized protein OS=Leishmania infantum OX=5671 GN=LINJ_32_4080 PE=4 SV=1	Uncharacterized protein	Uncharacterized protein	A4I8L1_LEIIN-DECOY		?	5	4	0	6	0	0	0	3	3	3	3	4
30	TRUE	40S ribosomal protein S20-like protein OS=Lutzomyia longipalpis OX=7200 PE=2 SV=1	40S ribosomal protein S20-like protein OS=Lutzomyia longipalpis OX=7200 PE=2 SV=1	40S ribosomal protein S20-like protein	40S ribosomal protein S20-like protein	A8CWE6_LUTLO		13 kDa	7	6	4	11	7	0	5	7	4	5	6	5
31	TRUE	Uncharacterized protein OS=Leishmania infantum OX=5671 GN=LINJ_31_3240 PE=4 SV=1	Uncharacterized protein OS=Leishmania infantum OX=5671 GN=LINJ_31_3240 PE=4 SV=1	Uncharacterized protein	Uncharacterized protein	A4I7B8_LEIIN-DECOY		?	1	0	1	1	0	0	0	7	0	0	0	0
32	TRUE	Putative microvillar-like protein 2 (Fragment) OS=Phlebotomus perniciosus OX=13204 PE=2 SV=1	Putative microvillar-like protein 2 (Fragment) OS=Phlebotomus perniciosus OX=13204 PE=2 SV=1	Putative microvillar-like protein 2 (Fragment)	Putative microvillar-like protein 2 (Fragment)	F4MI44_9DIPT		21 kDa	0	0	0	7	4	5	7	5	4	1	18	12
33	TRUE	Putative microvillar-like protein 5 OS=Phlebotomus perniciosus OX=13204 PE=2 SV=1	Putative microvillar-like protein 5 OS=Phlebotomus perniciosus OX=13204 PE=2 SV=1	Putative microvillar-like protein 5	Putative microvillar-like protein 5	F4MI47_9DIPT		24 kDa	0	1	0	1	9	2	3	2	0	3	24	17
34	TRUE	Putative 40S ribosomal protein SA (Fragment) OS=Phlebotomus perniciosus OX=13204 PE=2 SV=1	Putative 40S ribosomal protein SA (Fragment) OS=Phlebotomus perniciosus OX=13204 PE=2 SV=1	Putative 40S ribosomal protein SA (Fragment)	Putative 40S ribosomal protein SA (Fragment)	F4ZHB2_9DIPT		21 kDa	6	10	4	7	5	0	4	5	8	5	5	6
35	TRUE	Periodic tryptophan protein 2-like protein OS=Leishmania infantum OX=5671 GN=LINJ_18_0830 PE=4 SV=2	Periodic tryptophan protein 2-like protein OS=Leishmania infantum OX=5671 GN=LINJ_18_0830 PE=4 SV=2	Periodic tryptophan protein 2-like protein	Periodic tryptophan protein 2-like protein	A4HXV7_LEIIN-DECOY		?	2	0	2	4	2	4	6	4	2	3	2	4
36	TRUE	Putative serine protease inhibitor 4 OS=Lutzomyia longipalpis OX=7200 GN=SRPN PE=2 SV=1	Putative serine protease inhibitor 4 OS=Lutzomyia longipalpis OX=7200 GN=SRPN PE=2 SV=1	Putative serine protease inhibitor 4	Putative serine protease inhibitor 4	A8CWH3_LUTLO	SRPN	42 kDa	11	6	5	3	6	0	7	7	4	4	4	2
37	TRUE	Putative small GTP-binding protein Rab1 OS=Leishmania infantum OX=5671 GN=LINJ_27_0620 PE=4 SV=1	Putative small GTP-binding protein Rab1 OS=Leishmania infantum OX=5671 GN=LINJ_27_0620 PE=4 SV=1	Putative small GTP-binding protein Rab1	Putative small GTP-binding protein Rab1	E9AHE8_LEIIN	LINJ_27_0620	22 kDa	6	5	5	5	6	2	4	5	4	3	4	5
38	TRUE	Salivary protein OS=Phlebotomus ariasi OX=59272 GN=SP04b PE=2 SV=1	Salivary protein OS=Phlebotomus ariasi OX=59272 GN=SP04b PE=2 SV=1	Salivary protein	Salivary protein	Q2TL33_9DIPT	SP04b	45 kDa	0	0	0	0	1	2	2	0	11	18	13	4
39	TRUE	Putative aminopeptidase N (Fragment) OS=Phlebotomus perniciosus OX=13204 PE=2 SV=1	Putative aminopeptidase N (Fragment) OS=Phlebotomus perniciosus OX=13204 PE=2 SV=1	Putative aminopeptidase N (Fragment)	Putative aminopeptidase N (Fragment)	F4MI72_9DIPT		42 kDa	3	2	0	5	3	2	6	5	2	3	15	8
40	TRUE	Ribosomal protein L19 OS=Lutzomyia longipalpis OX=7200 PE=2 SV=1	Ribosomal protein L19 OS=Lutzomyia longipalpis OX=7200 PE=2 SV=1	Ribosomal protein L19	Ribosomal protein L19	A8CWA3_LUTLO		24 kDa	2	4	4	10	3	0	0	5	4	2	3	0
41	TRUE	Putative Cu/Zn superoxide dismutase (Fragment) OS=Phlebotomus perniciosus OX=13204 PE=2 SV=1	Putative Cu/Zn superoxide dismutase (Fragment) OS=Phlebotomus perniciosus OX=13204 PE=2 SV=1	Putative Cu/Zn superoxide dismutase (Fragment)	Putative Cu/Zn superoxide dismutase (Fragment)	F4MI32_9DIPT		19 kDa	1	4	2	2	3	1	7	1	3	8	7	6
42	TRUE	Cluster of Heat shock protein 83-1 OS=Leishmania infantum OX=5671 GN=HSP83-1 PE=3 SV=2 (HSP83_LEIIN)	Heat shock protein 83-1 OS=Leishmania infantum OX=5671 GN=HSP83-1 PE=3 SV=2 (HSP83_LEIIN)	Heat shock protein 83-1	Heat shock protein 83-1	HSP83_LEIIN	HSP83-1	81 kDa	4	4	7	5	1	0	4	5	4	3	4	4
42.1	TRUE	Heat shock protein 83-1 OS=Leishmania infantum OX=5671 GN=HSP83-1 PE=3 SV=2	Heat shock protein 83-1 OS=Leishmania infantum OX=5671 GN=HSP83-1 PE=3 SV=2	Heat shock protein 83-1	Heat shock protein 83-1	HSP83_LEIIN	HSP83-1	81 kDa	0	0	0	0	0	0	0	0	0	0	0	0
42.2	TRUE	Heatshockprotein83-17 OS=Leishmania infantum OX=5671 GN=LINF_330009600 PE=4 SV=1	Heatshockprotein83-17 OS=Leishmania infantum OX=5671 GN=LINF_330009600 PE=4 SV=1	Heatshockprotein83-17	Heatshockprotein83-17	A0A2K4Z3D6_LEIIN	LINF_330009600	47 kDa	0	0	0	0	0	0	0	0	0	0	0	0
43	TRUE	60S ribosomal protein L35Ae-like protein OS=Lutzomyia longipalpis OX=7200 PE=2 SV=1	60S ribosomal protein L35Ae-like protein OS=Lutzomyia longipalpis OX=7200 PE=2 SV=1	60S ribosomal protein L35Ae-like protein	60S ribosomal protein L35Ae-like protein	A8CWA1_LUTLO		17 kDa	4	4	3	4	3	0	0	5	0	1	7	5
44	TRUE	Isocitrate dehydrogenase [NADP] OS=Leishmania infantum OX=5671 GN=icd PE=3 SV=1	Isocitrate dehydrogenase [NADP] OS=Leishmania infantum OX=5671 GN=icd PE=3 SV=1	Isocitrate dehydrogenase [NADP]	Isocitrate dehydrogenase [NADP]	A2CIA0_LEIIN	icd	48 kDa	3	2	2	2	2	0	3	4	2	5	2	3
45	TRUE	Heatshock70-relatedprotein1 -mitochondrialprecursor-putative OS=Leishmania infantum OX=5671 GN=LINF_260017400 PE=3 SV=1	Heatshock70-relatedprotein1 -mitochondrialprecursor-putative OS=Leishmania infantum OX=5671 GN=LINF_260017400 PE=3 SV=1	Heatshock70-relatedprotein1 -mitochondrialprecursor-putative	Heatshock70-relatedprotein1 -mitochondrialprecursor-putative	A0A2K4YWT1_LEIIN	LINF_260017400	70 kDa	3	4	3	7	3	2	2	3	3	3	2	4
46	TRUE	Putative peroxiredoxin OS=Lutzomyia longipalpis OX=7200 GN=PRX PE=2 SV=1	Putative peroxiredoxin OS=Lutzomyia longipalpis OX=7200 GN=PRX PE=2 SV=1	Putative peroxiredoxin	Putative peroxiredoxin	A8CWH8_LUTLO	PRX	28 kDa	3	1	4	5	3	2	0	5	3	1	1	2
47	TRUE	60S ribosomal protein L32-like protein OS=Lutzomyia longipalpis OX=7200 PE=2 SV=1	60S ribosomal protein L32-like protein OS=Lutzomyia longipalpis OX=7200 PE=2 SV=1	60S ribosomal protein L32-like protein	60S ribosomal protein L32-like protein	A8CWD7_LUTLO		16 kDa	5	8	2	2	3	1	2	2	1	1	2	0
48	TRUE	Dyneinheavychain-putative OS=Leishmania infantum OX=5671 GN=LINF_130022000 PE=4 SV=1	Dyneinheavychain-putative OS=Leishmania infantum OX=5671 GN=LINF_130022000 PE=4 SV=1	Dyneinheavychain-putative	Dyneinheavychain-putative	A0A2K4YPM4_LEIIN-DECOY		?	2	2	0	0	0	0	0	2	2	0	0	0
49	TRUE	Targetofrapamycinkinase3 OS=Leishmania infantum OX=5671 GN=LINF_340047100 PE=3 SV=1	Targetofrapamycinkinase3 OS=Leishmania infantum OX=5671 GN=LINF_340047100 PE=3 SV=1	Targetofrapamycinkinase3	Targetofrapamycinkinase3	A0A2K4Z5I5_LEIIN-DECOY		?	0	0	0	0	1	0	4	3	3	3	2	0
50	TRUE	Putative trypsin 1 OS=Phlebotomus perniciosus OX=13204 PE=2 SV=1	Putative trypsin 1 OS=Phlebotomus perniciosus OX=13204 PE=2 SV=1	Putative trypsin 1	Putative trypsin 1	F4MI40_9DIPT		30 kDa	0	3	2	0	0	1	4	0	3	2	9	2
51	TRUE	Putative midgut protein (Fragment) OS=Phlebotomus perniciosus OX=13204 PE=2 SV=1	Putative midgut protein (Fragment) OS=Phlebotomus perniciosus OX=13204 PE=2 SV=1	Putative midgut protein (Fragment)	Putative midgut protein (Fragment)	F4MI39_9DIPT		21 kDa	0	0	0	5	3	2	2	1	2	1	4	2
52	TRUE	Chymotrypsin 2 (Fragment) OS=Phlebotomus perniciosus OX=13204 PE=2 SV=1	Chymotrypsin 2 (Fragment) OS=Phlebotomus perniciosus OX=13204 PE=2 SV=1	Chymotrypsin 2 (Fragment)	Chymotrypsin 2 (Fragment)	F4MI49_9DIPT		23 kDa	3	1	0	3	5	0	3	4	2	2	1	2
53	TRUE	Malate dehydrogenase OS=Leishmania infantum OX=5671 GN=LINF_340006400 PE=3 SV=1	Malate dehydrogenase OS=Leishmania infantum OX=5671 GN=LINF_340006400 PE=3 SV=1	Malate dehydrogenase	Malate dehydrogenase	A0A2K4Z4J1_LEIIN	LINF_340006400	33 kDa	0	0	0	0	0	0	0	0	0	6	6	11
54	TRUE	Putative sugar transporter OS=Lutzomyia longipalpis OX=7200 PE=2 SV=1	Putative sugar transporter OS=Lutzomyia longipalpis OX=7200 PE=2 SV=1	Putative sugar transporter	Putative sugar transporter	A8CWB1_LUTLO		54 kDa	1	0	1	3	3	0	0	3	1	1	1	1
55	TRUE	DNAreplicationlicensingfactorMCM6-putative OS=Leishmania infantum OX=5671 GN=LINF_280030800 PE=3 SV=1	DNAreplicationlicensingfactorMCM6-putative OS=Leishmania infantum OX=5671 GN=LINF_280030800 PE=3 SV=1	DNAreplicationlicensingfactorMCM6-putative	DNAreplicationlicensingfactorMCM6-putative	A0A2K4YYT6_LEIIN-DECOY		?	0	0	2	2	0	0	0	3	1	1	2	2
56	TRUE	Putative chymotrypsin 5 (Fragment) OS=Phlebotomus perniciosus OX=13204 PE=2 SV=1	Putative chymotrypsin 5 (Fragment) OS=Phlebotomus perniciosus OX=13204 PE=2 SV=1	Putative chymotrypsin 5 (Fragment)	Putative chymotrypsin 5 (Fragment)	F4MI52_9DIPT		26 kDa	6	0	0	0	6	1	0	0	0	0	0	0
57	TRUE	ADP,ATP carrier protein 1, mitochondrial OS=Leishmania infantum OX=5671 GN=ANC2 PE=3 SV=1	ADP,ATP carrier protein 1, mitochondrial OS=Leishmania infantum OX=5671 GN=ANC2 PE=3 SV=1	ADP,ATP carrier protein 1, mitochondrial	ADP,ATP carrier protein 1, mitochondrial	A4HY43_LEIIN	ANC2	35 kDa	0	0	0	0	0	0	0	0	0	6	4	5
58	TRUE	Uncharacterized protein OS=Leishmania infantum OX=5671 GN=LINJ_35_2020 PE=4 SV=1	Uncharacterized protein OS=Leishmania infantum OX=5671 GN=LINJ_35_2020 PE=4 SV=1	Uncharacterized protein	Uncharacterized protein	A4IBA1_LEIIN-DECOY		?	0	1	0	0	0	1	1	0	0	1	2	1
59	TRUE	Glucose-6-phosphate isomerase (Fragment) OS=Leishmania infantum OX=5671 GN=gpi PE=3 SV=1	Glucose-6-phosphate isomerase (Fragment) OS=Leishmania infantum OX=5671 GN=gpi PE=3 SV=1	Glucose-6-phosphate isomerase (Fragment)	Glucose-6-phosphate isomerase (Fragment)	A0A142BXU6_LEIIN	gpi	65 kDa	0	1	2	1	2	0	0	2	0	0	3	4
60	TRUE	Eukaryotictranslationinitiationfactor4gammatype1-putative OS=Leishmania infantum OX=5671 GN=LINF_150005500 PE=4 SV=1	Eukaryotictranslationinitiationfactor4gammatype1-putative OS=Leishmania infantum OX=5671 GN=LINF_150005500 PE=4 SV=1	Eukaryotictranslationinitiationfactor4gammatype1-putative	Eukaryotictranslationinitiationfactor4gammatype1-putative	A0A2K4YQ39_LEIIN	LINF_150005500	114 kDa	2	1	0	2	0	0	0	1	0	0	2	1
61	TRUE	Ferritin OS=Phlebotomus perniciosus OX=13204 PE=2 SV=1	Ferritin OS=Phlebotomus perniciosus OX=13204 PE=2 SV=1	Ferritin	Ferritin	F4MI35_9DIPT		26 kDa	0	0	1	1	0	0	0	0	0	2	2	4
62	TRUE	Adenosylhomocysteinase OS=Leishmania infantum OX=5671 GN=LINJ_36_4100 PE=3 SV=1	Adenosylhomocysteinase OS=Leishmania infantum OX=5671 GN=LINJ_36_4100 PE=3 SV=1	Adenosylhomocysteinase	Adenosylhomocysteinase	A4ID05_LEIIN	LINJ_36_4100	48 kDa	2	1	0	1	0	0	0	0	1	3	0	1
63	TRUE	TransitionalendoplasmicreticulumATPase-putative OS=Leishmania infantum OX=5671 GN=LINF_360019800 PE=4 SV=1	TransitionalendoplasmicreticulumATPase-putative OS=Leishmania infantum OX=5671 GN=LINF_360019800 PE=4 SV=1	TransitionalendoplasmicreticulumATPase-putative	TransitionalendoplasmicreticulumATPase-putative	A0A2K4Z7P3_LEIIN	LINF_360019800	87 kDa	1	2	3	0	0	0	0	1	1	1	0	0
64	TRUE	Putative mitotubule-associated protein Gb4 OS=Leishmania infantum OX=5671 GN=LINJ_26_1950 PE=4 SV=1	Putative mitotubule-associated protein Gb4 OS=Leishmania infantum OX=5671 GN=LINJ_26_1950 PE=4 SV=1	Putative mitotubule-associated protein Gb4	Putative mitotubule-associated protein Gb4	A4I2C3_LEIIN	LINJ_26_1950	287 kDa	0	0	0	0	2	0	1	1	0	0	2	0
65	TRUE	Putative peritophin 3 (Fragment) OS=Phlebotomus perniciosus OX=13204 PE=2 SV=1	Putative peritophin 3 (Fragment) OS=Phlebotomus perniciosus OX=13204 PE=2 SV=1	Putative peritophin 3 (Fragment)	Putative peritophin 3 (Fragment)	F4YSY9_9DIPT		18 kDa	0	0	0	1	1	0	1	0	0	1	3	2
66	TRUE	Putative chymotrypsin 4 (Fragment) OS=Phlebotomus perniciosus OX=13204 PE=2 SV=1	Putative chymotrypsin 4 (Fragment) OS=Phlebotomus perniciosus OX=13204 PE=2 SV=1	Putative chymotrypsin 4 (Fragment)	Putative chymotrypsin 4 (Fragment)	F4MI51_9DIPT		27 kDa	0	0	0	0	0	0	0	0	0	2	4	0
67	TRUE	Putative carboxypeptidase B (Fragment) OS=Phlebotomus perniciosus OX=13204 PE=2 SV=1	Putative carboxypeptidase B (Fragment) OS=Phlebotomus perniciosus OX=13204 PE=2 SV=1	Putative carboxypeptidase B (Fragment)	Putative carboxypeptidase B (Fragment)	F4MI69_9DIPT		41 kDa	1	0	0	0	0	0	0	0	0	0	2	2
68	TRUE	Cluster of Putative actin OS=Lutzomyia longipalpis OX=7200 PE=2 SV=1 (A8CW58_LUTLO)	Putative actin OS=Lutzomyia longipalpis OX=7200 PE=2 SV=1 (A8CW58_LUTLO)	Putative actin	Putative actin	A8CW58_LUTLO		42 kDa	145	221	342	142	109	65	150	189	135	234	213	258
END OF FILE			0	#VALUE!	#VALUE!
			0	#VALUE!
total									639	887	1280	694	585	240	689	811	557	993	1191	1230
									47	50	43	56	54	40	50	56	53	58	63	59

## Sheet: L. major
#	Visible?	Identified Proteins (raw Scaffold)	Removed Cluster from name	Final Name	Protein Name	Accession Number	Alternate ID	Molecular Weight	Z1-1	Z1-2	Z1-3	Z2-1	Z2-2	Z2-3	Z3-1	Z3-2	Z3-3	NE-1	NE-2	NE-3
1	TRUE	Glutathione s-transferase-like protein OS=Phlebotomus papatasi PE=2 SV=1	Glutathione s-transferase-like protein OS=Phlebotomus papatasi PE=2 SV=1	Glutathione s-transferase-like protein	Glutathione s-transferase-like protein	A8CAE7_PHLPP		23 kDa	59	96	119	38	24	7	35	62	37	70	63	73
2	TRUE	Cluster of Tubulin alpha chain OS=Trypanosoma grayi PE=3 SV=1 (Q1PCI9_9TRYP)	Tubulin alpha chain OS=Trypanosoma grayi PE=3 SV=1 (Q1PCI9_9TRYP)	Tubulin alpha chain	Tubulin alpha chain	Q1PCI9_9TRYP		50 kDa	40	53	56	42	34	15	36	45	30	38	50	60
3	TRUE	Cluster of Ubiquitin/ribosomal L40 fusion protein-like protein OS=Phlebotomus papatasi PE=2 SV=1 (A8C9X2_PHLPP)	Ubiquitin/ribosomal L40 fusion protein-like protein OS=Phlebotomus papatasi PE=2 SV=1 (A8C9X2_PHLPP)	Ubiquitin/ribosomal L40 fusion protein-like protein	Ubiquitin/ribosomal L40 fusion protein-like protein	A8C9X2_PHLPP		15 kDa	27	43	36	22	18	7	49	34	16	34	27	24
4	TRUE	Cluster of Putative heat-shock protein hsp70 OS=Leishmania braziliensis GN=LBRM_28_2990 PE=3 SV=1 (A4HGY1_LEIBR)	Putative heat-shock protein hsp70 OS=Leishmania braziliensis GN=LBRM_28_2990 PE=3 SV=1 (A4HGY1_LEIBR)	Putative heat-shock protein hsp70	Putative heat-shock protein hsp70	A4HGY1_LEIBR	LBRM_28_2990	71 kDa	17	24	18	25	17	11	19	33	23	18	22	24
5	TRUE	PpMVP1 OS=Phlebotomus papatasi GN=MVP1 PE=2 SV=1	PpMVP1 OS=Phlebotomus papatasi GN=MVP1 PE=2 SV=1	PpMVP1	PpMVP1	A8C9U5_PHLPP	MVP1	24 kDa	72	57	0	11	14	17	10	10	6	0	0	0
6	TRUE	ATP synthase subunit beta OS=Leishmania infantum GN=LINJ_25_1210 PE=3 SV=1	ATP synthase subunit beta OS=Leishmania infantum GN=LINJ_25_1210 PE=3 SV=1	ATP synthase subunit beta	ATP synthase subunit beta	A4I1G1_LEIIN	LINJ_25_1210	56 kDa	11	15	33	18	14	4	8	19	11	25	21	25
7	TRUE	Elongation factor 1-alpha OS=Leishmania braziliensis GN=LBRM_17_0090 PE=3 SV=1	Elongation factor 1-alpha OS=Leishmania braziliensis GN=LBRM_17_0090 PE=3 SV=1	Elongation factor 1-alpha	Elongation factor 1-alpha	A4H8V4_LEIBR	LBRM_17_0090	49 kDa	15	17	13	21	16	9	14	15	14	17	21	23
8	TRUE	Cluster of 40S ribosomal protein S18-like protein OS=Phlebotomus papatasi PE=2 SV=1 (A8CA03_PHLPP)	40S ribosomal protein S18-like protein OS=Phlebotomus papatasi PE=2 SV=1 (A8CA03_PHLPP)	40S ribosomal protein S18-like protein	40S ribosomal protein S18-like protein	A8CA03_PHLPP		18 kDa	10	18	11	17	14	3	9	19	12	8	10	8
9	TRUE	40S ribosomal protein S8 OS=Phlebotomus papatasi PE=2 SV=1	40S ribosomal protein S8 OS=Phlebotomus papatasi PE=2 SV=1	40S ribosomal protein S8	40S ribosomal protein S8	A8CAE5_PHLPP		24 kDa	10	21	11	18	10	1	10	17	8	4	13	11
10	TRUE	Actin OS=Leishmania major PE=3 SV=1	Actin OS=Leishmania major PE=3 SV=1	Actin	Actin	C6KJD0_LEIMA		42 kDa	6	9	14	12	9	7	7	11	9	12	12	18
11	TRUE	Microvilli-like protein OS=Phlebotomus papatasi GN=MVP2 PE=2 SV=1	Microvilli-like protein OS=Phlebotomus papatasi GN=MVP2 PE=2 SV=1	Microvilli-like protein	Microvilli-like protein	A8CAH0_PHLPP	MVP2	24 kDa	54	16	0	7	10	5	17	11	5	1	0	0
12	TRUE	Putative calmodulin OS=Leishmania braziliensis GN=LBRM_09_0960 PE=4 SV=1	Putative calmodulin OS=Leishmania braziliensis GN=LBRM_09_0960 PE=4 SV=1	Putative calmodulin	Putative calmodulin	A4H5R9_LEIBR	LBRM_09_0960	17 kDa	7	12	9	3	8	5	18	4	1	10	21	5
13	TRUE	Peritrophin-like protein OS=Phlebotomus papatasi GN=Per1 PE=2 SV=1	Peritrophin-like protein OS=Phlebotomus papatasi GN=Per1 PE=2 SV=1	Peritrophin-like protein	Peritrophin-like protein	A8C9U6_PHLPP	Per1	30 kDa	56	41	0	3	9	7	4	3	2	3	0	0
14	TRUE	Peroxiredoxin-like protein OS=Phlebotomus papatasi PE=2 SV=1	Peroxiredoxin-like protein OS=Phlebotomus papatasi PE=2 SV=1	Peroxiredoxin-like protein	Peroxiredoxin-like protein	A8CA01_PHLPP		20 kDa	14	14	10	13	8	0	9	17	10	9	9	4
15	TRUE	Cytochrome C oxidase subunit IV-like protein OS=Phlebotomus papatasi PE=2 SV=1	Cytochrome C oxidase subunit IV-like protein OS=Phlebotomus papatasi PE=2 SV=1	Cytochrome C oxidase subunit IV-like protein	Cytochrome C oxidase subunit IV-like protein	A8C9W5_PHLPP		20 kDa	13	16	16	6	6	1	2	11	1	10	3	9
16	TRUE	Peptidyl-prolyl cis-trans isomerase OS=Phlebotomus papatasi PE=2 SV=1	Peptidyl-prolyl cis-trans isomerase OS=Phlebotomus papatasi PE=2 SV=1	Peptidyl-prolyl cis-trans isomerase	Peptidyl-prolyl cis-trans isomerase	A8C9W3_PHLPP		18 kDa	10	11	8	11	10	1	13	8	9	9	8	6
17	TRUE	60S ribosomal protein L23-like protein OS=Phlebotomus papatasi PE=2 SV=1	60S ribosomal protein L23-like protein OS=Phlebotomus papatasi PE=2 SV=1	60S ribosomal protein L23-like protein	60S ribosomal protein L23-like protein	A8C9Z7_PHLPP		15 kDa	8	15	9	14	8	2	9	13	8	4	6	4
18	TRUE	40S ribosomal protein S7-like protein OS=Phlebotomus papatasi PE=2 SV=1	40S ribosomal protein S7-like protein OS=Phlebotomus papatasi PE=2 SV=1	40S ribosomal protein S7-like protein	40S ribosomal protein S7-like protein	A8CAF6_PHLPP		22 kDa	8	11	3	9	12	1	8	8	6	2	4	2
19	TRUE	Cluster of Putative ADP,ATP carrier protein 1, mitochondrial OS=Leishmania mexicana (strain MHOM/GT/2001/U1103) GN=ANC1 PE=3 SV=1 (E9ARX2_LEIMU)	Putative ADP,ATP carrier protein 1, mitochondrial OS=Leishmania mexicana (strain MHOM/GT/2001/U1103) GN=ANC1 PE=3 SV=1 (E9ARX2_LEIMU)	Putative ADP,ATP carrier protein 1, mitochondrial	Putative ADP,ATP carrier protein 1, mitochondrial	E9ARX2_LEIMU	ANC1	35 kDa	8	6	5	5	4	3	3	6	5	11	9	13
20	TRUE	60S ribosomal protein L10-like protein OS=Phlebotomus papatasi PE=2 SV=1	60S ribosomal protein L10-like protein OS=Phlebotomus papatasi PE=2 SV=1	60S ribosomal protein L10-like protein	60S ribosomal protein L10-like protein	A8CAF4_PHLPP		25 kDa	8	13	3	12	7	1	4	9	3	4	7	2
21	TRUE	40S ribosomal protein S15-like protein OS=Phlebotomus papatasi PE=2 SV=1	40S ribosomal protein S15-like protein OS=Phlebotomus papatasi PE=2 SV=1	40S ribosomal protein S15-like protein	40S ribosomal protein S15-like protein	A8C9Z4_PHLPP		15 kDa	9	15	7	10	7	0	6	7	6	7	10	5
22	TRUE	Putative vacuolar ATP synthase catalytic subunit A OS=Leishmania infantum GN=LINJ_34_3460 PE=3 SV=1	Putative vacuolar ATP synthase catalytic subunit A OS=Leishmania infantum GN=LINJ_34_3460 PE=3 SV=1	Putative vacuolar ATP synthase catalytic subunit A	Putative vacuolar ATP synthase catalytic subunit A	A4IAD4_LEIIN	LINJ_34_3460	68 kDa	4	6	7	6	2	0	7	4	6	2	7	6
23	TRUE	Cluster of Putative small GTP-binding protein Rab1 OS=Leishmania braziliensis GN=LBRM_27_0850 PE=4 SV=1 (A4HFK0_LEIBR)	Putative small GTP-binding protein Rab1 OS=Leishmania braziliensis GN=LBRM_27_0850 PE=4 SV=1 (A4HFK0_LEIBR)	Putative small GTP-binding protein Rab1	Putative small GTP-binding protein Rab1	A4HFK0_LEIBR	LBRM_27_0850	22 kDa	7	5	5	6	6	2	4	4	4	4	4	5
24	TRUE	60S ribosomal protein L17 OS=Phlebotomus papatasi GN=RpL17 PE=2 SV=1	60S ribosomal protein L17 OS=Phlebotomus papatasi GN=RpL17 PE=2 SV=1	60S ribosomal protein L17	60S ribosomal protein L17	RL17_PHLPP	RpL17	22 kDa	8	12	8	6	5	1	6	8	6	5	8	6
25	TRUE	Ferritin OS=Phlebotomus papatasi GN=FHC PE=2 SV=1	Ferritin OS=Phlebotomus papatasi GN=FHC PE=2 SV=1	Ferritin	Ferritin	A8CAE8_PHLPP	FHC	24 kDa	6	5	6	7	7	0	6	8	0	5	6	1
26	TRUE	40S ribosomal protein S20-like protein OS=Phlebotomus papatasi PE=2 SV=1	40S ribosomal protein S20-like protein OS=Phlebotomus papatasi PE=2 SV=1	40S ribosomal protein S20-like protein	40S ribosomal protein S20-like protein	A8CAG6_PHLPP		13 kDa	7	6	4	11	7	0	5	7	4	5	6	5
27	TRUE	Putative glucose-regulated protein 78 OS=Leishmania braziliensis GN=LBRM_28_1300 PE=3 SV=1	Putative glucose-regulated protein 78 OS=Leishmania braziliensis GN=LBRM_28_1300 PE=3 SV=1	Putative glucose-regulated protein 78	Putative glucose-regulated protein 78	A4HGG7_LEIBR	LBRM_28_1300	72 kDa	2	0	0	11	6	0	6	2	1	2	6	4
28	TRUE	40S ribosomal protein S28-like protein OS=Phlebotomus papatasi PE=2 SV=1	40S ribosomal protein S28-like protein OS=Phlebotomus papatasi PE=2 SV=1	40S ribosomal protein S28-like protein	40S ribosomal protein S28-like protein	A8C9Z8_PHLPP		7 kDa	5	8	6	5	5	1	5	6	5	4	5	6
29	TRUE	60S acidic ribosomal protein P2-like protein OS=Phlebotomus papatasi PE=2 SV=1	60S acidic ribosomal protein P2-like protein OS=Phlebotomus papatasi PE=2 SV=1	60S acidic ribosomal protein P2-like protein	60S acidic ribosomal protein P2-like protein	A8CAE4_PHLPP		12 kDa	7	10	2	5	5	1	10	10	3	0	5	4
30	TRUE	60S ribosomal protein L14-like protein OS=Phlebotomus papatasi PE=2 SV=1	60S ribosomal protein L14-like protein OS=Phlebotomus papatasi PE=2 SV=1	60S ribosomal protein L14-like protein	60S ribosomal protein L14-like protein	A8CAF9_PHLPP		20 kDa	14	12	4	4	5	0	3	6	3	0	2	1
31	TRUE	Glutathione S-transferase delta class OS=Phlebotomus papatasi PE=2 SV=1	Glutathione S-transferase delta class OS=Phlebotomus papatasi PE=2 SV=1	Glutathione S-transferase delta class	Glutathione S-transferase delta class	A8CA00_PHLPP		25 kDa	10	13	6	2	2	0	1	4	2	3	1	2
32	TRUE	60S ribosomal protein L12-like protein OS=Phlebotomus papatasi PE=2 SV=1	60S ribosomal protein L12-like protein OS=Phlebotomus papatasi PE=2 SV=1	60S ribosomal protein L12-like protein	60S ribosomal protein L12-like protein	A8C9X1_PHLPP		18 kDa	1	7	2	7	3	1	4	6	4	3	2	2
33	TRUE	Chymotrypsin-like protein OS=Phlebotomus papatasi GN=chym3 PE=2 SV=1	Chymotrypsin-like protein OS=Phlebotomus papatasi GN=chym3 PE=2 SV=1	Chymotrypsin-like protein	Chymotrypsin-like protein	A8CA02_PHLPP	chym3	28 kDa	39	7	0	1	2	0	0	1	0	0	0	0
34	TRUE	Cluster of Heat shock protein 70-related protein OS=Leishmania braziliensis GN=LBRM_26_1260 PE=3 SV=1 (A4HEX9_LEIBR)	Heat shock protein 70-related protein OS=Leishmania braziliensis GN=LBRM_26_1260 PE=3 SV=1 (A4HEX9_LEIBR)	Heat shock protein 70-related protein	Heat shock protein 70-related protein	A4HEX9_LEIBR	LBRM_26_1260	71 kDa	3	5	3	7	3	1	2	4	3	5	4	5
35	TRUE	40S ribosomal protein S17-like protein OS=Phlebotomus papatasi PE=2 SV=1	40S ribosomal protein S17-like protein OS=Phlebotomus papatasi PE=2 SV=1	40S ribosomal protein S17-like protein	40S ribosomal protein S17-like protein	A8C9W2_PHLPP		15 kDa	6	12	1	7	4	1	5	7	2	2	3	0
36	TRUE	Ribosomal protein L19 OS=Phlebotomus papatasi PE=2 SV=1	Ribosomal protein L19 OS=Phlebotomus papatasi PE=2 SV=1	Ribosomal protein L19	Ribosomal protein L19	A8CAG8_PHLPP		24 kDa	3	5	4	9	5	0	1	6	4	2	2	0
37	TRUE	Uncharacterized protein OS=Leishmania infantum GN=LINJ_31_1390 PE=4 SV=1	Uncharacterized protein OS=Leishmania infantum GN=LINJ_31_1390 PE=4 SV=1	Uncharacterized protein	Uncharacterized protein	A4I6R3_LEIIN-DECOY		?	0	2	0	1	1	0	12	1	0	1	1	2
38	TRUE	60S ribosomal protein L35A-like protein OS=Phlebotomus papatasi PE=2 SV=1	60S ribosomal protein L35A-like protein OS=Phlebotomus papatasi PE=2 SV=1	60S ribosomal protein L35A-like protein	60S ribosomal protein L35A-like protein	A8C9W9_PHLPP		17 kDa	4	4	3	4	3	0	0	5	0	1	8	3
39	TRUE	Heat shock protein 83-1 OS=Leishmania mexicana (strain MHOM/GT/2001/U1103) GN=LMXM_32_0312 PE=3 SV=1	Heat shock protein 83-1 OS=Leishmania mexicana (strain MHOM/GT/2001/U1103) GN=LMXM_32_0312 PE=3 SV=1	Heat shock protein 83-1	Heat shock protein 83-1	E9B3L2_LEIMU	LMXM_32_0312	81 kDa	4	4	6	5	1	0	3	5	4	3	4	4
40	TRUE	Mitogen activated kinase-like protein OS=Leishmania mexicana (strain MHOM/GT/2001/U1103) GN=LMXM_36_3680 PE=4 SV=1	Mitogen activated kinase-like protein OS=Leishmania mexicana (strain MHOM/GT/2001/U1103) GN=LMXM_36_3680 PE=4 SV=1	Mitogen activated kinase-like protein	Mitogen activated kinase-like protein	E9ATF0_LEIMU-DECOY		?	0	3	1	2	1	0	0	3	0	2	0	1
41	TRUE	60S ribosomal protein L11-like protein OS=Phlebotomus papatasi PE=2 SV=1	60S ribosomal protein L11-like protein OS=Phlebotomus papatasi PE=2 SV=1	60S ribosomal protein L11-like protein	60S ribosomal protein L11-like protein	A8CAG0_PHLPP		24 kDa	3	4	0	6	4	2	5	6	2	3	3	2
42	TRUE	Peptidyl-prolyl cis-trans isomerase OS=Phlebotomus papatasi PE=2 SV=1	Peptidyl-prolyl cis-trans isomerase OS=Phlebotomus papatasi PE=2 SV=1	Peptidyl-prolyl cis-trans isomerase	Peptidyl-prolyl cis-trans isomerase	A8C9X3_PHLPP		22 kDa	1	1	2	7	3	0	6	9	3	2	4	0
43	TRUE	Ferritin OS=Phlebotomus papatasi GN=FLC PE=2 SV=1	Ferritin OS=Phlebotomus papatasi GN=FLC PE=2 SV=1	Ferritin	Ferritin	A8CAF2_PHLPP	FLC	26 kDa	4	5	2	5	3	1	3	3	2	5	5	1
44	TRUE	Cluster of ADP ribosylation factor-like protein OS=Phlebotomus papatasi PE=2 SV=1 (A8C9W7_PHLPP)	ADP ribosylation factor-like protein OS=Phlebotomus papatasi PE=2 SV=1 (A8C9W7_PHLPP)	ADP ribosylation factor-like protein	ADP ribosylation factor-like protein	A8C9W7_PHLPP		21 kDa	2	3	3	6	3	0	3	8	3	2	3	1
45	TRUE	Microvilli-like protein OS=Phlebotomus papatasi GN=MVP4 PE=2 SV=1	Microvilli-like protein OS=Phlebotomus papatasi GN=MVP4 PE=2 SV=1	Microvilli-like protein	Microvilli-like protein	A8CAH2_PHLPP	MVP4	26 kDa	25	6	0	0	0	5	0	0	0	0	0	0
46	TRUE	Isocitrate dehydrogenase [NADP] OS=Leishmania mexicana (strain MHOM/GT/2001/U1103) GN=LMXM_10_0290 PE=3 SV=1	Isocitrate dehydrogenase [NADP] OS=Leishmania mexicana (strain MHOM/GT/2001/U1103) GN=LMXM_10_0290 PE=3 SV=1	Isocitrate dehydrogenase [NADP]	Isocitrate dehydrogenase [NADP]	E9AN39_LEIMU	LMXM_10_0290	48 kDa	3	2	2	2	1	0	2	3	2	3	1	3
47	TRUE	9.2 kDa midgut protein OS=Phlebotomus papatasi PE=2 SV=1	9.2 kDa midgut protein OS=Phlebotomus papatasi PE=2 SV=1	9.2 kDa midgut protein	9.2 kDa midgut protein	A8C9Z9_PHLPP		9 kDa	1	3	7	2	0	0	0	5	0	5	3	3
48	TRUE	60S ribosomal protein L32-like protein OS=Phlebotomus papatasi PE=2 SV=1	60S ribosomal protein L32-like protein OS=Phlebotomus papatasi PE=2 SV=1	60S ribosomal protein L32-like protein	60S ribosomal protein L32-like protein	A8CAG9_PHLPP		16 kDa	5	8	1	2	2	1	2	2	0	1	2	0
49	TRUE	40S ribosomal protein S27 OS=Phlebotomus papatasi PE=2 SV=1	40S ribosomal protein S27 OS=Phlebotomus papatasi PE=2 SV=1	40S ribosomal protein S27	40S ribosomal protein S27	A8C9W6_PHLPP		9 kDa	2	4	0	3	1	1	2	4	2	1	2	2
50	TRUE	Cluster of Malate dehydrogenase OS=Leishmania infantum GN=LINJ_34_0150 PE=3 SV=1 (A4I9I3_LEIIN)	Malate dehydrogenase OS=Leishmania infantum GN=LINJ_34_0150 PE=3 SV=1 (A4I9I3_LEIIN)	Malate dehydrogenase	Malate dehydrogenase	A4I9I3_LEIIN	LINJ_34_0150	33 kDa	0	0	0	0	0	0	0	0	2	7	6	11
51	TRUE	40S ribosomal protein S12 OS=Phlebotomus papatasi PE=2 SV=1	40S ribosomal protein S12 OS=Phlebotomus papatasi PE=2 SV=1	40S ribosomal protein S12	40S ribosomal protein S12	A8C9Z6_PHLPP		15 kDa	2	6	0	4	5	0	2	5	2	0	1	1
52	TRUE	60S acidic ribosomal protein P1-like protein OS=Phlebotomus papatasi PE=2 SV=1	60S acidic ribosomal protein P1-like protein OS=Phlebotomus papatasi PE=2 SV=1	60S acidic ribosomal protein P1-like protein	60S acidic ribosomal protein P1-like protein	A8CAF8_PHLPP		11 kDa	3	8	0	2	4	1	2	3	0	1	0	0
53	TRUE	Na/K ATPase-like protein OS=Phlebotomus papatasi PE=2 SV=1	Na/K ATPase-like protein OS=Phlebotomus papatasi PE=2 SV=1	Na/K ATPase-like protein	Na/K ATPase-like protein	A8C9X0_PHLPP		37 kDa	2	4	1	7	1	0	1	4	1	1	0	1
54	TRUE	Carboxypeptidase A-like protein OS=Phlebotomus papatasi GN=CpepA PE=2 SV=1	Carboxypeptidase A-like protein OS=Phlebotomus papatasi GN=CpepA PE=2 SV=1	Carboxypeptidase A-like protein	Carboxypeptidase A-like protein	A8CAE9_PHLPP	CpepA	48 kDa	18	7	0	0	1	0	0	0	0	0	0	0
55	TRUE	50 kDa midgut protein OS=Phlebotomus papatasi PE=2 SV=1	50 kDa midgut protein OS=Phlebotomus papatasi PE=2 SV=1	50 kDa midgut protein	50 kDa midgut protein	A8CAF3_PHLPP		50 kDa	15	1	0	3	3	3	1	1	0	0	0	0
56	TRUE	Carboxypeptidase B-like protein OS=Phlebotomus papatasi GN=CpepB PE=2 SV=1	Carboxypeptidase B-like protein OS=Phlebotomus papatasi GN=CpepB PE=2 SV=1	Carboxypeptidase B-like protein	Carboxypeptidase B-like protein	A8CAG5_PHLPP	CpepB	49 kDa	15	5	0	0	0	0	0	0	0	0	0	0
57	TRUE	31.5 kDa midgut protein OS=Phlebotomus papatasi PE=2 SV=1	31.5 kDa midgut protein OS=Phlebotomus papatasi PE=2 SV=1	31.5 kDa midgut protein	31.5 kDa midgut protein	A8C9Z5_PHLPP		32 kDa	0	0	0	3	4	2	2	1	2	0	2	1
58	TRUE	Peritrophin (Per3) OS=Phlebotomus papatasi GN=Per3 PE=2 SV=1	Peritrophin (Per3) OS=Phlebotomus papatasi GN=Per3 PE=2 SV=1	Peritrophin (Per3)	Peritrophin (Per3)	A8CAG2_PHLPP	Per3	34 kDa	11	1	0	0	1	0	0	0	0	0	0	0
59	TRUE	Putative sugar transporter OS=Lutzomyia longipalpis PE=2 SV=1	Putative sugar transporter OS=Lutzomyia longipalpis PE=2 SV=1	Putative sugar transporter	Putative sugar transporter	A8CWB1_LUTLO		54 kDa	1	0	1	3	2	0	0	3	1	1	1	1
60	TRUE	13.6 kDa midgut protein OS=Phlebotomus papatasi PE=2 SV=1	13.6 kDa midgut protein OS=Phlebotomus papatasi PE=2 SV=1	13.6 kDa midgut protein	13.6 kDa midgut protein	A8CAF1_PHLPP		14 kDa	5	0	0	3	4	0	3	0	1	0	0	0
61	TRUE	Glucose-6-phosphate isomerase OS=Leishmania infantum GN=PGI PE=3 SV=1	Glucose-6-phosphate isomerase OS=Leishmania infantum GN=PGI PE=3 SV=1	Glucose-6-phosphate isomerase	Glucose-6-phosphate isomerase	E9AGE1_LEIIN	PGI	67 kDa	0	1	1	1	2	0	0	2	0	0	3	4
62	TRUE	Putative calpain-like cysteine peptidase OS=Leishmania major GN=LMJF_27_0500 PE=3 SV=1	Putative calpain-like cysteine peptidase OS=Leishmania major GN=LMJF_27_0500 PE=3 SV=1	Putative calpain-like cysteine peptidase	Putative calpain-like cysteine peptidase	E9AD27_LEIMA	LMJF_27_0500	700 kDa	0	1	0	0	0	0	2	0	0	0	0	0
63	TRUE	Microvilli-like protein OS=Phlebotomus papatasi GN=MVP3 PE=2 SV=1	Microvilli-like protein OS=Phlebotomus papatasi GN=MVP3 PE=2 SV=1	Microvilli-like protein	Microvilli-like protein	A8CAH1_PHLPP	MVP3	26 kDa	6	3	0	0	0	0	0	0	0	0	0	0
64	TRUE	Putative Transitional endoplasmic reticulum ATPase OS=Leishmania major GN=LMJF_36_1370 PE=4 SV=1	Putative Transitional endoplasmic reticulum ATPase OS=Leishmania major GN=LMJF_36_1370 PE=4 SV=1	Putative Transitional endoplasmic reticulum ATPase	Putative Transitional endoplasmic reticulum ATPase	Q4Q1T9_LEIMA	LMJF_36_1370	87 kDa	1	2	2	0	0	0	0	1	1	1	0	0
65	TRUE	Uncharacterized protein OS=Leishmania infantum GN=LINJ_15_0060 PE=4 SV=1	Uncharacterized protein OS=Leishmania infantum GN=LINJ_15_0060 PE=4 SV=1	Uncharacterized protein	Uncharacterized protein	A4HWA3_LEIIN	LINJ_15_0060	114 kDa	2	1	0	2	0	0	0	1	0	0	1	1
66	TRUE	Uncharacterized protein OS=Leishmania braziliensis GN=LBRM_35_1930 PE=4 SV=2	Uncharacterized protein OS=Leishmania braziliensis GN=LBRM_35_1930 PE=4 SV=2	Uncharacterized protein	Uncharacterized protein	A4HP38_LEIBR	LBRM_35_1930	203 kDa	2	0	1	0	0	0	0	1	2	0	0	0
67	TRUE	Metalloendopeptidase OS=Phlebotomus papatasi PE=2 SV=1	Metalloendopeptidase OS=Phlebotomus papatasi PE=2 SV=1	Metalloendopeptidase	Metalloendopeptidase	A8CAF7_PHLPP		30 kDa	3	1	0	0	0	2	0	1	0	0	0	0
68	TRUE	Cluster of SP-15 protein (Fragment) OS=Phlebotomus papatasi GN=SP-15 PE=4 SV=1 (Q5IW87_PHLPP)	SP-15 protein (Fragment) OS=Phlebotomus papatasi GN=SP-15 PE=4 SV=1 (Q5IW87_PHLPP)	SP-15 protein (Fragment)	SP-15 protein (Fragment)	Q5IW87_PHLPP	SP-15	13 kDa	0	2	0	0	0	0	0	0	0	0	1	0
69	TRUE	SP-15 protein (Fragment) OS=Phlebotomus papatasi GN=SP-15 PE=4 SV=1	SP-15 protein (Fragment) OS=Phlebotomus papatasi GN=SP-15 PE=4 SV=1	SP-15 protein (Fragment)	SP-15 protein (Fragment)	Q5IW85_PHLPP	SP-15	13 kDa	0	4	0	0	0	0	0	0	0	0	0	0
70	TRUE	Uncharacterized protein OS=Leishmania braziliensis GN=LBRM_02_0360 PE=4 SV=2	Uncharacterized protein OS=Leishmania braziliensis GN=LBRM_02_0360 PE=4 SV=2	Uncharacterized protein	Uncharacterized protein	A4H3C9_LEIBR	LBRM_02_0360	75 kDa	1	3	0	0	0	0	0	0	0	0	0	0
71	TRUE	Tubulin beta chain (Fragment) OS=Bodo saltans PE=3 SV=1	Tubulin beta chain (Fragment) OS=Bodo saltans PE=3 SV=1	Tubulin beta chain (Fragment)	Tubulin beta chain (Fragment)	Q1PCK6_BODSA		25 kDa	0	0	0	0	0	0	0	0	0	0	0	0
total									725	735	472	484	376	133	406	522	299	378	428	405
									62	64	45	57	57	35	51	59	49	49	50	47

## Sheet: L. tropica
#	Visible?	Identified Proteins (raw Scaffold)	Removed Cluster from name	Final Name	Protein Name	Accession Number	Alternate ID	Molecular Weight	Z1-1	Z1-2	Z1-3	Z2-1	Z2-2	Z2-3	Z3-1	Z3-2	Z3-3	NE-1	NE-2	NE-3
1	TRUE	Cluster of Heat shock protein 70 OS=Leishmania tropica OX=5666 GN=hsp70 PE=3 SV=1 (Q94594_LEITR)	Heat shock protein 70 OS=Leishmania tropica OX=5666 GN=hsp70 PE=3 SV=1 (Q94594_LEITR)	Heat shock protein 70	Heat shock protein 70	Q94594_LEITR	hsp70	71 kDa	14	21	13	22	13	12	16	29	24	18	21	19
2	TRUE	Actin OS=Leishmania tropica OX=5666 PE=3 SV=1	Actin OS=Leishmania tropica OX=5666 PE=3 SV=1	Actin	Actin	C6KJE4_LEITR		42 kDa	6	9	11	11	8	6	5	9	8	12	13	17
3	TRUE	Isocitrate dehydrogenase [NADP] OS=Leishmania tropica OX=5666 GN=icd PE=3 SV=1	Isocitrate dehydrogenase [NADP] OS=Leishmania tropica OX=5666 GN=icd PE=3 SV=1	Isocitrate dehydrogenase [NADP]	Isocitrate dehydrogenase [NADP]	A2CIC8_LEITR	icd	49 kDa	3	2	2	3	2	0	3	4	3	5	3	3
4	TRUE	Cluster of Glucose-6-phosphate isomerase (Fragment) OS=Leishmania sp. MHOM/IN/2003/NAV-135 OX=300882 GN=gpi PE=3 SV=1 (Q4GZT7_9TRYP)	Glucose-6-phosphate isomerase (Fragment) OS=Leishmania sp. MHOM/IN/2003/NAV-135 OX=300882 GN=gpi PE=3 SV=1 (Q4GZT7_9TRYP)	Glucose-6-phosphate isomerase (Fragment)	Glucose-6-phosphate isomerase (Fragment)	Q4GZT7_9TRYP	gpi	48 kDa	0	1	2	1	2	0	0	2	0	0	3	4
5	TRUE	Phosphoglucomutase (Fragment) OS=Leishmania tropica OX=5666 GN=PGM PE=3 SV=1	Phosphoglucomutase (Fragment) OS=Leishmania tropica OX=5666 GN=PGM PE=3 SV=1	Phosphoglucomutase (Fragment)	Phosphoglucomutase (Fragment)	E3VNP2_LEITR	PGM	60 kDa	0	0	0	0	3	0	0	0	0	4	1	0
total									23	33	28	37	28	18	24	44	35	39	41	43
									3	4	4	4	5	2	3	4	3	4	5	4

## Sheet: Nematoda
#	Visible?	Identified Proteins (raw Scaffold)	Removed Cluster from name	Final Name	Protein Name	Accession Number	Alternate ID	Molecular Weight	Z1-1	Z1-2	Z1-3	Z2-1	Z2-2	Z2-3	Z3-1	Z3-2	Z3-3	NE-1	NE-2	NE-3
1	TRUE	Cluster of Uncharacterized protein (Fragment) OS=Caenorhabditis latens OX=1503980 GN=FL83_00590 PE=3 SV=1 (A0A261CSI4_9PELO)	Uncharacterized protein (Fragment) OS=Caenorhabditis latens OX=1503980 GN=FL83_00590 PE=3 SV=1 (A0A261CSI4_9PELO)	Uncharacterized protein (Fragment)	Uncharacterized protein (Fragment)	A0A261CSI4_9PELO	FL83_00590	42 kDa	44	63	73	36	29	26	54	45	39	51	44	55
2	TRUE	GLOBIN domain-containing protein (Fragment) OS=Litomosoides sigmodontis OX=42156 GN=NLS_LOCUS10231 PE=3 SV=1	GLOBIN domain-containing protein (Fragment) OS=Litomosoides sigmodontis OX=42156 GN=NLS_LOCUS10231 PE=3 SV=1	GLOBIN domain-containing protein (Fragment)	GLOBIN domain-containing protein (Fragment)	A0A3P7JRB9_LITSI	NLS_LOCUS10231	14 kDa	2	2	1	2	2	2	2	1	2	2	2	2
3	TRUE	Cluster of ATP synthase subunit beta OS=Elaeophora elaphi OX=1147741 PE=3 SV=1 (A0A0R3RM06_9BILA)	ATP synthase subunit beta OS=Elaeophora elaphi OX=1147741 PE=3 SV=1 (A0A0R3RM06_9BILA)	ATP synthase subunit beta	ATP synthase subunit beta	A0A0R3RM06_9BILA		55 kDa	16	17	19	17	17	11	17	17	17	18	18	18
4	TRUE	Cluster of Uncharacterized protein OS=Bursaphelenchus xylophilus OX=6326 PE=3 SV=1 (A0A1I7RNH7_BURXY)	Uncharacterized protein OS=Bursaphelenchus xylophilus OX=6326 PE=3 SV=1 (A0A1I7RNH7_BURXY)	Uncharacterized protein	Uncharacterized protein	A0A1I7RNH7_BURXY		225 kDa	18	23	29	19	22	9	14	24	17	22	23	26
5	TRUE	Cluster of ATP synthase subunit alpha OS=Elaeophora elaphi OX=1147741 PE=3 SV=1 (A0A158Q7U1_9BILA)	ATP synthase subunit alpha OS=Elaeophora elaphi OX=1147741 PE=3 SV=1 (A0A158Q7U1_9BILA)	ATP synthase subunit alpha	ATP synthase subunit alpha	A0A158Q7U1_9BILA		59 kDa	22	24	26	21	20	11	18	21	16	22	22	22
6	TRUE	Cluster of Calcium-transporting ATPase OS=Strongyloides papillosus OX=174720 PE=3 SV=1 (A0A0N5C3F9_STREA)	Calcium-transporting ATPase OS=Strongyloides papillosus OX=174720 PE=3 SV=1 (A0A0N5C3F9_STREA)	Calcium-transporting ATPase	Calcium-transporting ATPase	A0A0N5C3F9_STREA		111 kDa	13	24	30	23	18	11	20	26	22	29	27	27
7	TRUE	Cluster of Tubulin beta chain OS=Strongyloides venezuelensis OX=75913 PE=3 SV=1 (A0A0K0FEL8_STRVS)	Tubulin beta chain OS=Strongyloides venezuelensis OX=75913 PE=3 SV=1 (A0A0K0FEL8_STRVS)	Tubulin beta chain	Tubulin beta chain	A0A0K0FEL8_STRVS		50 kDa	23	24	27	20	15	7	19	19	20	17	20	23
8	TRUE	Cluster of Heat shock cognate 71 kDa protein (Fragment) OS=Trichinella nelsoni OX=6336 GN=Mrpl13 PE=3 SV=1 (A0A0V0SJZ7_9BILA)	Heat shock cognate 71 kDa protein (Fragment) OS=Trichinella nelsoni OX=6336 GN=Mrpl13 PE=3 SV=1 (A0A0V0SJZ7_9BILA)	Heat shock cognate 71 kDa protein (Fragment)	Heat shock cognate 71 kDa protein (Fragment)	A0A0V0SJZ7_9BILA	Mrpl13	127 kDa	17	24	22	30	22	15	23	24	22	27	31	25
9	TRUE	Cluster of Tubulin alpha chain OS=Soboliphyme baturini OX=241478 GN=SBAD_LOCUS8238 PE=3 SV=1 (A0A183IX90_9BILA)	Tubulin alpha chain OS=Soboliphyme baturini OX=241478 GN=SBAD_LOCUS8238 PE=3 SV=1 (A0A183IX90_9BILA)	Tubulin alpha chain	Tubulin alpha chain	A0A183IX90_9BILA	SBAD_LOCUS8238	53 kDa	15	17	18	19	15	10	14	16	9	17	20	20
10	TRUE	Cluster of Histone domain-containing protein OS=Heterorhabditis bacteriophora OX=37862 PE=3 SV=1 (A0A1I7WCX6_HETBA)	Histone domain-containing protein OS=Heterorhabditis bacteriophora OX=37862 PE=3 SV=1 (A0A1I7WCX6_HETBA)	Histone domain-containing protein	Histone domain-containing protein	A0A1I7WCX6_HETBA		20 kDa	16	18	13	17	15	9	15	14	12	16	15	15
11	TRUE	Cluster of Elongation factor 1-alpha OS=Diploscapter pachys OX=2018661 GN=WR25_18775 PE=3 SV=1 (A0A2A2JQW7_9BILA)	Elongation factor 1-alpha OS=Diploscapter pachys OX=2018661 GN=WR25_18775 PE=3 SV=1 (A0A2A2JQW7_9BILA)	Elongation factor 1-alpha	Elongation factor 1-alpha	A0A2A2JQW7_9BILA	WR25_18775	51 kDa	11	12	10	11	8	8	13	10	12	14	13	13
12	TRUE	Cluster of Tr-type G domain-containing protein OS=Thelazia callipaeda OX=103827 GN=TCLT_LOCUS5812 PE=4 SV=1 (A0A0N5CZB3_THECL)	Tr-type G domain-containing protein OS=Thelazia callipaeda OX=103827 GN=TCLT_LOCUS5812 PE=4 SV=1 (A0A0N5CZB3_THECL)	Tr-type G domain-containing protein	Tr-type G domain-containing protein	A0A0N5CZB3_THECL	TCLT_LOCUS5812	94 kDa	11	13	9	15	9	4	10	16	11	7	10	6
13	TRUE	Cluster of Ubiquitin extension protein OS=Heterodera glycines OX=51029 PE=2 SV=1 (Q86RP7_HETGL)	Ubiquitin extension protein OS=Heterodera glycines OX=51029 PE=2 SV=1 (Q86RP7_HETGL)	Ubiquitin extension protein	Ubiquitin extension protein	Q86RP7_HETGL		12 kDa	5	6	6	4	3	3	6	6	4	6	4	7
14	TRUE	Cluster of Uncharacterized protein OS=Soboliphyme baturini OX=241478 GN=SBAD_LOCUS3360 PE=3 SV=1 (A0A183IIB5_9BILA)	Uncharacterized protein OS=Soboliphyme baturini OX=241478 GN=SBAD_LOCUS3360 PE=3 SV=1 (A0A183IIB5_9BILA)	Uncharacterized protein	Uncharacterized protein	A0A183IIB5_9BILA	SBAD_LOCUS3360	30 kDa	7	8	10	6	6	3	4	8	5	9	8	8
15	TRUE	Uncharacterized protein (Fragment) OS=Caenorhabditis remanei OX=31234 GN=FL82_07277 PE=4 SV=1	Uncharacterized protein (Fragment) OS=Caenorhabditis remanei OX=31234 GN=FL82_07277 PE=4 SV=1	Uncharacterized protein (Fragment)	Uncharacterized protein (Fragment)	A0A261AQ04_CAERE-DECOY		?	2	2	1	2	2	2	2	2	2	2	2	2
16	TRUE	Cluster of 14-3-3 zeta OS=Daphnia pulex OX=6669 GN=DAPPUDRAFT_307391 PE=3 SV=1 (E9H1W5_DAPPU)	14-3-3 zeta OS=Daphnia pulex OX=6669 GN=DAPPUDRAFT_307391 PE=3 SV=1 (E9H1W5_DAPPU)	14-3-3 zeta	14-3-3 zeta	E9H1W5_DAPPU	DAPPUDRAFT_307391	28 kDa	6	8	8	7	7	4	8	8	7	9	8	8
17	TRUE	Cluster of Uncharacterized protein OS=Angiostrongylus cantonensis OX=6313 PE=3 SV=1 (A0A0K0DNU9_ANGCA)	Uncharacterized protein OS=Angiostrongylus cantonensis OX=6313 PE=3 SV=1 (A0A0K0DNU9_ANGCA)	Uncharacterized protein	Uncharacterized protein	A0A0K0DNU9_ANGCA		68 kDa	9	9	7	10	5	0	10	10	7	9	12	12
18	TRUE	Cluster of Sodium/potassium-transporting ATPase subunit alpha OS=Trichuris trichiura OX=36087 GN=TTRE_0000368501 PE=3 SV=1 (A0A077Z709_TRITR)	Sodium/potassium-transporting ATPase subunit alpha OS=Trichuris trichiura OX=36087 GN=TTRE_0000368501 PE=3 SV=1 (A0A077Z709_TRITR)	Sodium/potassium-transporting ATPase subunit alpha	Sodium/potassium-transporting ATPase subunit alpha	A0A077Z709_TRITR	TTRE_0000368501	117 kDa	11	10	12	7	4	2	7	9	7	10	12	12
19	TRUE	Cluster of Uncharacterized protein OS=Steinernema carpocapsae OX=34508 GN=L596_022875 PE=4 SV=1 (A0A4U5MBT2_STECR)	Uncharacterized protein OS=Steinernema carpocapsae OX=34508 GN=L596_022875 PE=4 SV=1 (A0A4U5MBT2_STECR)	Uncharacterized protein	Uncharacterized protein	A0A4U5MBT2_STECR	L596_022875	40 kDa	9	11	8	13	9	3	9	12	8	7	8	7
20	TRUE	Cluster of Vacuolar proton pump subunit B OS=Trichinella spiralis OX=6334 GN=VHA55 PE=3 SV=1 (A0A0V1BSI3_TRISP)	Vacuolar proton pump subunit B OS=Trichinella spiralis OX=6334 GN=VHA55 PE=3 SV=1 (A0A0V1BSI3_TRISP)	Vacuolar proton pump subunit B	Vacuolar proton pump subunit B	A0A0V1BSI3_TRISP	VHA55	57 kDa	7	5	8	9	6	1	9	10	6	7	13	11
21	TRUE	Cluster of Aconitate hydratase, mitochondrial OS=Angiostrongylus cantonensis OX=6313 PE=3 SV=1 (A0A0K0CZ39_ANGCA)	Aconitate hydratase, mitochondrial OS=Angiostrongylus cantonensis OX=6313 PE=3 SV=1 (A0A0K0CZ39_ANGCA)	Aconitate hydratase, mitochondrial	Aconitate hydratase, mitochondrial	A0A0K0CZ39_ANGCA		85 kDa	6	7	11	5	4	3	5	5	5	4	6	6
22	TRUE	Cluster of Enolase (inferred by orthology to a C. elegans protein) OS=Nippostrongylus brasiliensis OX=27835 GN=NBR_LOCUS11765 PE=3 SV=1 (A0A0N4Y6P1_NIPBR)	Enolase (inferred by orthology to a C. elegans protein) OS=Nippostrongylus brasiliensis OX=27835 GN=NBR_LOCUS11765 PE=3 SV=1 (A0A0N4Y6P1_NIPBR)	Enolase (inferred by orthology to a C. elegans protein)	Enolase (inferred by orthology to a C. elegans protein)	A0A0N4Y6P1_NIPBR	NBR_LOCUS11765	47 kDa	3	3	3	3	2	3	3	3	3	3	3	3
23	TRUE	Histone H2B OS=Brugia timori OX=42155 GN=BTMF_LOCUS2971 PE=3 SV=1	Histone H2B OS=Brugia timori OX=42155 GN=BTMF_LOCUS2971 PE=3 SV=1	Histone H2B	Histone H2B	A0A0R3QBD9_9BILA	BTMF_LOCUS2971	14 kDa	5	5	5	5	4	4	5	5	5	5	5	5
24	TRUE	Cluster of Calmodulin OS=Trichinella papuae OX=268474 GN=T10_4852 PE=3 SV=1 (A0A0V1MYZ6_9BILA)	Calmodulin OS=Trichinella papuae OX=268474 GN=T10_4852 PE=3 SV=1 (A0A0V1MYZ6_9BILA)	Calmodulin	Calmodulin	A0A0V1MYZ6_9BILA	T10_4852	62 kDa	5	8	6	3	6	5	9	3	2	5	9	6
25	TRUE	Cluster of Glyceraldehyde-3-phosphate dehydrogenase OS=Strongyloides stercoralis OX=6248 PE=3 SV=1 (A0A0K0EQF8_STRER)	Glyceraldehyde-3-phosphate dehydrogenase OS=Strongyloides stercoralis OX=6248 PE=3 SV=1 (A0A0K0EQF8_STRER)	Glyceraldehyde-3-phosphate dehydrogenase	Glyceraldehyde-3-phosphate dehydrogenase	A0A0K0EQF8_STRER		37 kDa	6	6	6	5	4	7	7	6	6	8	7	8
26	TRUE	Cluster of Isocitrate dehydrogenase [NADP] OS=Bursaphelenchus xylophilus OX=6326 PE=3 SV=1 (A0A1I7SLN6_BURXY)	Isocitrate dehydrogenase [NADP] OS=Bursaphelenchus xylophilus OX=6326 PE=3 SV=1 (A0A1I7SLN6_BURXY)	Isocitrate dehydrogenase [NADP]	Isocitrate dehydrogenase [NADP]	A0A1I7SLN6_BURXY		48 kDa	4	6	7	6	6	2	6	8	7	6	9	11
27	TRUE	Cluster of Alpha-1,4 glucan phosphorylase OS=Strongyloides stercoralis OX=6248 PE=3 SV=1 (A0A0K0DZB1_STRER)	Alpha-1,4 glucan phosphorylase OS=Strongyloides stercoralis OX=6248 PE=3 SV=1 (A0A0K0DZB1_STRER)	Alpha-1,4 glucan phosphorylase	Alpha-1,4 glucan phosphorylase	A0A0K0DZB1_STRER		146 kDa	3	6	8	2	3	0	2	2	2	7	6	7
28	TRUE	Cluster of Uncharacterized protein OS=Trichuris muris OX=70415 PE=3 SV=1 (A0A0N5DFM1_TRIMR)	Uncharacterized protein OS=Trichuris muris OX=70415 PE=3 SV=1 (A0A0N5DFM1_TRIMR)	Uncharacterized protein	Uncharacterized protein	A0A0N5DFM1_TRIMR		89 kDa	6	7	9	8	6	1	6	6	7	3	7	5
29	TRUE	Cluster of Histone H2A OS=Ancylostoma caninum OX=29170 GN=ANCCAN_25126 PE=3 SV=1 (A0A368FBY9_ANCCA)	Histone H2A OS=Ancylostoma caninum OX=29170 GN=ANCCAN_25126 PE=3 SV=1 (A0A368FBY9_ANCCA)	Histone H2A	Histone H2A	A0A368FBY9_ANCCA	ANCCAN_25126	27 kDa	7	7	4	5	5	3	7	5	4	6	4	5
30	TRUE	Cluster of ADP/ATP translocase 1 OS=Teladorsagia circumcincta OX=45464 GN=TELCIR_09231 PE=3 SV=1 (A0A2G9UFM6_TELCI)	ADP/ATP translocase 1 OS=Teladorsagia circumcincta OX=45464 GN=TELCIR_09231 PE=3 SV=1 (A0A2G9UFM6_TELCI)	ADP/ATP translocase 1	ADP/ATP translocase 1	A0A2G9UFM6_TELCI	TELCIR_09231	33 kDa	3	5	6	2	4	1	1	1	2	9	8	8
31	TRUE	Uncharacterized protein OS=Nippostrongylus brasiliensis OX=27835 GN=NBR_LOCUS5928 PE=4 SV=1	Uncharacterized protein OS=Nippostrongylus brasiliensis OX=27835 GN=NBR_LOCUS5928 PE=4 SV=1	Uncharacterized protein	Uncharacterized protein	A0A158QWX4_NIPBR-DECOY		?	0	0	0	1	1	1	1	1	1	2	2	0
32	TRUE	Isocitrate dehydrogenase [NAD] subunit, mitochondrial OS=Ascaris lumbricoides OX=6252 PE=3 SV=1	Isocitrate dehydrogenase [NAD] subunit, mitochondrial OS=Ascaris lumbricoides OX=6252 PE=3 SV=1	Isocitrate dehydrogenase [NAD] subunit, mitochondrial	Isocitrate dehydrogenase [NAD] subunit, mitochondrial	A0A0M3IDH1_ASCLU		40 kDa	2	4	4	2	2	0	1	2	2	4	4	4
33	TRUE	Cluster of ATP-citrate synthase OS=Elaeophora elaphi OX=1147741 PE=3 SV=1 (A0A0R3RQL5_9BILA)	ATP-citrate synthase OS=Elaeophora elaphi OX=1147741 PE=3 SV=1 (A0A0R3RQL5_9BILA)	ATP-citrate synthase	ATP-citrate synthase	A0A0R3RQL5_9BILA		127 kDa	3	2	4	2	2	1	2	2	2	1	2	2
34	TRUE	Cluster of Phosphagen kinase C-terminal domain-containing protein (Fragment) OS=Cylicostephanus goldi OX=71465 GN=CGOC_LOCUS4812 PE=3 SV=1 (A0A3P6T3R0_CYLGO)	Phosphagen kinase C-terminal domain-containing protein (Fragment) OS=Cylicostephanus goldi OX=71465 GN=CGOC_LOCUS4812 PE=3 SV=1 (A0A3P6T3R0_CYLGO)	Phosphagen kinase C-terminal domain-containing protein (Fragment)	Phosphagen kinase C-terminal domain-containing protein (Fragment)	A0A3P6T3R0_CYLGO	CGOC_LOCUS4812	18 kDa	2	2	2	2	2	3	3	2	2	3	3	3
35	TRUE	Uncharacterized protein OS=Trichinella britovi OX=45882 GN=T03_1510 PE=4 SV=1	Uncharacterized protein OS=Trichinella britovi OX=45882 GN=T03_1510 PE=4 SV=1	Uncharacterized protein	Uncharacterized protein	A0A0V1C9A2_TRIBR-DECOY		?	1	1	2	1	1	0	0	1	1	1	1	1
36	TRUE	Cluster of Plug_translocon domain-containing protein OS=Bursaphelenchus xylophilus OX=6326 PE=3 SV=1 (A0A1I7RMC5_BURXY)	Plug_translocon domain-containing protein OS=Bursaphelenchus xylophilus OX=6326 PE=3 SV=1 (A0A1I7RMC5_BURXY)	Plug_translocon domain-containing protein	Plug_translocon domain-containing protein	A0A1I7RMC5_BURXY		52 kDa	3	4	3	5	4	3	2	5	5	4	4	5
37	TRUE	Keratin, type I cytoskeletal 13 OS=Trichinella sp. T9 OX=181606 GN=krt13 PE=3 SV=1	Keratin, type I cytoskeletal 13 OS=Trichinella sp. T9 OX=181606 GN=krt13 PE=3 SV=1	Keratin, type I cytoskeletal 13	Keratin, type I cytoskeletal 13	A0A0V0U202_9BILA	krt13	44 kDa	4	3	1	1	1	3	2	1	3	2	2	1
38	TRUE	Cluster of Ribosomal_S4 domain-containing protein OS=Soboliphyme baturini OX=241478 GN=SBAD_LOCUS12963 PE=3 SV=1 (A0A183JAR5_9BILA)	Ribosomal_S4 domain-containing protein OS=Soboliphyme baturini OX=241478 GN=SBAD_LOCUS12963 PE=3 SV=1 (A0A183JAR5_9BILA)	Ribosomal_S4 domain-containing protein	Ribosomal_S4 domain-containing protein	A0A183JAR5_9BILA	SBAD_LOCUS12963	19 kDa	4	5	4	3	4	1	3	4	3	5	6	8
39	TRUE	Cluster of ELFV_dehydrog domain-containing protein OS=Syphacia muris OX=451379 PE=3 SV=1 (A0A0N5A8V8_9BILA)	ELFV_dehydrog domain-containing protein OS=Syphacia muris OX=451379 PE=3 SV=1 (A0A0N5A8V8_9BILA)	ELFV_dehydrog domain-containing protein	ELFV_dehydrog domain-containing protein	A0A0N5A8V8_9BILA		61 kDa	4	4	5	2	2	1	3	5	2	4	5	5
40	TRUE	Cluster of S5 DRBM domain-containing protein OS=Soboliphyme baturini OX=241478 GN=SBAD_LOCUS9930 PE=3 SV=1 (A0A183J231_9BILA)	S5 DRBM domain-containing protein OS=Soboliphyme baturini OX=241478 GN=SBAD_LOCUS9930 PE=3 SV=1 (A0A183J231_9BILA)	S5 DRBM domain-containing protein	S5 DRBM domain-containing protein	A0A183J231_9BILA	SBAD_LOCUS9930	30 kDa	4	4	2	4	2	0	2	4	3	6	6	6
41	TRUE	Cluster of Uncharacterized protein OS=Soboliphyme baturini OX=241478 GN=SBAD_LOCUS11551 PE=3 SV=1 (A0A183J6Q3_9BILA)	Uncharacterized protein OS=Soboliphyme baturini OX=241478 GN=SBAD_LOCUS11551 PE=3 SV=1 (A0A183J6Q3_9BILA)	Uncharacterized protein	Uncharacterized protein	A0A183J6Q3_9BILA	SBAD_LOCUS11551	22 kDa	3	3	2	6	2	0	3	5	4	4	4	2
42	TRUE	40S ribosomal protein S4 OS=Rhabditophanes sp. KR3021 OX=114890 PE=3 SV=1	40S ribosomal protein S4 OS=Rhabditophanes sp. KR3021 OX=114890 PE=3 SV=1	40S ribosomal protein S4	40S ribosomal protein S4	A0A1I8D0Y3_9BILA		29 kDa	3	4	2	3	2	0	1	3	2	2	3	3
43	TRUE	Catalase OS=Bursaphelenchus xylophilus OX=6326 PE=3 SV=1	Catalase OS=Bursaphelenchus xylophilus OX=6326 PE=3 SV=1	Catalase	Catalase	A0A1I7SLD3_BURXY		59 kDa	1	2	2	2	1	1	2	1	2	2	2	2
44	TRUE	Cluster of 2-oxoglutarate dehydrogenase, mitochondrial OS=Trichinella spiralis OX=6334 GN=Slc26a5 PE=4 SV=1 (A0A0V1BJU5_TRISP)	2-oxoglutarate dehydrogenase, mitochondrial OS=Trichinella spiralis OX=6334 GN=Slc26a5 PE=4 SV=1 (A0A0V1BJU5_TRISP)	2-oxoglutarate dehydrogenase, mitochondrial	2-oxoglutarate dehydrogenase, mitochondrial	A0A0V1BJU5_TRISP	Slc26a5	134 kDa	2	5	6	2	1	0	0	4	2	3	5	4
45	TRUE	Cluster of Thioredoxin domain-containing protein OS=Diploscapter pachys OX=2018661 GN=WR25_15756 PE=4 SV=1 (A0A2A2J5F8_9BILA)	Thioredoxin domain-containing protein OS=Diploscapter pachys OX=2018661 GN=WR25_15756 PE=4 SV=1 (A0A2A2J5F8_9BILA)	Thioredoxin domain-containing protein	Thioredoxin domain-containing protein	A0A2A2J5F8_9BILA	WR25_15756	22 kDa	3	2	3	3	4	6	3	5	4	4	4	3
46	TRUE	Citrate synthase OS=Strongyloides ratti OX=34506 GN=SRAE_1000315300 PE=3 SV=1	Citrate synthase OS=Strongyloides ratti OX=34506 GN=SRAE_1000315300 PE=3 SV=1	Citrate synthase	Citrate synthase	A0A090LBJ7_STRRB	SRAE_1000315300	49 kDa	2	2	2	2	2	0	1	1	2	2	2	2
47	TRUE	Cluster of Uncharacterized protein OS=Bursaphelenchus xylophilus OX=6326 PE=3 SV=1 (A0A1I7SEG2_BURXY)	Uncharacterized protein OS=Bursaphelenchus xylophilus OX=6326 PE=3 SV=1 (A0A1I7SEG2_BURXY)	Uncharacterized protein	Uncharacterized protein	A0A1I7SEG2_BURXY		60 kDa	2	3	3	3	2	1	2	3	2	3	2	3
48	TRUE	Succinate dehydrogenase [ubiquinone] flavoprotein subunit, mitochondrial OS=Loa loa OX=7209 GN=LOAG_18724 PE=3 SV=1	Succinate dehydrogenase [ubiquinone] flavoprotein subunit, mitochondrial OS=Loa loa OX=7209 GN=LOAG_18724 PE=3 SV=1	Succinate dehydrogenase [ubiquinone] flavoprotein subunit, mitochondrial	Succinate dehydrogenase [ubiquinone] flavoprotein subunit, mitochondrial	A0A1I7VCF4_LOALO	LOAG_18724	71 kDa	4	4	3	2	1	0	1	4	2	3	2	3
49	TRUE	Cluster of Clathrin heavy chain OS=Trichuris muris OX=70415 PE=3 SV=1 (A0A0N5DKY5_TRIMR)	Clathrin heavy chain OS=Trichuris muris OX=70415 PE=3 SV=1 (A0A0N5DKY5_TRIMR)	Clathrin heavy chain	Clathrin heavy chain	A0A0N5DKY5_TRIMR		193 kDa	2	4	2	6	1	0	3	4	2	2	4	3
50	TRUE	Cluster of Uncharacterized protein OS=Trichuris muris OX=70415 PE=3 SV=1 (A0A0N5E093_TRIMR)	Uncharacterized protein OS=Trichuris muris OX=70415 PE=3 SV=1 (A0A0N5E093_TRIMR)	Uncharacterized protein	Uncharacterized protein	A0A0N5E093_TRIMR		71 kDa	6	9	4	7	5	3	4	4	6	7	7	6
51	TRUE	Cluster of Histone H2B (Fragment) OS=Trichuris suis OX=68888 GN=M513_04867 PE=3 SV=1 (A0A085MAS9_9BILA)	Histone H2B (Fragment) OS=Trichuris suis OX=68888 GN=M513_04867 PE=3 SV=1 (A0A085MAS9_9BILA)	Histone H2B (Fragment)	Histone H2B (Fragment)	A0A085MAS9_9BILA	M513_04867	14 kDa	2	2	2	2	2	2	2	2	2	2	2	2
52	TRUE	Cluster of Alpha-actinin, sarcomeric OS=Trichinella nelsoni OX=6336 GN=Actn PE=4 SV=1 (A0A0V0RK57_9BILA)	Alpha-actinin, sarcomeric OS=Trichinella nelsoni OX=6336 GN=Actn PE=4 SV=1 (A0A0V0RK57_9BILA)	Alpha-actinin, sarcomeric	Alpha-actinin, sarcomeric	A0A0V0RK57_9BILA	Actn	102 kDa	2	4	6	2	1	0	1	4	1	7	3	6
53	TRUE	Cluster of 40S ribosomal protein S16 (Fragment) OS=Trichinella nelsoni OX=6336 GN=RpS16 PE=3 SV=1 (A0A0V0RW10_9BILA)	40S ribosomal protein S16 (Fragment) OS=Trichinella nelsoni OX=6336 GN=RpS16 PE=3 SV=1 (A0A0V0RW10_9BILA)	40S ribosomal protein S16 (Fragment)	40S ribosomal protein S16 (Fragment)	A0A0V0RW10_9BILA	RpS16	18 kDa	3	4	2	4	2	0	1	4	4	3	2	2
54	TRUE	Tubulin alpha-1 chain (Fragment) OS=Trichinella pseudospiralis OX=6337 GN=T4E_2543 PE=4 SV=1	Tubulin alpha-1 chain (Fragment) OS=Trichinella pseudospiralis OX=6337 GN=T4E_2543 PE=4 SV=1	Tubulin alpha-1 chain (Fragment)	Tubulin alpha-1 chain (Fragment)	A0A0V0WZ66_TRIPS	T4E_2543	14 kDa	4	5	5	3	3	2	3	5	4	3	5	4
55	TRUE	Cluster of Ribosomal_S7 domain-containing protein OS=Brugia pahangi OX=6280 GN=BPAG_LOCUS9667 PE=3 SV=1 (A0A0N4TMM7_BRUPA)	Ribosomal_S7 domain-containing protein OS=Brugia pahangi OX=6280 GN=BPAG_LOCUS9667 PE=3 SV=1 (A0A0N4TMM7_BRUPA)	Ribosomal_S7 domain-containing protein	Ribosomal_S7 domain-containing protein	A0A0N4TMM7_BRUPA	BPAG_LOCUS9667	26 kDa	2	5	1	4	1	0	0	3	1	4	3	4
56	TRUE	Transaldolase OS=Caenorhabditis tropicalis OX=1561998 PE=3 SV=1	Transaldolase OS=Caenorhabditis tropicalis OX=1561998 PE=3 SV=1	Transaldolase	Transaldolase	A0A1I7TDT0_9PELO		35 kDa	1	2	1	1	2	1	1	1	1	1	1	2
57	TRUE	Cluster of Phosphate carrier protein, mitochondrial (inferred by orthology to a human protein) OS=Strongyloides venezuelensis OX=75913 PE=3 SV=1 (A0A0K0FYR0_STRVS)	Phosphate carrier protein, mitochondrial (inferred by orthology to a human protein) OS=Strongyloides venezuelensis OX=75913 PE=3 SV=1 (A0A0K0FYR0_STRVS)	Phosphate carrier protein, mitochondrial (inferred by orthology to a human protein)	Phosphate carrier protein, mitochondrial (inferred by orthology to a human protein)	A0A0K0FYR0_STRVS		38 kDa	3	3	5	3	3	1	0	4	1	4	4	5
58	TRUE	Cluster of Small subunit ribosomal protein 14 (Fragment) OS=Rhabditolaimus sp. 1 VS-2014 OX=1538706 GN=rps-14 PE=2 SV=1 (A0A0B4N614_9BILA)	Small subunit ribosomal protein 14 (Fragment) OS=Rhabditolaimus sp. 1 VS-2014 OX=1538706 GN=rps-14 PE=2 SV=1 (A0A0B4N614_9BILA)	Small subunit ribosomal protein 14 (Fragment)	Small subunit ribosomal protein 14 (Fragment)	A0A0B4N614_9BILA	rps-14	16 kDa	2	2	2	2	2	0	2	2	2	3	2	3
59	TRUE	Cluster of ADP ribosylation factor protein OS=Trichuris trichiura OX=36087 GN=TTRE_0000503401 PE=3 SV=1 (A0A077Z8H5_TRITR)	ADP ribosylation factor protein OS=Trichuris trichiura OX=36087 GN=TTRE_0000503401 PE=3 SV=1 (A0A077Z8H5_TRITR)	ADP ribosylation factor protein	ADP ribosylation factor protein	A0A077Z8H5_TRITR	TTRE_0000503401	15 kDa	3	3	3	4	2	0	3	3	3	3	3	3
60	TRUE	Eukaryotic initiation factor 4A-III OS=Teladorsagia circumcincta OX=45464 GN=TELCIR_06608 PE=3 SV=1	Eukaryotic initiation factor 4A-III OS=Teladorsagia circumcincta OX=45464 GN=TELCIR_06608 PE=3 SV=1	Eukaryotic initiation factor 4A-III	Eukaryotic initiation factor 4A-III	A0A2G9UP54_TELCI	TELCIR_06608	46 kDa	2	2	2	2	1	0	2	2	2	2	3	2
61	TRUE	Cluster of Uncharacterized protein OS=Diploscapter pachys OX=2018661 GN=WR25_20528 PE=4 SV=1 (A0A2A2KCH2_9BILA)	Uncharacterized protein OS=Diploscapter pachys OX=2018661 GN=WR25_20528 PE=4 SV=1 (A0A2A2KCH2_9BILA)	Uncharacterized protein	Uncharacterized protein	A0A2A2KCH2_9BILA	WR25_20528	49 kDa	1	1	1	1	1	1	1	1	1	1	2	2
62	TRUE	Enolase OS=Trichuris trichiura OX=36087 GN=TTRE_0000062501 PE=3 SV=1	Enolase OS=Trichuris trichiura OX=36087 GN=TTRE_0000062501 PE=3 SV=1	Enolase	Enolase	A0A077YX57_TRITR	TTRE_0000062501	50 kDa	2	2	2	2	1	0	2	2	2	2	2	2
63	TRUE	Ribosom S12 S23 domain containing protein OS=Trichuris trichiura OX=36087 GN=TTRE_0000804401 PE=3 SV=1	Ribosom S12 S23 domain containing protein OS=Trichuris trichiura OX=36087 GN=TTRE_0000804401 PE=3 SV=1	Ribosom S12 S23 domain containing protein	Ribosom S12 S23 domain containing protein	A0A077ZHD1_TRITR	TTRE_0000804401	16 kDa	2	4	2	2	2	1	2	4	1	1	2	2
64	TRUE	Cluster of Ribosomal protein L14p/L23e OS=Trichuris suis OX=68888 GN=D918_08800 PE=3 SV=1 (A0A085MY74_9BILA)	Ribosomal protein L14p/L23e OS=Trichuris suis OX=68888 GN=D918_08800 PE=3 SV=1 (A0A085MY74_9BILA)	Ribosomal protein L14p/L23e	Ribosomal protein L14p/L23e	A0A085MY74_9BILA	D918_08800	15 kDa	2	2	1	2	2	1	2	2	2	1	1	1
65	TRUE	Cluster of GTP-binding nuclear protein OS=Diploscapter pachys OX=2018661 GN=WR25_01102 PE=3 SV=1 (A0A2A2JK24_9BILA)	GTP-binding nuclear protein OS=Diploscapter pachys OX=2018661 GN=WR25_01102 PE=3 SV=1 (A0A2A2JK24_9BILA)	GTP-binding nuclear protein	GTP-binding nuclear protein	A0A2A2JK24_9BILA	WR25_01102	24 kDa	3	3	3	4	2	0	2	3	0	4	4	3
66	TRUE	Uncharacterized protein OS=Steinernema carpocapsae OX=34508 GN=L596_022641 PE=4 SV=1	Uncharacterized protein OS=Steinernema carpocapsae OX=34508 GN=L596_022641 PE=4 SV=1	Uncharacterized protein	Uncharacterized protein	A0A4U5MME2_STECR	L596_022641	40 kDa	1	1	2	1	1	0	1	1	1	2	2	1
67	TRUE	Cluster of PHB domain-containing protein OS=Steinernema glaseri OX=37863 PE=4 SV=1 (A0A1I7YUR6_9BILA)	PHB domain-containing protein OS=Steinernema glaseri OX=37863 PE=4 SV=1 (A0A1I7YUR6_9BILA)	PHB domain-containing protein	PHB domain-containing protein	A0A1I7YUR6_9BILA		33 kDa	1	2	3	2	1	1	1	2	1	1	2	1
68	TRUE	Cluster of Spectrin alpha chain OS=Trichinella pseudospiralis OX=6337 GN=alpha-Spec PE=4 SV=1 (A0A0V0XYS7_TRIPS)	Spectrin alpha chain OS=Trichinella pseudospiralis OX=6337 GN=alpha-Spec PE=4 SV=1 (A0A0V0XYS7_TRIPS)	Spectrin alpha chain	Spectrin alpha chain	A0A0V0XYS7_TRIPS	alpha-Spec	307 kDa	1	1	0	4	2	0	2	3	3	3	1	2
69	TRUE	Phosphotransferase OS=Thelazia callipaeda OX=103827 GN=TCLT_LOCUS4972 PE=3 SV=1	Phosphotransferase OS=Thelazia callipaeda OX=103827 GN=TCLT_LOCUS4972 PE=3 SV=1	Phosphotransferase	Phosphotransferase	A0A0N5CX72_THECL	TCLT_LOCUS4972	55 kDa	1	1	2	2	2	1	2	2	2	2	1	1
70	TRUE	Uncharacterized protein OS=Wuchereria bancrofti OX=6293 PE=4 SV=1	Uncharacterized protein OS=Wuchereria bancrofti OX=6293 PE=4 SV=1	Uncharacterized protein	Uncharacterized protein	A0A1I8EUE4_WUCBA-DECOY		?	1	1	0	1	1	0	1	1	1	1	2	1
71	TRUE	Cluster of Uncharacterized protein OS=Onchocerca volvulus OX=6282 PE=4 SV=1 (A0A044UAZ0_ONCVO)	Uncharacterized protein OS=Onchocerca volvulus OX=6282 PE=4 SV=1 (A0A044UAZ0_ONCVO)	Uncharacterized protein	Uncharacterized protein	A0A044UAZ0_ONCVO		23 kDa	3	3	3	3	2	1	3	3	2	3	3	3
72	TRUE	Cluster of Phosphate carrier protein, mitochondrial OS=Trichinella pseudospiralis OX=6337 GN=Pigq PE=3 SV=1 (A0A0V1EJI0_TRIPS)	Phosphate carrier protein, mitochondrial OS=Trichinella pseudospiralis OX=6337 GN=Pigq PE=3 SV=1 (A0A0V1EJI0_TRIPS)	Phosphate carrier protein, mitochondrial	Phosphate carrier protein, mitochondrial	A0A0V1EJI0_TRIPS	Pigq	40 kDa	2	2	2	1	2	1	0	2	1	2	2	3
73	TRUE	Cluster of Ribosomal protein OS=Strongyloides ratti OX=34506 GN=SRAE_2000086900 PE=3 SV=1 (A0A090MXX6_STRRB)	Ribosomal protein OS=Strongyloides ratti OX=34506 GN=SRAE_2000086900 PE=3 SV=1 (A0A090MXX6_STRRB)	Ribosomal protein	Ribosomal protein	A0A090MXX6_STRRB	SRAE_2000086900	24 kDa	1	2	1	2	2	1	1	2	2	2	1	1
74	TRUE	Cluster of Isocitrate dehydrogenase [NAD] subunit, mitochondrial OS=Pristionchus pacificus OX=54126 GN=PRIPAC_43752 PE=3 SV=1 (A0A2A6CCQ7_PRIPA)	Isocitrate dehydrogenase [NAD] subunit, mitochondrial OS=Pristionchus pacificus OX=54126 GN=PRIPAC_43752 PE=3 SV=1 (A0A2A6CCQ7_PRIPA)	Isocitrate dehydrogenase [NAD] subunit, mitochondrial	Isocitrate dehydrogenase [NAD] subunit, mitochondrial	A0A2A6CCQ7_PRIPA	PRIPAC_43752	39 kDa	1	1	2	2	1	0	2	3	2	3	0	1
75	TRUE	Cluster of NADH dehydrogenase [ubiquinone] flavoprotein 1, mitochondrial OS=Ancylostoma ceylanicum OX=53326 GN=Acey_s0173.g404 PE=3 SV=1 (A0A016SV52_9BILA)	NADH dehydrogenase [ubiquinone] flavoprotein 1, mitochondrial OS=Ancylostoma ceylanicum OX=53326 GN=Acey_s0173.g404 PE=3 SV=1 (A0A016SV52_9BILA)	NADH dehydrogenase [ubiquinone] flavoprotein 1, mitochondrial	NADH dehydrogenase [ubiquinone] flavoprotein 1, mitochondrial	A0A016SV52_9BILA	Acey_s0173	52 kDa	2	3	2	1	0	0	0	1	0	2	3	3
76	TRUE	Malate dehydrogenase OS=Bursaphelenchus xylophilus OX=6326 PE=3 SV=1	Malate dehydrogenase OS=Bursaphelenchus xylophilus OX=6326 PE=3 SV=1	Malate dehydrogenase	Malate dehydrogenase	A0A1I7S6Q9_BURXY		34 kDa	1	1	1	0	1	0	0	1	1	2	3	3
77	TRUE	Cluster of Pyruvate kinase (Fragment) OS=Caenorhabditis remanei OX=31234 GN=FL82_03979 PE=3 SV=1 (A0A261AK24_CAERE)	Pyruvate kinase (Fragment) OS=Caenorhabditis remanei OX=31234 GN=FL82_03979 PE=3 SV=1 (A0A261AK24_CAERE)	Pyruvate kinase (Fragment)	Pyruvate kinase (Fragment)	A0A261AK24_CAERE	FL82_03979	57 kDa	2	2	2	1	0	1	0	2	0	2	0	0
78	TRUE	Bm6383 OS=Brugia malayi OX=6279 GN=Bm1_11490 PE=4 SV=1	Bm6383 OS=Brugia malayi OX=6279 GN=Bm1_11490 PE=4 SV=1	Bm6383	Bm6383	A0A0H5SBT3_BRUMA	Bm1_11490	20 kDa	2	2	2	1	1	0	0	2	0	2	2	2
79	TRUE	ETF domain-containing protein OS=Dracunculus medinensis OX=318479 GN=DME_LOCUS3376 PE=4 SV=1	ETF domain-containing protein OS=Dracunculus medinensis OX=318479 GN=DME_LOCUS3376 PE=4 SV=1	ETF domain-containing protein	ETF domain-containing protein	A0A0N4UP90_DRAME	DME_LOCUS3376	33 kDa	0	1	1	1	2	0	1	1	2	1	1	1
80	TRUE	40S ribosomal protein S4 OS=Steinernema glaseri OX=37863 PE=3 SV=1	40S ribosomal protein S4 OS=Steinernema glaseri OX=37863 PE=3 SV=1	40S ribosomal protein S4	40S ribosomal protein S4	A0A1I7YM58_9BILA		30 kDa	2	2	2	2	2	0	1	1	2	1	2	2
81	TRUE	Vacuolar proton pump subunit B OS=Parastrongyloides trichosuri OX=131310 PE=3 SV=1	Vacuolar proton pump subunit B OS=Parastrongyloides trichosuri OX=131310 PE=3 SV=1	Vacuolar proton pump subunit B	Vacuolar proton pump subunit B	A0A0N4Z9S3_PARTI		55 kDa	1	1	1	1	1	1	1	1	1	1	2	2
82	TRUE	Thioredoxin domain-containing protein OS=Ascaris lumbricoides OX=6252 PE=4 SV=1	Thioredoxin domain-containing protein OS=Ascaris lumbricoides OX=6252 PE=4 SV=1	Thioredoxin domain-containing protein	Thioredoxin domain-containing protein	A0A0M3IQ33_ASCLU		34 kDa	2	2	2	2	1	2	1	3	2	1	2	1
83	TRUE	Cluster of Large subunit ribosomal protein 2 (Fragment) OS=Rhabditoides inermis OX=96661 GN=rpl-2 PE=2 SV=1 (C8CLS2_9BILA)	Large subunit ribosomal protein 2 (Fragment) OS=Rhabditoides inermis OX=96661 GN=rpl-2 PE=2 SV=1 (C8CLS2_9BILA)	Large subunit ribosomal protein 2 (Fragment)	Large subunit ribosomal protein 2 (Fragment)	C8CLS2_9BILA	rpl-2	27 kDa	3	3	3	2	2	1	2	2	2	1	1	1
84	TRUE	Uncharacterized protein OS=Onchocerca volvulus OX=6282 PE=3 SV=1	Uncharacterized protein OS=Onchocerca volvulus OX=6282 PE=3 SV=1	Uncharacterized protein	Uncharacterized protein	A0A044SZ45_ONCVO		26 kDa	2	2	2	1	2	0	1	2	1	1	2	2
85	TRUE	Cluster of Uncharacterized protein OS=Globodera pallida OX=36090 PE=3 SV=1 (A0A183CEB1_GLOPA)	Uncharacterized protein OS=Globodera pallida OX=36090 PE=3 SV=1 (A0A183CEB1_GLOPA)	Uncharacterized protein	Uncharacterized protein	A0A183CEB1_GLOPA		46 kDa	3	3	2	1	1	0	1	1	1	1	3	3
86	TRUE	Cluster of 60S acidic ribosomal protein P0 OS=Trichuris suis OX=68888 GN=M513_08008 PE=3 SV=1 (A0A085M1L2_9BILA)	60S acidic ribosomal protein P0 OS=Trichuris suis OX=68888 GN=M513_08008 PE=3 SV=1 (A0A085M1L2_9BILA)	60S acidic ribosomal protein P0	60S acidic ribosomal protein P0	A0A085M1L2_9BILA	M513_08008	35 kDa	2	3	1	2	1	1	1	2	1	2	2	1
87	TRUE	Cluster of Delta l-pyrroline-5-carboxylate synthetase (Fragment) OS=Necator americanus OX=51031 GN=NECAME_01073 PE=3 SV=1 (W2SHD3_NECAM)	Delta l-pyrroline-5-carboxylate synthetase (Fragment) OS=Necator americanus OX=51031 GN=NECAME_01073 PE=3 SV=1 (W2SHD3_NECAM)	Delta l-pyrroline-5-carboxylate synthetase (Fragment)	Delta l-pyrroline-5-carboxylate synthetase (Fragment)	W2SHD3_NECAM	NECAME_01073	81 kDa	2	3	1	1	2	1	2	2	1	2	2	2
88	TRUE	Vars-1 OS=Pristionchus pacificus OX=54126 GN=PRIPAC_37740 PE=3 SV=1	Vars-1 OS=Pristionchus pacificus OX=54126 GN=PRIPAC_37740 PE=3 SV=1	Vars-1	Vars-1	A0A2A6BZY7_PRIPA	PRIPAC_37740	164 kDa	2	2	0	0	0	0	0	0	1	0	1	1
89	TRUE	Cytochrome c domain-containing protein OS=Ancylostoma ceylanicum OX=53326 GN=Acey_s0345.g3098 PE=3 SV=1	Cytochrome c domain-containing protein OS=Ancylostoma ceylanicum OX=53326 GN=Acey_s0345.g3098 PE=3 SV=1	Cytochrome c domain-containing protein	Cytochrome c domain-containing protein	A0A016RX68_9BILA	Acey_s0345	13 kDa	1	1	2	1	1	1	1	1	1	1	1	1
90	TRUE	Cluster of Glucose-6-phosphate isomerase OS=Litomosoides sigmodontis OX=42156 GN=NLS_LOCUS3209 PE=3 SV=1 (A0A3P6UG71_LITSI)	Glucose-6-phosphate isomerase OS=Litomosoides sigmodontis OX=42156 GN=NLS_LOCUS3209 PE=3 SV=1 (A0A3P6UG71_LITSI)	Glucose-6-phosphate isomerase	Glucose-6-phosphate isomerase	A0A3P6UG71_LITSI	NLS_LOCUS3209	65 kDa	1	2	2	1	1	0	1	1	1	2	1	3
91	TRUE	40S ribosomal protein S8 (Fragment) OS=Trichinella pseudospiralis OX=6337 GN=RpS8 PE=3 SV=1	40S ribosomal protein S8 (Fragment) OS=Trichinella pseudospiralis OX=6337 GN=RpS8 PE=3 SV=1	40S ribosomal protein S8 (Fragment)	40S ribosomal protein S8 (Fragment)	A0A0V1EE11_TRIPS	RpS8	74 kDa	1	1	1	2	1	0	1	1	1	0	1	2
92	TRUE	Aspartate aminotransferase OS=Bursaphelenchus xylophilus OX=6326 PE=4 SV=1	Aspartate aminotransferase OS=Bursaphelenchus xylophilus OX=6326 PE=4 SV=1	Aspartate aminotransferase	Aspartate aminotransferase	A0A1I7S1H3_BURXY		50 kDa	2	2	1	1	1	0	2	1	2	1	1	1
93	TRUE	Cluster of Ribosomal_S13_N domain-containing protein OS=Thelazia callipaeda OX=103827 GN=TCLT_LOCUS4316 PE=3 SV=1 (A0A0N5CVJ0_THECL)	Ribosomal_S13_N domain-containing protein OS=Thelazia callipaeda OX=103827 GN=TCLT_LOCUS4316 PE=3 SV=1 (A0A0N5CVJ0_THECL)	Ribosomal_S13_N domain-containing protein	Ribosomal_S13_N domain-containing protein	A0A0N5CVJ0_THECL	TCLT_LOCUS4316	17 kDa	2	2	1	2	1	0	1	2	2	2	1	1
94	TRUE	Cluster of Uncharacterized protein OS=Thelazia callipaeda OX=103827 GN=TCLT_LOCUS1199 PE=4 SV=1 (A0A0N5CM31_THECL)	Uncharacterized protein OS=Thelazia callipaeda OX=103827 GN=TCLT_LOCUS1199 PE=4 SV=1 (A0A0N5CM31_THECL)	Uncharacterized protein	Uncharacterized protein	A0A0N5CM31_THECL	TCLT_LOCUS1199	76 kDa	2	2	2	2	2	0	2	2	2	1	2	2
95	TRUE	60S ribosomal protein L10 OS=Trichuris trichiura OX=36087 GN=TTRE_0000388301 PE=4 SV=1	60S ribosomal protein L10 OS=Trichuris trichiura OX=36087 GN=TTRE_0000388301 PE=4 SV=1	60S ribosomal protein L10	60S ribosomal protein L10	A0A077ZA65_TRITR	TTRE_0000388301	25 kDa	1	0	1	2	2	1	1	2	1	1	2	2
96	TRUE	Cluster of UTP--glucose-1-phosphate uridylyltransferase OS=Trichinella nelsoni OX=6336 GN=arx-2 PE=3 SV=1 (A0A0V0S4J4_9BILA)	UTP--glucose-1-phosphate uridylyltransferase OS=Trichinella nelsoni OX=6336 GN=arx-2 PE=3 SV=1 (A0A0V0S4J4_9BILA)	UTP--glucose-1-phosphate uridylyltransferase	UTP--glucose-1-phosphate uridylyltransferase	A0A0V0S4J4_9BILA	arx-2	153 kDa	0	2	2	1	1	0	2	1	1	2	2	3
97	TRUE	Cluster of Iso_dh domain-containing protein OS=Ancylostoma ceylanicum OX=53326 GN=Acey_s0355.g3316 PE=4 SV=1 (A0A016RW93_9BILA)	Iso_dh domain-containing protein OS=Ancylostoma ceylanicum OX=53326 GN=Acey_s0355.g3316 PE=4 SV=1 (A0A016RW93_9BILA)	Iso_dh domain-containing protein	Iso_dh domain-containing protein	A0A016RW93_9BILA	Acey_s0355	28 kDa	1	2	2	0	1	0	0	1	0	2	2	3
98	TRUE	40S ribosomal protein S3-A (Fragment) OS=Trichinella nelsoni OX=6336 GN=rps3-a PE=4 SV=1	40S ribosomal protein S3-A (Fragment) OS=Trichinella nelsoni OX=6336 GN=rps3-a PE=4 SV=1	40S ribosomal protein S3-A (Fragment)	40S ribosomal protein S3-A (Fragment)	A0A0V0S7P1_9BILA	rps3-a	29 kDa	2	2	0	3	2	1	3	2	2	1	2	2
99	TRUE	ATP synthase subunit beta OS=Trichuris trichiura OX=36087 GN=TTRE_0000794501 PE=3 SV=1	ATP synthase subunit beta OS=Trichuris trichiura OX=36087 GN=TTRE_0000794501 PE=3 SV=1	ATP synthase subunit beta	ATP synthase subunit beta	A0A077ZH03_TRITR	TTRE_0000794501	51 kDa	2	2	2	1	1	1	1	1	1	3	2	3
100	TRUE	Pribosyltran_N domain-containing protein OS=Thelazia callipaeda OX=103827 GN=TCLT_LOCUS2904 PE=3 SV=1	Pribosyltran_N domain-containing protein OS=Thelazia callipaeda OX=103827 GN=TCLT_LOCUS2904 PE=3 SV=1	Pribosyltran_N domain-containing protein	Pribosyltran_N domain-containing protein	A0A0N5CRQ3_THECL	TCLT_LOCUS2904	35 kDa	2	1	1	2	1	1	1	2	2	2	2	2
101	TRUE	Tkt-1 OS=Pristionchus pacificus OX=54126 GN=PRIPAC_43442 PE=4 SV=1	Tkt-1 OS=Pristionchus pacificus OX=54126 GN=PRIPAC_43442 PE=4 SV=1	Tkt-1	Tkt-1	A0A2A6CB07_PRIPA	PRIPAC_43442	232 kDa	1	1	1	1	2	0	1	1	1	1	1	1
102	TRUE	Cluster of Calreticulin OS=Bursaphelenchus xylophilus OX=6326 GN=crt-1 PE=2 SV=1 (D4P8I3_BURXY)	Calreticulin OS=Bursaphelenchus xylophilus OX=6326 GN=crt-1 PE=2 SV=1 (D4P8I3_BURXY)	Calreticulin	Calreticulin	D4P8I3_BURXY	crt-1	46 kDa	1	2	0	2	1	1	2	2	2	1	2	1
103	TRUE	Succinate--CoA ligase [ADP/GDP-forming] subunit alpha, mitochondrial OS=Trichuris trichiura OX=36087 GN=TTRE_0000686001 PE=3 SV=1	Succinate--CoA ligase [ADP/GDP-forming] subunit alpha, mitochondrial OS=Trichuris trichiura OX=36087 GN=TTRE_0000686001 PE=3 SV=1	Succinate--CoA ligase [ADP/GDP-forming] subunit alpha, mitochondrial	Succinate--CoA ligase [ADP/GDP-forming] subunit alpha, mitochondrial	A0A077ZDU1_TRITR	TTRE_0000686001	36 kDa	1	1	2	1	0	0	0	1	1	2	1	1
104	TRUE	Cleavage stimulation factor subunit 3 (Fragment) OS=Trichinella nelsoni OX=6336 GN=Cstf3 PE=4 SV=1	Cleavage stimulation factor subunit 3 (Fragment) OS=Trichinella nelsoni OX=6336 GN=Cstf3 PE=4 SV=1	Cleavage stimulation factor subunit 3 (Fragment)	Cleavage stimulation factor subunit 3 (Fragment)	A0A0V0RTT2_9BILA	Cstf3	148 kDa	2	2	3	1	1	0	0	2	1	2	2	2
105	TRUE	Uncharacterized protein OS=Parastrongyloides trichosuri OX=131310 PE=3 SV=1	Uncharacterized protein OS=Parastrongyloides trichosuri OX=131310 PE=3 SV=1	Uncharacterized protein	Uncharacterized protein	A0A0N4ZY61_PARTI		50 kDa	2	2	2	1	1	0	1	2	1	2	2	2
106	TRUE	Cluster of Uncharacterized protein OS=Bursaphelenchus xylophilus OX=6326 PE=3 SV=1 (A0A1I7S6F7_BURXY)	Uncharacterized protein OS=Bursaphelenchus xylophilus OX=6326 PE=3 SV=1 (A0A1I7S6F7_BURXY)	Uncharacterized protein	Uncharacterized protein	A0A1I7S6F7_BURXY		33 kDa	2	2	1	1	1	0	1	2	2	1	1	1
107	TRUE	Cluster of Uncharacterized protein OS=Onchocerca volvulus OX=6282 PE=4 SV=1 (A0A044V440_ONCVO)	Uncharacterized protein OS=Onchocerca volvulus OX=6282 PE=4 SV=1 (A0A044V440_ONCVO)	Uncharacterized protein	Uncharacterized protein	A0A044V440_ONCVO		22 kDa	2	1	0	2	0	0	1	2	1	1	2	0
108	TRUE	40S ribosomal protein S26 OS=Onchocerca volvulus OX=6282 PE=3 SV=1	40S ribosomal protein S26 OS=Onchocerca volvulus OX=6282 PE=3 SV=1	40S ribosomal protein S26	40S ribosomal protein S26	A0A044T3F4_ONCVO		14 kDa	1	1	1	2	1	0	1	0	1	1	1	2
109	TRUE	Small subunit ribosomal protein 27 (Fragment) OS=Koerneria luziae OX=912562 GN=rps-27 PE=2 SV=1	Small subunit ribosomal protein 27 (Fragment) OS=Koerneria luziae OX=912562 GN=rps-27 PE=2 SV=1	Small subunit ribosomal protein 27 (Fragment)	Small subunit ribosomal protein 27 (Fragment)	A0A0B4N6V1_9BILA	rps-27	10 kDa	1	1	0	2	1	1	1	1	1	1	1	1
110	TRUE	Cluster of Succinate--CoA ligase [ADP-forming] subunit beta, mitochondrial OS=Parastrongyloides trichosuri OX=131310 PE=3 SV=1 (A0A0N4Z3K8_PARTI)	Succinate--CoA ligase [ADP-forming] subunit beta, mitochondrial OS=Parastrongyloides trichosuri OX=131310 PE=3 SV=1 (A0A0N4Z3K8_PARTI)	Succinate--CoA ligase [ADP-forming] subunit beta, mitochondrial	Succinate--CoA ligase [ADP-forming] subunit beta, mitochondrial	A0A0N4Z3K8_PARTI		47 kDa	0	1	1	0	0	0	1	2	0	2	1	1
111	TRUE	Uncharacterized protein OS=Steinernema carpocapsae OX=34508 GN=L596_018599 PE=4 SV=1	Uncharacterized protein OS=Steinernema carpocapsae OX=34508 GN=L596_018599 PE=4 SV=1	Uncharacterized protein	Uncharacterized protein	A0A4U5N5V3_STECR	L596_018599	27 kDa	4	2	1	2	2	1	2	2	2	2	2	1
112	TRUE	Armadillo segment polarity protein (Fragment) OS=Trichinella nelsoni OX=6336 GN=arm PE=4 SV=1	Armadillo segment polarity protein (Fragment) OS=Trichinella nelsoni OX=6336 GN=arm PE=4 SV=1	Armadillo segment polarity protein (Fragment)	Armadillo segment polarity protein (Fragment)	A0A0V0SJA5_9BILA	arm	89 kDa	1	1	0	1	1	2	1	0	1	0	1	1
113	TRUE	Uncharacterized protein OS=Diploscapter pachys OX=2018661 GN=WR25_22024 PE=3 SV=1	Uncharacterized protein OS=Diploscapter pachys OX=2018661 GN=WR25_22024 PE=3 SV=1	Uncharacterized protein	Uncharacterized protein	A0A2A2JRJ8_9BILA	WR25_22024	317 kDa	0	2	0	0	1	1	0	0	0	1	1	1
114	TRUE	Ribosomal_L5 domain-containing protein OS=Soboliphyme baturini OX=241478 GN=SBAD_LOCUS12146 PE=4 SV=1	Ribosomal_L5 domain-containing protein OS=Soboliphyme baturini OX=241478 GN=SBAD_LOCUS12146 PE=4 SV=1	Ribosomal_L5 domain-containing protein	Ribosomal_L5 domain-containing protein	A0A183J8E7_9BILA	SBAD_LOCUS12146	12 kDa	1	1	0	1	1	1	2	1	1	1	1	1
115	TRUE	Cluster of V-type proton ATPase subunit C OS=Dictyocaulus viviparus OX=29172 GN=DICVIV_06640 PE=3 SV=1 (A0A0D8XU66_DICVI)	V-type proton ATPase subunit C OS=Dictyocaulus viviparus OX=29172 GN=DICVIV_06640 PE=3 SV=1 (A0A0D8XU66_DICVI)	V-type proton ATPase subunit C	V-type proton ATPase subunit C	A0A0D8XU66_DICVI	DICVIV_06640	59 kDa	1	2	2	1	0	0	1	1	1	1	3	2
116	TRUE	Cluster of Aldedh domain-containing protein OS=Caenorhabditis brenneri OX=135651 GN=CAEBREN_10465 PE=3 SV=1 (G0MC76_CAEBE)	Aldedh domain-containing protein OS=Caenorhabditis brenneri OX=135651 GN=CAEBREN_10465 PE=3 SV=1 (G0MC76_CAEBE)	Aldedh domain-containing protein	Aldedh domain-containing protein	G0MC76_CAEBE	CAEBREN_10465	55 kDa	1	1	2	3	0	0	1	3	1	2	3	2
117	TRUE	Proteasome subunit alpha type OS=Soboliphyme baturini OX=241478 GN=SBAD_LOCUS2894 PE=3 SV=1	Proteasome subunit alpha type OS=Soboliphyme baturini OX=241478 GN=SBAD_LOCUS2894 PE=3 SV=1	Proteasome subunit alpha type	Proteasome subunit alpha type	A0A183IGZ9_9BILA	SBAD_LOCUS2894	24 kDa	1	1	1	2	0	1	2	2	1	2	1	2
118	TRUE	FERM domain-containing protein OS=Trichuris suis OX=68888 GN=M514_03981 PE=4 SV=1	FERM domain-containing protein OS=Trichuris suis OX=68888 GN=M514_03981 PE=4 SV=1	FERM domain-containing protein	FERM domain-containing protein	A0A085NSY6_9BILA	M514_03981	106 kDa	1	1	1	1	1	0	1	3	0	1	1	0
119	TRUE	Complex1_30kDa domain-containing protein OS=Syphacia muris OX=451379 PE=3 SV=1	Complex1_30kDa domain-containing protein OS=Syphacia muris OX=451379 PE=3 SV=1	Complex1_30kDa domain-containing protein	Complex1_30kDa domain-containing protein	A0A0N5AM38_9BILA		31 kDa	2	0	2	1	0	0	0	0	0	0	2	1
120	TRUE	Cluster of Pribosyltran_N domain-containing protein OS=Dracunculus medinensis OX=318479 GN=DME_LOCUS7954 PE=4 SV=1 (A0A0N4UA03_DRAME)	Pribosyltran_N domain-containing protein OS=Dracunculus medinensis OX=318479 GN=DME_LOCUS7954 PE=4 SV=1 (A0A0N4UA03_DRAME)	Pribosyltran_N domain-containing protein	Pribosyltran_N domain-containing protein	A0A0N4UA03_DRAME	DME_LOCUS7954	34 kDa	2	2	1	2	0	1	1	2	3	2	2	2
121	TRUE	Dynein light chain (Fragment) OS=Trichinella pseudospiralis OX=6337 GN=dlc-1 PE=3 SV=1	Dynein light chain (Fragment) OS=Trichinella pseudospiralis OX=6337 GN=dlc-1 PE=3 SV=1	Dynein light chain (Fragment)	Dynein light chain (Fragment)	A0A0V0Y707_TRIPS-DECOY		?	2	1	1	1	0	2	1	0	1	1	1	1
122	TRUE	Cluster of Spectrin beta chain OS=Trichinella sp. T9 OX=181606 GN=beta-Spec PE=3 SV=1 (A0A0V0VWL2_9BILA)	Spectrin beta chain OS=Trichinella sp. T9 OX=181606 GN=beta-Spec PE=3 SV=1 (A0A0V0VWL2_9BILA)	Spectrin beta chain	Spectrin beta chain	A0A0V0VWL2_9BILA	beta-Spec	265 kDa	0	0	0	2	0	1	1	0	2	1	2	4
123	TRUE	V-type proton ATPase subunit D OS=Strongyloides ratti OX=34506 GN=SRAE_2000109000 PE=4 SV=1	V-type proton ATPase subunit D OS=Strongyloides ratti OX=34506 GN=SRAE_2000109000 PE=4 SV=1	V-type proton ATPase subunit D	V-type proton ATPase subunit D	A0A090L9F4_STRRB	SRAE_2000109000	28 kDa	0	1	0	3	0	0	1	1	1	1	1	2
124	TRUE	Pyruvate dehydrogenase E1 component subunit alpha OS=Nippostrongylus brasiliensis OX=27835 GN=NBR_LOCUS13725 PE=4 SV=1	Pyruvate dehydrogenase E1 component subunit alpha OS=Nippostrongylus brasiliensis OX=27835 GN=NBR_LOCUS13725 PE=4 SV=1	Pyruvate dehydrogenase E1 component subunit alpha	Pyruvate dehydrogenase E1 component subunit alpha	A0A0N4YBA2_NIPBR	NBR_LOCUS13725	44 kDa	1	1	2	0	0	0	0	1	0	0	0	0
125	TRUE	Uncharacterized protein OS=Dracunculus medinensis OX=318479 GN=DME_LOCUS8355 PE=4 SV=1	Uncharacterized protein OS=Dracunculus medinensis OX=318479 GN=DME_LOCUS8355 PE=4 SV=1	Uncharacterized protein	Uncharacterized protein	A0A0N4UBA3_DRAME	DME_LOCUS8355	24 kDa	1	3	1	1	0	0	0	1	0	0	0	0
126	TRUE	Uncharacterized protein OS=Ascaris lumbricoides OX=6252 PE=3 SV=2	Uncharacterized protein OS=Ascaris lumbricoides OX=6252 PE=3 SV=2	Uncharacterized protein	Uncharacterized protein	A0A0M3IC60_ASCLU		70 kDa	3	2	1	1	0	0	1	0	1	1	1	1
127	TRUE	Calcium-transporting ATPase OS=Wuchereria bancrofti OX=6293 PE=3 SV=1	Calcium-transporting ATPase OS=Wuchereria bancrofti OX=6293 PE=3 SV=1	Calcium-transporting ATPase	Calcium-transporting ATPase	A0A1I8F1C2_WUCBA		122 kDa	1	2	1	0	0	0	0	1	0	0	0	0
128	TRUE	SH3 domain-containing protein OS=Heterorhabditis bacteriophora OX=37862 PE=4 SV=1	SH3 domain-containing protein OS=Heterorhabditis bacteriophora OX=37862 PE=4 SV=1	SH3 domain-containing protein	SH3 domain-containing protein	A0A1I7WMT9_HETBA-DECOY		?	1	0	1	0	0	1	0	0	0	1	1	2
129	TRUE	Cluster of Malic enzyme OS=Trichuris trichiura OX=36087 GN=TTRE_0000232401 PE=3 SV=1 (A0A077Z5U2_TRITR)	Malic enzyme OS=Trichuris trichiura OX=36087 GN=TTRE_0000232401 PE=3 SV=1 (A0A077Z5U2_TRITR)	Malic enzyme	Malic enzyme	A0A077Z5U2_TRITR	TTRE_0000232401	63 kDa	1	1	2	0	0	0	0	1	1	0	1	2
130	TRUE	Cluster of Uncharacterized protein OS=Strongyloides stercoralis OX=6248 PE=3 SV=1 (A0A0K0EF70_STRER)	Uncharacterized protein OS=Strongyloides stercoralis OX=6248 PE=3 SV=1 (A0A0K0EF70_STRER)	Uncharacterized protein	Uncharacterized protein	A0A0K0EF70_STRER		59 kDa	1	1	0	3	1	0	1	1	0	0	0	0
131	TRUE	Pyruvate dehydrogenase E1 component subunit alpha OS=Strongyloides ratti OX=34506 GN=SRAE_2000106700 PE=4 SV=1	Pyruvate dehydrogenase E1 component subunit alpha OS=Strongyloides ratti OX=34506 GN=SRAE_2000106700 PE=4 SV=1	Pyruvate dehydrogenase E1 component subunit alpha	Pyruvate dehydrogenase E1 component subunit alpha	A0A090LE27_STRRB	SRAE_2000106700	44 kDa	1	2	2	0	0	0	0	1	0	0	1	2
132	TRUE	Piezo-type mechanosensitive ion channel component 2 OS=Toxocara canis OX=6265 GN=Piezo2 PE=4 SV=1	Piezo-type mechanosensitive ion channel component 2 OS=Toxocara canis OX=6265 GN=Piezo2 PE=4 SV=1	Piezo-type mechanosensitive ion channel component 2	Piezo-type mechanosensitive ion channel component 2	A0A0B2V785_TOXCA	Piezo2	165 kDa	1	1	0	2	0	0	0	1	1	1	1	1
133	TRUE	Dynein light chain OS=Dracunculus medinensis OX=318479 GN=DME_LOCUS10569 PE=3 SV=1	Dynein light chain OS=Dracunculus medinensis OX=318479 GN=DME_LOCUS10569 PE=3 SV=1	Dynein light chain	Dynein light chain	A0A0N4UMF0_DRAME	DME_LOCUS10569	10 kDa	1	1	2	1	1	1	1	1	0	1	1	0
134	TRUE	Cluster of Adenosylhomocysteinase OS=Caenorhabditis brenneri OX=135651 GN=CAEBREN_16716 PE=3 SV=1 (G0P174_CAEBE)	Adenosylhomocysteinase OS=Caenorhabditis brenneri OX=135651 GN=CAEBREN_16716 PE=3 SV=1 (G0P174_CAEBE)	Adenosylhomocysteinase	Adenosylhomocysteinase	G0P174_CAEBE	CAEBREN_16716	48 kDa	1	3	0	0	0	1	0	0	0	2	1	2
135	TRUE	V-type proton ATPase subunit OS=Syphacia muris OX=451379 PE=3 SV=1	V-type proton ATPase subunit OS=Syphacia muris OX=451379 PE=3 SV=1	V-type proton ATPase subunit	V-type proton ATPase subunit	A0A158R5X8_9BILA		40 kDa	2	1	0	1	0	0	2	2	1	1	2	1
136	TRUE	Phosphoglycerate kinase OS=Caenorhabditis japonica OX=281687 PE=3 SV=1	Phosphoglycerate kinase OS=Caenorhabditis japonica OX=281687 PE=3 SV=1	Phosphoglycerate kinase	Phosphoglycerate kinase	A0A2H2I4W8_CAEJA		44 kDa	1	1	2	1	1	1	1	1	1	0	0	0
137	TRUE	Midasin OS=Trichinella sp. T9 OX=181606 GN=T09_5757 PE=3 SV=1	Midasin OS=Trichinella sp. T9 OX=181606 GN=T09_5757 PE=3 SV=1	Midasin	Midasin	A0A0V0VYH1_9BILA-DECOY		?	1	0	0	1	1	0	1	1	0	2	1	0
138	TRUE	26S protease regulatory subunit S10B OS=Trichuris trichiura OX=36087 GN=TTRE_0000774201 PE=4 SV=1	26S protease regulatory subunit S10B OS=Trichuris trichiura OX=36087 GN=TTRE_0000774201 PE=4 SV=1	26S protease regulatory subunit S10B	26S protease regulatory subunit S10B	A0A077ZIH1_TRITR	TTRE_0000774201	45 kDa	0	0	1	2	1	0	0	1	1	1	1	3
139	TRUE	Uncharacterized protein OS=Angiostrongylus cantonensis OX=6313 PE=3 SV=1	Uncharacterized protein OS=Angiostrongylus cantonensis OX=6313 PE=3 SV=1	Uncharacterized protein	Uncharacterized protein	A0A0K0DI78_ANGCA		34 kDa	1	1	0	1	0	0	1	2	1	0	2	0
140	TRUE	Transket_pyr domain-containing protein OS=Gongylonema pulchrum OX=637853 GN=GPUH_LOCUS10903 PE=4 SV=1	Transket_pyr domain-containing protein OS=Gongylonema pulchrum OX=637853 GN=GPUH_LOCUS10903 PE=4 SV=1	Transket_pyr domain-containing protein	Transket_pyr domain-containing protein	A0A183DQB2_9BILA	GPUH_LOCUS10903	31 kDa	1	0	1	1	2	0	0	1	0	2	1	0
141	TRUE	Tyrosine-protein kinase OS=Wuchereria bancrofti OX=6293 GN=WBA_LOCUS3510 PE=3 SV=1	Tyrosine-protein kinase OS=Wuchereria bancrofti OX=6293 GN=WBA_LOCUS3510 PE=3 SV=1	Tyrosine-protein kinase	Tyrosine-protein kinase	J9EKP3_WUCBA	WBA_LOCUS3510	45 kDa	0	1	0	1	2	0	0	0	1	0	1	1
142	TRUE	Cluster of Uncharacterized protein OS=Bursaphelenchus xylophilus OX=6326 PE=4 SV=1 (A0A1I7SRL4_BURXY)	Uncharacterized protein OS=Bursaphelenchus xylophilus OX=6326 PE=4 SV=1 (A0A1I7SRL4_BURXY)	Uncharacterized protein	Uncharacterized protein	A0A1I7SRL4_BURXY		167 kDa	0	1	1	0	0	0	0	1	0	2	1	1
143	TRUE	Cluster of Uncharacterized protein OS=Caenorhabditis tropicalis OX=1561998 PE=3 SV=1 (A0A1I7UBI6_9PELO)	Uncharacterized protein OS=Caenorhabditis tropicalis OX=1561998 PE=3 SV=1 (A0A1I7UBI6_9PELO)	Uncharacterized protein	Uncharacterized protein	A0A1I7UBI6_9PELO		79 kDa	0	2	3	0	0	0	0	1	0	0	1	0
144	TRUE	NAD(P) transhydrogenase, mitochondrial OS=Trichuris trichiura OX=36087 GN=TTRE_0000305901 PE=4 SV=1	NAD(P) transhydrogenase, mitochondrial OS=Trichuris trichiura OX=36087 GN=TTRE_0000305901 PE=4 SV=1	NAD(P) transhydrogenase, mitochondrial	NAD(P) transhydrogenase, mitochondrial	A0A077Z4N4_TRITR	TTRE_0000305901	114 kDa	0	1	1	1	1	0	0	2	1	0	1	1
145	TRUE	Thioredoxin domain-containing protein OS=Ascaris lumbricoides OX=6252 PE=4 SV=1	Thioredoxin domain-containing protein OS=Ascaris lumbricoides OX=6252 PE=4 SV=1	Thioredoxin domain-containing protein	Thioredoxin domain-containing protein	A0A0M3ITU3_ASCLU		22 kDa	1	1	1	1	1	1	0	1	1	0	2	0
146	TRUE	T-complex protein 1 subunit eta OS=Strongyloides venezuelensis OX=75913 PE=3 SV=1	T-complex protein 1 subunit eta OS=Strongyloides venezuelensis OX=75913 PE=3 SV=1	T-complex protein 1 subunit eta	T-complex protein 1 subunit eta	A0A0K0FVD4_STRVS		59 kDa	0	0	0	1	1	0	0	2	1	1	2	0
147	TRUE	Bms1-type G domain-containing protein OS=Caenorhabditis tropicalis OX=1561998 PE=4 SV=1	Bms1-type G domain-containing protein OS=Caenorhabditis tropicalis OX=1561998 PE=4 SV=1	Bms1-type G domain-containing protein	Bms1-type G domain-containing protein	A0A1I7V1V4_9PELO-DECOY		?	0	0	0	1	0	0	0	1	0	0	2	1
148	TRUE	Cluster of 4Fe-4S ferredoxin-type domain-containing protein (Fragment) OS=Heligmosomoides polygyrus OX=6339 GN=HPBE_LOCUS20855 PE=4 SV=1 (A0A3P8CM25_HELPZ)	4Fe-4S ferredoxin-type domain-containing protein (Fragment) OS=Heligmosomoides polygyrus OX=6339 GN=HPBE_LOCUS20855 PE=4 SV=1 (A0A3P8CM25_HELPZ)	4Fe-4S ferredoxin-type domain-containing protein (Fragment)	4Fe-4S ferredoxin-type domain-containing protein (Fragment)	A0A3P8CM25_HELPZ	HPBE_LOCUS20855	58 kDa	1	0	1	2	1	0	0	2	0	1	1	0
149	TRUE	AP-2 complex subunit alpha-2 OS=Toxocara canis OX=6265 GN=Ap2a2 PE=4 SV=1	AP-2 complex subunit alpha-2 OS=Toxocara canis OX=6265 GN=Ap2a2 PE=4 SV=1	AP-2 complex subunit alpha-2	AP-2 complex subunit alpha-2	A0A0B2VUF4_TOXCA	Ap2a2	134 kDa	0	1	2	0	1	0	1	0	0	0	1	1
150	TRUE	Fructose-bisphosphate aldolase OS=Strongyloides ratti OX=34506 GN=SRAE_2000207300 PE=3 SV=1	Fructose-bisphosphate aldolase OS=Strongyloides ratti OX=34506 GN=SRAE_2000207300 PE=3 SV=1	Fructose-bisphosphate aldolase	Fructose-bisphosphate aldolase	A0A090MYL8_STRRB	SRAE_2000207300	39 kDa	0	0	0	0	0	0	1	0	1	1	2	2
151	TRUE	Uncharacterized protein OS=Bursaphelenchus xylophilus OX=6326 PE=3 SV=1	Uncharacterized protein OS=Bursaphelenchus xylophilus OX=6326 PE=3 SV=1	Uncharacterized protein	Uncharacterized protein	A0A1I7STZ0_BURXY		82 kDa	0	2	0	0	1	1	0	0	1	1	1	0
152	TRUE	Lipoyl-binding domain-containing protein OS=Thelazia callipaeda OX=103827 GN=TCLT_LOCUS5173 PE=4 SV=1	Lipoyl-binding domain-containing protein OS=Thelazia callipaeda OX=103827 GN=TCLT_LOCUS5173 PE=4 SV=1	Lipoyl-binding domain-containing protein	Lipoyl-binding domain-containing protein	A0A0N5CXP8_THECL	TCLT_LOCUS5173	48 kDa	1	2	2	2	1	0	1	2	2	2	2	2
153	TRUE	Serpin-like protein (Fragment) OS=Ascaris suum OX=6253 PE=2 SV=1	Serpin-like protein (Fragment) OS=Ascaris suum OX=6253 PE=2 SV=1	Serpin-like protein (Fragment)	Serpin-like protein (Fragment)	F1L6X4_ASCSU		44 kDa	1	1	1	0	1	0	1	2	0	0	1	0
154	TRUE	Uncharacterized protein OS=Caenorhabditis remanei OX=31234 GN=FL81_19472 PE=3 SV=1	Uncharacterized protein OS=Caenorhabditis remanei OX=31234 GN=FL81_19472 PE=3 SV=1	Uncharacterized protein	Uncharacterized protein	A0A2P4VRA3_CAERE	FL81_19472	59 kDa	0	2	0	2	2	2	2	2	2	0	0	0
155	TRUE	Lissencephaly-1 homolog OS=Ancylostoma ceylanicum OX=53326 GN=Acey_s0160.g3328 PE=3 SV=1	Lissencephaly-1 homolog OS=Ancylostoma ceylanicum OX=53326 GN=Acey_s0160.g3328 PE=3 SV=1	Lissencephaly-1 homolog	Lissencephaly-1 homolog	A0A016SY83_9BILA-DECOY		?	0	0	0	0	0	2	0	0	0	0	0	0
156	TRUE	Uncharacterized protein OS=Ancylostoma ceylanicum OX=53326 GN=Acey_s0007.g3251 PE=3 SV=1	Uncharacterized protein OS=Ancylostoma ceylanicum OX=53326 GN=Acey_s0007.g3251 PE=3 SV=1	Uncharacterized protein	Uncharacterized protein	A0A016VP02_9BILA	Acey_s0007	57 kDa	1	0	1	1	0	0	1	1	1	0	0	2
157	TRUE	Aldedh domain-containing protein OS=Caenorhabditis japonica OX=281687 PE=3 SV=1	Aldedh domain-containing protein OS=Caenorhabditis japonica OX=281687 PE=3 SV=1	Aldedh domain-containing protein	Aldedh domain-containing protein	K7GWC9_CAEJA		97 kDa	1	0	0	1	0	0	0	2	1	1	1	0
158	TRUE	Peptidyl-prolyl cis-trans isomerase (Fragment) OS=Brugia malayi OX=6279 GN=Bm13780 PE=3 SV=1	Peptidyl-prolyl cis-trans isomerase (Fragment) OS=Brugia malayi OX=6279 GN=Bm13780 PE=3 SV=1	Peptidyl-prolyl cis-trans isomerase (Fragment)	Peptidyl-prolyl cis-trans isomerase (Fragment)	A0A0J9XM43_BRUMA	Bm13780	23 kDa	1	0	1	1	1	0	2	2	1	0	1	0
159	TRUE	Uncharacterized protein OS=Onchocerca volvulus OX=6282 PE=3 SV=1	Uncharacterized protein OS=Onchocerca volvulus OX=6282 PE=3 SV=1	Uncharacterized protein	Uncharacterized protein	A0A044S0T2_ONCVO		80 kDa	1	0	0	2	2	0	0	2	1	0	0	0
160	TRUE	Cluster of AAA domain containing protein OS=Trichuris trichiura OX=36087 GN=TTRE_0000294801 PE=3 SV=1 (A0A077Z4X4_TRITR)	AAA domain containing protein OS=Trichuris trichiura OX=36087 GN=TTRE_0000294801 PE=3 SV=1 (A0A077Z4X4_TRITR)	AAA domain containing protein	AAA domain containing protein	A0A077Z4X4_TRITR	TTRE_0000294801	49 kDa	0	3	1	1	0	0	0	1	1	1	0	1
161	TRUE	Cluster of Uncharacterized protein OS=Ancylostoma ceylanicum OX=53326 GN=Acey_s0055.g2548 PE=3 SV=1 (A0A016U531_9BILA)	Uncharacterized protein OS=Ancylostoma ceylanicum OX=53326 GN=Acey_s0055.g2548 PE=3 SV=1 (A0A016U531_9BILA)	Uncharacterized protein	Uncharacterized protein	A0A016U531_9BILA	Acey_s0055	79 kDa	2	1	1	0	1	0	0	1	0	0	0	0
162	TRUE	Succinate dehydrogenase [ubiquinone] iron-sulfur subunit, mitochondrial OS=Toxocara canis OX=6265 GN=sdhb-1 PE=3 SV=1	Succinate dehydrogenase [ubiquinone] iron-sulfur subunit, mitochondrial OS=Toxocara canis OX=6265 GN=sdhb-1 PE=3 SV=1	Succinate dehydrogenase [ubiquinone] iron-sulfur subunit, mitochondrial	Succinate dehydrogenase [ubiquinone] iron-sulfur subunit, mitochondrial	A0A0B2W2B1_TOXCA	sdhb-1	34 kDa	0	2	2	0	0	0	0	1	0	1	1	1
163	TRUE	AMP deaminase OS=Caenorhabditis nigoni OX=1611254 GN=Cni-ampd-1 PE=3 SV=1	AMP deaminase OS=Caenorhabditis nigoni OX=1611254 GN=Cni-ampd-1 PE=3 SV=1	AMP deaminase	AMP deaminase	A0A2G5V5U0_9PELO	Cni-ampd-1	105 kDa	1	1	1	0	0	0	0	0	0	1	1	2
164	TRUE	Uncharacterized protein OS=Steinernema glaseri OX=37863 PE=3 SV=1	Uncharacterized protein OS=Steinernema glaseri OX=37863 PE=3 SV=1	Uncharacterized protein	Uncharacterized protein	A0A1I7YZ80_9BILA		102 kDa	0	1	0	1	1	0	0	2	1	0	0	0
165	TRUE	Uncharacterized protein OS=Loa loa OX=7209 PE=4 SV=1	Uncharacterized protein OS=Loa loa OX=7209 PE=4 SV=1	Uncharacterized protein	Uncharacterized protein	A0A1I7VWL8_LOALO		140 kDa	0	0	0	1	0	0	0	2	1	0	1	0
166	TRUE	Cluster of Methyltransf_11 domain-containing protein OS=Nippostrongylus brasiliensis OX=27835 GN=NBR_LOCUS6596 PE=4 SV=1 (A0A0N4XV13_NIPBR)	Methyltransf_11 domain-containing protein OS=Nippostrongylus brasiliensis OX=27835 GN=NBR_LOCUS6596 PE=4 SV=1 (A0A0N4XV13_NIPBR)	Methyltransf_11 domain-containing protein	Methyltransf_11 domain-containing protein	A0A0N4XV13_NIPBR	NBR_LOCUS6596	81 kDa	1	2	2	1	0	0	0	1	1	0	0	1
167	TRUE	Malate dehydrogenase OS=Soboliphyme baturini OX=241478 GN=SBAD_LOCUS1447 PE=3 SV=1	Malate dehydrogenase OS=Soboliphyme baturini OX=241478 GN=SBAD_LOCUS1447 PE=3 SV=1	Malate dehydrogenase	Malate dehydrogenase	A0A183ICV3_9BILA	SBAD_LOCUS1447	28 kDa	1	1	1	1	1	1	1	1	1	3	3	3
168	TRUE	Serine hydroxymethyltransferase (Fragment) OS=Trichinella nelsoni OX=6336 GN=mel-32 PE=3 SV=1	Serine hydroxymethyltransferase (Fragment) OS=Trichinella nelsoni OX=6336 GN=mel-32 PE=3 SV=1	Serine hydroxymethyltransferase (Fragment)	Serine hydroxymethyltransferase (Fragment)	A0A0V0SJ47_9BILA	mel-32	37 kDa	1	1	0	2	0	0	0	1	0	0	0	0
169	TRUE	Uncharacterized protein OS=Steinernema glaseri OX=37863 PE=4 SV=1	Uncharacterized protein OS=Steinernema glaseri OX=37863 PE=4 SV=1	Uncharacterized protein	Uncharacterized protein	A0A1I7ZKL9_9BILA		22 kDa	1	2	1	0	1	0	1	1	0	0	0	1
170	TRUE	Cdc42l protein OS=Strongyloides ratti OX=34506 GN=SRAE_X000154600 PE=4 SV=1	Cdc42l protein OS=Strongyloides ratti OX=34506 GN=SRAE_X000154600 PE=4 SV=1	Cdc42l protein	Cdc42l protein	A0A090KX48_STRRB	SRAE_X000154600	21 kDa	0	0	2	2	0	0	1	1	0	1	1	1
171	TRUE	Phosphoglycerate kinase OS=Trichinella nelsoni OX=6336 GN=pgk-1 PE=3 SV=1	Phosphoglycerate kinase OS=Trichinella nelsoni OX=6336 GN=pgk-1 PE=3 SV=1	Phosphoglycerate kinase	Phosphoglycerate kinase	A0A0V0RIB3_9BILA	pgk-1	72 kDa	0	0	2	0	0	0	0	0	0	1	1	1
172	TRUE	ADP,ATP carrier protein 1 (Fragment) OS=Ascaris suum OX=6253 PE=2 SV=1	ADP,ATP carrier protein 1 (Fragment) OS=Ascaris suum OX=6253 PE=2 SV=1	ADP,ATP carrier protein 1 (Fragment)	ADP,ATP carrier protein 1 (Fragment)	F1LH22_ASCSU		19 kDa	1	1	1	0	1	0	0	0	0	1	2	1
173	TRUE	Cluster of Obg-like ATPase 1 OS=Diploscapter pachys OX=2018661 GN=WR25_12995 PE=3 SV=1 (A0A2A2LK03_9BILA)	Obg-like ATPase 1 OS=Diploscapter pachys OX=2018661 GN=WR25_12995 PE=3 SV=1 (A0A2A2LK03_9BILA)	Obg-like ATPase 1	Obg-like ATPase 1	A0A2A2LK03_9BILA	WR25_12995	46 kDa	0	0	2	1	0	0	0	2	0	0	0	1
174	TRUE	Ribosomal protein L15 OS=Parastrongyloides trichosuri OX=131310 PE=3 SV=1	Ribosomal protein L15 OS=Parastrongyloides trichosuri OX=131310 PE=3 SV=1	Ribosomal protein L15	Ribosomal protein L15	A0A0N4Z476_PARTI		24 kDa	1	1	1	1	1	0	1	1	1	1	2	1
175	TRUE	Heat shock protein 90 (Fragment) OS=Pratylenchus teres vandenbergae OX=165266 PE=4 SV=1	Heat shock protein 90 (Fragment) OS=Pratylenchus teres vandenbergae OX=165266 PE=4 SV=1	Heat shock protein 90 (Fragment)	Heat shock protein 90 (Fragment)	Q8I9S8_9BILA		10 kDa	0	2	1	1	0	0	0	0	1	0	0	0
176	TRUE	Uncharacterized protein OS=Steinernema carpocapsae OX=34508 GN=L596_022505 PE=4 SV=1	Uncharacterized protein OS=Steinernema carpocapsae OX=34508 GN=L596_022505 PE=4 SV=1	Uncharacterized protein	Uncharacterized protein	A0A4U5MLX0_STECR	L596_022505	91 kDa	0	1	2	1	1	0	0	1	0	1	1	1
177	TRUE	AMP-binding enzyme OS=Dictyocaulus viviparus OX=29172 GN=DICVIV_05304 PE=4 SV=1	AMP-binding enzyme OS=Dictyocaulus viviparus OX=29172 GN=DICVIV_05304 PE=4 SV=1	AMP-binding enzyme	AMP-binding enzyme	A0A0D8XVM1_DICVI	DICVIV_05304	444 kDa	0	2	0	0	0	0	0	0	0	0	0	0
178	TRUE	Cluster of ATP-dependent 6-phosphofructokinase OS=Dictyocaulus viviparus OX=29172 GN=DICVIV_10975 PE=3 SV=1 (A0A0D8XH27_DICVI)	ATP-dependent 6-phosphofructokinase OS=Dictyocaulus viviparus OX=29172 GN=DICVIV_10975 PE=3 SV=1 (A0A0D8XH27_DICVI)	ATP-dependent 6-phosphofructokinase	ATP-dependent 6-phosphofructokinase	A0A0D8XH27_DICVI	DICVIV_10975	87 kDa	2	2	2	0	0	0	0	2	0	1	1	1
179	TRUE	Uncharacterized protein OS=Parastrongyloides trichosuri OX=131310 PE=3 SV=1	Uncharacterized protein OS=Parastrongyloides trichosuri OX=131310 PE=3 SV=1	Uncharacterized protein	Uncharacterized protein	A0A0N4ZJD2_PARTI		68 kDa	0	2	0	0	0	0	1	0	0	1	0	0
180	TRUE	Ribosomal protein L15 OS=Steinernema glaseri OX=37863 PE=3 SV=1	Ribosomal protein L15 OS=Steinernema glaseri OX=37863 PE=3 SV=1	Ribosomal protein L15	Ribosomal protein L15	A0A1I7Z5Z8_9BILA		24 kDa	0	0	0	0	0	0	0	0	0	2	2	1
181	TRUE	Peptidyl-prolyl cis-trans isomerase OS=Bursaphelenchus xylophilus OX=6326 PE=3 SV=1	Peptidyl-prolyl cis-trans isomerase OS=Bursaphelenchus xylophilus OX=6326 PE=3 SV=1	Peptidyl-prolyl cis-trans isomerase	Peptidyl-prolyl cis-trans isomerase	A0A1I7S5W4_BURXY		22 kDa	0	0	1	1	0	0	1	1	1	1	2	1
182	TRUE	Protein kinase domain-containing protein OS=Ascaris lumbricoides OX=6252 PE=4 SV=1	Protein kinase domain-containing protein OS=Ascaris lumbricoides OX=6252 PE=4 SV=1	Protein kinase domain-containing protein	Protein kinase domain-containing protein	A0A0M3IS82_ASCLU		54 kDa	0	1	2	0	0	0	0	0	0	0	1	1
183	TRUE	Uncharacterized protein OS=Parastrongyloides trichosuri OX=131310 PE=4 SV=1	Uncharacterized protein OS=Parastrongyloides trichosuri OX=131310 PE=4 SV=1	Uncharacterized protein	Uncharacterized protein	A0A0N4ZY36_PARTI-DECOY		?	1	1	0	1	0	0	0	2	0	0	0	2
184	TRUE	Aconitate hydratase OS=Strongyloides ratti OX=34506 GN=SRAE_1000287300 PE=3 SV=1	Aconitate hydratase OS=Strongyloides ratti OX=34506 GN=SRAE_1000287300 PE=3 SV=1	Aconitate hydratase	Aconitate hydratase	A0A090LAR0_STRRB	SRAE_1000287300	98 kDa	0	1	0	2	2	0	1	2	1	0	0	1
185	TRUE	Structural maintenance of chromosomes protein OS=Trichinella sp. T8 OX=92180 GN=smc4 PE=3 SV=1	Structural maintenance of chromosomes protein OS=Trichinella sp. T8 OX=92180 GN=smc4 PE=3 SV=1	Structural maintenance of chromosomes protein	Structural maintenance of chromosomes protein	A0A0V1PD18_9BILA-DECOY		?	0	0	0	0	0	1	2	0	0	0	0	0
186	TRUE	Histone domain-containing protein OS=Caenorhabditis brenneri OX=135651 GN=CAEBREN_16882 PE=3 SV=1	Histone domain-containing protein OS=Caenorhabditis brenneri OX=135651 GN=CAEBREN_16882 PE=3 SV=1	Histone domain-containing protein	Histone domain-containing protein	G0NTY8_CAEBE	CAEBREN_16882	16 kDa	1	2	1	1	1	1	1	1	2	1	1	1
187	TRUE	Uncharacterized protein OS=Caenorhabditis brenneri OX=135651 GN=CAEBREN_09498 PE=3 SV=1	Uncharacterized protein OS=Caenorhabditis brenneri OX=135651 GN=CAEBREN_09498 PE=3 SV=1	Uncharacterized protein	Uncharacterized protein	G0NQ37_CAEBE	CAEBREN_09498	71 kDa	1	1	2	1	1	1	1	2	1	2	1	2
188	TRUE	T-complex protein 1 subunit gamma OS=Dracunculus medinensis OX=318479 GN=DME_LOCUS3276 PE=3 SV=1	T-complex protein 1 subunit gamma OS=Dracunculus medinensis OX=318479 GN=DME_LOCUS3276 PE=3 SV=1	T-complex protein 1 subunit gamma	T-complex protein 1 subunit gamma	A0A0N4UNW5_DRAME	DME_LOCUS3276	60 kDa	0	0	1	2	0	0	0	1	0	0	1	1
189	TRUE	Translation initiation factor eIF-2B subunit alpha OS=Strongyloides ratti OX=34506 GN=SRAE_2000183700 PE=3 SV=1	Translation initiation factor eIF-2B subunit alpha OS=Strongyloides ratti OX=34506 GN=SRAE_2000183700 PE=3 SV=1	Translation initiation factor eIF-2B subunit alpha	Translation initiation factor eIF-2B subunit alpha	A0A090LBQ4_STRRB-DECOY		?	0	0	0	1	0	1	2	0	1	0	0	1
190	TRUE	Cluster of Succinate dehydrogenase [ubiquinone] flavoprotein subunit, mitochondrial OS=Enterobius vermicularis OX=51028 GN=EVEC_LOCUS6459 PE=3 SV=1 (A0A0N4V937_ENTVE)	Succinate dehydrogenase [ubiquinone] flavoprotein subunit, mitochondrial OS=Enterobius vermicularis OX=51028 GN=EVEC_LOCUS6459 PE=3 SV=1 (A0A0N4V937_ENTVE)	Succinate dehydrogenase [ubiquinone] flavoprotein subunit, mitochondrial	Succinate dehydrogenase [ubiquinone] flavoprotein subunit, mitochondrial	A0A0N4V937_ENTVE	EVEC_LOCUS6459	71 kDa	2	3	2	0	0	0	0	2	0	2	1	1
191	TRUE	AAA domain-containing protein OS=Soboliphyme baturini OX=241478 GN=SBAD_LOCUS9604 PE=4 SV=1	AAA domain-containing protein OS=Soboliphyme baturini OX=241478 GN=SBAD_LOCUS9604 PE=4 SV=1	AAA domain-containing protein	AAA domain-containing protein	A0A183J156_9BILA	SBAD_LOCUS9604	60 kDa	0	0	2	1	0	0	0	0	0	0	0	0
192	TRUE	Retinal dehydrogenase 2 OS=Trichinella pseudospiralis OX=6337 GN=Aldh1a2 PE=4 SV=1	Retinal dehydrogenase 2 OS=Trichinella pseudospiralis OX=6337 GN=Aldh1a2 PE=4 SV=1	Retinal dehydrogenase 2	Retinal dehydrogenase 2	A0A0V0Y4K4_TRIPS	Aldh1a2	51 kDa	0	0	0	2	0	0	1	2	1	1	0	0
193	TRUE	Putative dihydropyrimidinase OS=Dictyocaulus viviparus OX=29172 GN=DICVIV_06675 PE=4 SV=1	Putative dihydropyrimidinase OS=Dictyocaulus viviparus OX=29172 GN=DICVIV_06675 PE=4 SV=1	Putative dihydropyrimidinase	Putative dihydropyrimidinase	A0A0D8XY00_DICVI	DICVIV_06675	89 kDa	2	2	2	0	0	0	0	1	0	0	2	1
194	TRUE	Uncharacterized protein OS=Caenorhabditis brenneri OX=135651 GN=CAEBREN_14120 PE=3 SV=1	Uncharacterized protein OS=Caenorhabditis brenneri OX=135651 GN=CAEBREN_14120 PE=3 SV=1	Uncharacterized protein	Uncharacterized protein	G0MLX5_CAEBE	CAEBREN_14120	70 kDa	1	3	2	2	2	2	2	2	2	1	1	2
195	TRUE	Cluster of AAA domain-containing protein OS=Rhabditophanes sp. KR3021 OX=114890 PE=3 SV=1 (A0A1I8CD66_9BILA)	AAA domain-containing protein OS=Rhabditophanes sp. KR3021 OX=114890 PE=3 SV=1 (A0A1I8CD66_9BILA)	AAA domain-containing protein	AAA domain-containing protein	A0A1I8CD66_9BILA		48 kDa	0	0	0	1	0	0	0	3	1	0	0	0
196	TRUE	ETF domain-containing protein OS=Trichuris muris OX=70415 PE=4 SV=1	ETF domain-containing protein OS=Trichuris muris OX=70415 PE=4 SV=1	ETF domain-containing protein	ETF domain-containing protein	A0A0N5DZ32_TRIMR		45 kDa	0	1	2	0	0	0	0	2	0	0	0	1
197	TRUE	Uncharacterized protein OS=Steinernema glaseri OX=37863 PE=4 SV=1	Uncharacterized protein OS=Steinernema glaseri OX=37863 PE=4 SV=1	Uncharacterized protein	Uncharacterized protein	A0A1I7YJL6_9BILA-DECOY		?	0	0	0	0	0	0	0	0	0	0	0	2
198	TRUE	NDK domain-containing protein OS=Globodera pallida OX=36090 PE=3 SV=1	NDK domain-containing protein OS=Globodera pallida OX=36090 PE=3 SV=1	NDK domain-containing protein	NDK domain-containing protein	A0A183BHS7_GLOPA		18 kDa	0	0	0	0	0	0	0	0	0	2	1	0
199	TRUE	Testis-specific serine/threonine-protein kinase 2 OS=Toxocara canis OX=6265 GN=TSSK2 PE=4 SV=1	Testis-specific serine/threonine-protein kinase 2 OS=Toxocara canis OX=6265 GN=TSSK2 PE=4 SV=1	Testis-specific serine/threonine-protein kinase 2	Testis-specific serine/threonine-protein kinase 2	A0A0B2V4B3_TOXCA	TSSK2	35 kDa	0	0	0	0	0	2	0	0	0	0	0	0
200	TRUE	LD39266p OS=Strongyloides ratti OX=34506 GN=SRAE_X000013300 PE=3 SV=1	LD39266p OS=Strongyloides ratti OX=34506 GN=SRAE_X000013300 PE=3 SV=1	LD39266p	LD39266p	A0A090LRK5_STRRB	SRAE_X000013300	22 kDa	0	2	1	0	0	0	0	0	0	0	0	0
201	TRUE	Piwi domain-containing protein OS=Syphacia muris OX=451379 PE=4 SV=1	Piwi domain-containing protein OS=Syphacia muris OX=451379 PE=4 SV=1	Piwi domain-containing protein	Piwi domain-containing protein	A0A158R3Z7_9BILA		112 kDa	0	0	0	0	2	0	0	0	1	0	0	0
202	TRUE	RPOLD domain-containing protein OS=Syphacia muris OX=451379 PE=4 SV=1	RPOLD domain-containing protein OS=Syphacia muris OX=451379 PE=4 SV=1	RPOLD domain-containing protein	RPOLD domain-containing protein	A0A0N5A7V8_9BILA		82 kDa	0	0	1	1	0	0	0	2	0	0	0	0
203	TRUE	Uncharacterized protein OS=Ascaris lumbricoides OX=6252 PE=4 SV=1	Uncharacterized protein OS=Ascaris lumbricoides OX=6252 PE=4 SV=1	Uncharacterized protein	Uncharacterized protein	A0A0M3IH27_ASCLU		16 kDa	1	0	0	0	0	0	0	2	0	0	0	1
204	TRUE	F-box domain-containing protein OS=Diploscapter pachys OX=2018661 GN=WR25_18050 PE=4 SV=1	F-box domain-containing protein OS=Diploscapter pachys OX=2018661 GN=WR25_18050 PE=4 SV=1	F-box domain-containing protein	F-box domain-containing protein	A0A2A2JEF3_9BILA-DECOY		?	0	2	0	0	0	0	0	0	0	0	0	0
205	TRUE	Uncharacterized protein OS=Wuchereria bancrofti OX=6293 GN=WBA_LOCUS2256 PE=4 SV=1	Uncharacterized protein OS=Wuchereria bancrofti OX=6293 GN=WBA_LOCUS2256 PE=4 SV=1	Uncharacterized protein	Uncharacterized protein	A0A3P7DGF5_WUCBA	WBA_LOCUS2256	11 kDa	0	0	2	0	0	0	0	0	0	0	0	0
206	TRUE	FERM domain-containing protein OS=Enterobius vermicularis OX=51028 GN=EVEC_LOCUS9597 PE=4 SV=1	FERM domain-containing protein OS=Enterobius vermicularis OX=51028 GN=EVEC_LOCUS9597 PE=4 SV=1	FERM domain-containing protein	FERM domain-containing protein	A0A0N4VHF1_ENTVE	EVEC_LOCUS9597	68 kDa	0	0	0	2	1	0	1	2	0	0	1	0
207	TRUE	40S ribosomal protein S8 OS=Enterobius vermicularis OX=51028 GN=EVEC_LOCUS5660 PE=3 SV=1	40S ribosomal protein S8 OS=Enterobius vermicularis OX=51028 GN=EVEC_LOCUS5660 PE=3 SV=1	40S ribosomal protein S8	40S ribosomal protein S8	A0A0N4V6Z8_ENTVE	EVEC_LOCUS5660	25 kDa	0	0	0	0	0	0	0	0	0	0	1	2
208	TRUE	Peptidyl-prolyl cis-trans isomerase, cyclophilin-type OS=Necator americanus OX=51031 GN=NECAME_07499 PE=4 SV=1	Peptidyl-prolyl cis-trans isomerase, cyclophilin-type OS=Necator americanus OX=51031 GN=NECAME_07499 PE=4 SV=1	Peptidyl-prolyl cis-trans isomerase, cyclophilin-type	Peptidyl-prolyl cis-trans isomerase, cyclophilin-type	W2TPZ7_NECAM	NECAME_07499	127 kDa	0	0	1	2	1	0	1	2	1	0	0	0
209	TRUE	Cluster of Pyruvate dehydrogenase E1 component subunit beta OS=Anisakis simplex OX=6269 GN=ASIM_LOCUS12701 PE=4 SV=1 (A0A0M3JXY6_ANISI)	Pyruvate dehydrogenase E1 component subunit beta OS=Anisakis simplex OX=6269 GN=ASIM_LOCUS12701 PE=4 SV=1 (A0A0M3JXY6_ANISI)	Pyruvate dehydrogenase E1 component subunit beta	Pyruvate dehydrogenase E1 component subunit beta	A0A0M3JXY6_ANISI	ASIM_LOCUS12701	39 kDa	1	2	1	1	1	0	1	1	1	1	1	1
210	TRUE	ATP-dependent 6-phosphofructokinase OS=Strongyloides stercoralis OX=6248 PE=3 SV=1	ATP-dependent 6-phosphofructokinase OS=Strongyloides stercoralis OX=6248 PE=3 SV=1	ATP-dependent 6-phosphofructokinase	ATP-dependent 6-phosphofructokinase	A0A0K0DY85_STRER		89 kDa	1	1	2	0	0	0	0	1	0	1	1	1
211	TRUE	Uncharacterized protein OS=Gongylonema pulchrum OX=637853 PE=3 SV=1	Uncharacterized protein OS=Gongylonema pulchrum OX=637853 PE=3 SV=1	Uncharacterized protein	Uncharacterized protein	A0A183DSU8_9BILA		65 kDa	0	0	0	2	1	0	0	1	0	0	1	0
212	TRUE	ETF domain-containing protein OS=Caenorhabditis nigoni OX=1611254 GN=Cni-F27D4.1 PE=4 SV=1	ETF domain-containing protein OS=Caenorhabditis nigoni OX=1611254 GN=Cni-F27D4.1 PE=4 SV=1	ETF domain-containing protein	ETF domain-containing protein	A0A2G5VJ48_9PELO	Cni-F27D4	34 kDa	0	0	0	0	1	0	0	0	2	0	0	0
213	TRUE	Bm1978 OS=Brugia malayi OX=6279 GN=Bm1978 PE=4 SV=1	Bm1978 OS=Brugia malayi OX=6279 GN=Bm1978 PE=4 SV=1	Bm1978	Bm1978	A0A0J9Y8I1_BRUMA	Bm1978	116 kDa	0	2	0	0	0	0	0	0	0	0	0	0
END OF FILE			0	#VALUE!	#VALUE!
total									534	666	649	581	448	251	487	621	481	595	645	651
									158	172	162	168	144	87	138	177	152	156	173	166

## Sheet: Onchocercidae
#	Visible?	Identified Proteins (raw Scaffold)	Removed Cluster from name	Final Name	Protein Name	Accession Number	Alternate ID	Molecular Weight	Z1-1	Z1-2	Z1-3	Z2-1	Z2-2	Z2-3	Z3-1	Z3-2	Z3-3	NE-1	NE-2	NE-3
1	TRUE	GLOBIN domain-containing protein (Fragment) OS=Litomosoides sigmodontis OX=42156 GN=NLS_LOCUS10231 PE=3 SV=1	GLOBIN domain-containing protein (Fragment) OS=Litomosoides sigmodontis OX=42156 GN=NLS_LOCUS10231 PE=3 SV=1	GLOBIN domain-containing protein (Fragment)	GLOBIN domain-containing protein (Fragment)	A0A3P7JRB9_LITSI	NLS_LOCUS10231	14 kDa	23	11	3	171	164	250	54	183	215	147	76	12
2	TRUE	Cluster of Actin OS=Brugia malayi OX=6279 PE=1 SV=1 (ACT_BRUMA)	Actin OS=Brugia malayi OX=6279 PE=1 SV=1 (ACT_BRUMA)	Actin	Actin	ACT_BRUMA		42 kDa	115	160	218	119	97	56	117	148	108	168	164	195
3	TRUE	Cluster of ATP synthase subunit beta OS=Elaeophora elaphi OX=1147741 PE=3 SV=1 (A0A0R3RM06_9BILA)	ATP synthase subunit beta OS=Elaeophora elaphi OX=1147741 PE=3 SV=1 (A0A0R3RM06_9BILA)	ATP synthase subunit beta	ATP synthase subunit beta	A0A0R3RM06_9BILA		55 kDa	87	115	189	78	61	23	66	102	65	115	96	117
4	TRUE	Cluster of ATP synthase subunit alpha OS=Loa loa OX=7209 GN=LOAG_16780 PE=3 SV=1 (A0A1I7VY11_LOALO)	ATP synthase subunit alpha OS=Loa loa OX=7209 GN=LOAG_16780 PE=3 SV=1 (A0A1I7VY11_LOALO)	ATP synthase subunit alpha	ATP synthase subunit alpha	A0A1I7VY11_LOALO	LOAG_16780	58 kDa	75	91	135	59	53	18	50	78	47	80	72	78
5	TRUE	Cluster of Tubulin alpha chain OS=Onchocerca volvulus OX=6282 PE=3 SV=2 (A0A044UX02_ONCVO)	Tubulin alpha chain OS=Onchocerca volvulus OX=6282 PE=3 SV=2 (A0A044UX02_ONCVO)	Tubulin alpha chain	Tubulin alpha chain	A0A044UX02_ONCVO		50 kDa	42	53	59	41	32	16	35	43	27	44	53	66
6	TRUE	Cluster of Tubulin beta chain OS=Onchocerca flexuosa OX=387005 GN=X798_05329 PE=3 SV=1 (A0A238BQW6_9BILA)	Tubulin beta chain OS=Onchocerca flexuosa OX=387005 GN=X798_05329 PE=3 SV=1 (A0A238BQW6_9BILA)	Tubulin beta chain	Tubulin beta chain	A0A238BQW6_9BILA	X798_05329	51 kDa	49	51	53	49	31	7	37	50	34	37	41	41
7	TRUE	Cluster of Uncharacterized protein OS=Onchocerca volvulus OX=6282 PE=4 SV=1 (A0A044RU88_ONCVO)	Uncharacterized protein OS=Onchocerca volvulus OX=6282 PE=4 SV=1 (A0A044RU88_ONCVO)	Uncharacterized protein	Uncharacterized protein	A0A044RU88_ONCVO		36 kDa	18	28	31	15	10	4	34	32	13	26	23	19
8	TRUE	Cluster of Uncharacterized protein OS=Litomosoides sigmodontis OX=42156 GN=NLS_LOCUS1494 PE=3 SV=1 (A0A3P6U4N8_LITSI)	Uncharacterized protein OS=Litomosoides sigmodontis OX=42156 GN=NLS_LOCUS1494 PE=3 SV=1 (A0A3P6U4N8_LITSI)	Uncharacterized protein	Uncharacterized protein	A0A3P6U4N8_LITSI	NLS_LOCUS1494	226 kDa	20	36	66	24	28	6	11	40	19	41	40	43
9	TRUE	Cation_ATPase_N domain-containing protein OS=Wuchereria bancrofti OX=6293 GN=WBA_LOCUS2346 PE=3 SV=1	Cation_ATPase_N domain-containing protein OS=Wuchereria bancrofti OX=6293 GN=WBA_LOCUS2346 PE=3 SV=1	Cation_ATPase_N domain-containing protein	Cation_ATPase_N domain-containing protein	A0A3P7DGP6_WUCBA	WBA_LOCUS2346	119 kDa	18	30	51	27	10	7	14	32	18	33	32	41
10	TRUE	Cluster of Histone H4 OS=Brugia pahangi OX=6280 GN=BPAG_LOCUS12040 PE=3 SV=1 (A0A0N4TTK9_BRUPA)	Histone H4 OS=Brugia pahangi OX=6280 GN=BPAG_LOCUS12040 PE=3 SV=1 (A0A0N4TTK9_BRUPA)	Histone H4	Histone H4	A0A0N4TTK9_BRUPA	BPAG_LOCUS12040	27 kDa	31	27	26	30	37	16	35	35	26	25	23	26
11	TRUE	Cluster of Tropomyosin OS=Loa loa OX=7209 GN=LOAG_17659 PE=3 SV=1 (A0A1S0UJV8_LOALO)	Tropomyosin OS=Loa loa OX=7209 GN=LOAG_17659 PE=3 SV=1 (A0A1S0UJV8_LOALO)	Tropomyosin	Tropomyosin	A0A1S0UJV8_LOALO	LOAG_17659	33 kDa	12	31	41	19	26	8	14	24	13	31	29	34
12	TRUE	Tr-type G domain-containing protein OS=Onchocerca volvulus OX=6282 PE=4 SV=2	Tr-type G domain-containing protein OS=Onchocerca volvulus OX=6282 PE=4 SV=2	Tr-type G domain-containing protein	Tr-type G domain-containing protein	A0A044RZ79_ONCVO		95 kDa	23	23	19	35	18	7	23	32	23	17	17	16
13	TRUE	IFT81_CH domain-containing protein OS=Onchocerca volvulus OX=6282 PE=4 SV=1	IFT81_CH domain-containing protein OS=Onchocerca volvulus OX=6282 PE=4 SV=1	IFT81_CH domain-containing protein	IFT81_CH domain-containing protein	A0A044SKH8_ONCVO		75 kDa	10	7	0	6	5	26	47	8	8	18	10	5
14	TRUE	Cluster of Elongation factor 1-alpha OS=Onchocerca volvulus OX=6282 PE=3 SV=1 (A0A044RGS6_ONCVO)	Elongation factor 1-alpha OS=Onchocerca volvulus OX=6282 PE=3 SV=1 (A0A044RGS6_ONCVO)	Elongation factor 1-alpha	Elongation factor 1-alpha	A0A044RGS6_ONCVO		51 kDa	20	23	17	30	20	14	26	21	27	22	25	27
15	TRUE	Cluster of Putative heat shock 70 kDa protein (Fragment) OS=Acanthocheilonema odendhali OX=1346854 GN=hsp70 PE=4 SV=1 (A0A0U2UG27_9BILA)	Putative heat shock 70 kDa protein (Fragment) OS=Acanthocheilonema odendhali OX=1346854 GN=hsp70 PE=4 SV=1 (A0A0U2UG27_9BILA)	Putative heat shock 70 kDa protein (Fragment)	Putative heat shock 70 kDa protein (Fragment)	A0A0U2UG27_9BILA	hsp70	17 kDa	12	18	18	28	20	7	16	16	13	14	22	19
16	TRUE	Histone H2B OS=Brugia timori OX=42155 GN=BTMF_LOCUS2971 PE=3 SV=1	Histone H2B OS=Brugia timori OX=42155 GN=BTMF_LOCUS2971 PE=3 SV=1	Histone H2B	Histone H2B	A0A0R3QBD9_9BILA	BTMF_LOCUS2971	14 kDa	21	20	19	21	22	6	22	23	16	20	16	20
17	TRUE	Uncharacterized protein OS=Brugia pahangi OX=6280 GN=BPAG_LOCUS1984 PE=3 SV=1	Uncharacterized protein OS=Brugia pahangi OX=6280 GN=BPAG_LOCUS1984 PE=3 SV=1	Uncharacterized protein	Uncharacterized protein	A0A0N4T1G7_BRUPA	BPAG_LOCUS1984	19 kDa	9	19	17	4	16	7	24	11	5	20	32	9
18	TRUE	Cluster of 14-3-3 zeta OS=Loa loa OX=7209 GN=LOAG_05701 PE=3 SV=1 (A0A1S0TZP7_LOALO)	14-3-3 zeta OS=Loa loa OX=7209 GN=LOAG_05701 PE=3 SV=1 (A0A1S0TZP7_LOALO)	14-3-3 zeta	14-3-3 zeta	A0A1S0TZP7_LOALO	LOAG_05701	28 kDa	8	14	25	13	8	7	15	19	13	18	13	22
19	TRUE	Bm4536 OS=Brugia malayi OX=6279 GN=Bm4536 PE=3 SV=1	Bm4536 OS=Brugia malayi OX=6279 GN=Bm4536 PE=3 SV=1	Bm4536	Bm4536	A0A0H5S6P0_BRUMA	Bm4536	19 kDa	13	13	10	14	14	4	17	14	11	13	10	12
20	TRUE	Cluster of ANK_REP_REGION domain-containing protein OS=Loa loa OX=7209 PE=3 SV=1 (A0A1I7VUZ0_LOALO)	ANK_REP_REGION domain-containing protein OS=Loa loa OX=7209 PE=3 SV=1 (A0A1I7VUZ0_LOALO)	ANK_REP_REGION domain-containing protein	ANK_REP_REGION domain-containing protein	A0A1I7VUZ0_LOALO		118 kDa	12	14	13	19	6	1	17	19	15	20	23	19
21	TRUE	Cluster of Histone H2A OS=Onchocerca volvulus OX=6282 PE=3 SV=1 (A0A044UW04_ONCVO)	Histone H2A OS=Onchocerca volvulus OX=6282 PE=3 SV=1 (A0A044UW04_ONCVO)	Histone H2A	Histone H2A	A0A044UW04_ONCVO		13 kDa	13	12	7	14	7	6	15	10	9	13	11	12
22	TRUE	Cluster of Glyceraldehyde-3-phosphate dehydrogenase OS=Loa loa OX=7209 GN=LOAG_17731 PE=3 SV=1 (A0A1I7W3W2_LOALO)	Glyceraldehyde-3-phosphate dehydrogenase OS=Loa loa OX=7209 GN=LOAG_17731 PE=3 SV=1 (A0A1I7W3W2_LOALO)	Glyceraldehyde-3-phosphate dehydrogenase	Glyceraldehyde-3-phosphate dehydrogenase	A0A1I7W3W2_LOALO	LOAG_17731	36 kDa	7	6	11	8	6	3	10	9	9	15	11	16
23	TRUE	Cluster of Uncharacterized protein OS=Loa loa OX=7209 PE=3 SV=1 (A0A1I7VMN6_LOALO)	Uncharacterized protein OS=Loa loa OX=7209 PE=3 SV=1 (A0A1I7VMN6_LOALO)	Uncharacterized protein	Uncharacterized protein	A0A1I7VMN6_LOALO		90 kDa	8	13	18	16	5	0	10	20	12	6	8	7
24	TRUE	Cluster of Uncharacterized protein OS=Wuchereria bancrofti OX=6293 PE=3 SV=1 (A0A1I8ECH6_WUCBA)	Uncharacterized protein OS=Wuchereria bancrofti OX=6293 PE=3 SV=1 (A0A1I8ECH6_WUCBA)	Uncharacterized protein	Uncharacterized protein	A0A1I8ECH6_WUCBA		46 kDa	8	12	25	9	6	1	6	12	6	18	17	16
25	TRUE	Cluster of Uncharacterized protein OS=Onchocerca flexuosa OX=387005 GN=OFLC_LOCUS14083 PE=3 SV=1 (A0A183I2X1_9BILA)	Uncharacterized protein OS=Onchocerca flexuosa OX=387005 GN=OFLC_LOCUS14083 PE=3 SV=1 (A0A183I2X1_9BILA)	Uncharacterized protein	Uncharacterized protein	A0A183I2X1_9BILA	OFLC_LOCUS14083	34 kDa	10	12	9	5	8	4	3	6	5	17	10	12
25.1	TRUE	Uncharacterized protein OS=Onchocerca flexuosa OX=387005 GN=OFLC_LOCUS14083 PE=3 SV=1	Uncharacterized protein OS=Onchocerca flexuosa OX=387005 GN=OFLC_LOCUS14083 PE=3 SV=1	Uncharacterized protein	Uncharacterized protein	A0A183I2X1_9BILA	OFLC_LOCUS14083	34 kDa	0	0	0	0	0	0	0	0	0	0	0	0
25.2	TRUE	Uncharacterized protein OS=Loa loa OX=7209 GN=LOAG_02370 PE=3 SV=1	Uncharacterized protein OS=Loa loa OX=7209 GN=LOAG_02370 PE=3 SV=1	Uncharacterized protein	Uncharacterized protein	A0A1I7VLB1_LOALO	LOAG_02370	36 kDa	0	0	0	0	0	0	0	0	0	0	0	0
25.3	TRUE	Uncharacterized protein OS=Onchocerca volvulus OX=6282 PE=3 SV=1	Uncharacterized protein OS=Onchocerca volvulus OX=6282 PE=3 SV=1	Uncharacterized protein	Uncharacterized protein	A0A044UTC6_ONCVO		34 kDa	0	0	0	0	0	0	0	0	0	0	0	0
26	TRUE	Cluster of Heat shock protein 90 OS=Litomosoides sigmodontis OX=42156 GN=hsp90 PE=2 SV=1 (C1KG48_LITSI)	Heat shock protein 90 OS=Litomosoides sigmodontis OX=42156 GN=hsp90 PE=2 SV=1 (C1KG48_LITSI)	Heat shock protein 90	Heat shock protein 90	C1KG48_LITSI	hsp90	83 kDa	9	11	12	16	7	3	8	13	9	7	10	10
27	TRUE	Cluster of ATP-citrate synthase OS=Onchocerca volvulus OX=6282 PE=3 SV=1 (A0A2K6VY59_ONCVO)	ATP-citrate synthase OS=Onchocerca volvulus OX=6282 PE=3 SV=1 (A0A2K6VY59_ONCVO)	ATP-citrate synthase	ATP-citrate synthase	A0A2K6VY59_ONCVO		124 kDa	14	11	9	10	8	5	6	10	7	10	12	16
28	TRUE	Cluster of Thioredoxin peroxidase 2 OS=Loa loa OX=7209 GN=LOAG_01338 PE=4 SV=1 (A0A1I7W1M5_LOALO)	Thioredoxin peroxidase 2 OS=Loa loa OX=7209 GN=LOAG_01338 PE=4 SV=1 (A0A1I7W1M5_LOALO)	Thioredoxin peroxidase 2	Thioredoxin peroxidase 2	A0A1I7W1M5_LOALO	LOAG_01338	22 kDa	6	3	7	6	8	9	3	12	8	10	9	9
29	TRUE	Cluster of Uncharacterized protein OS=Wuchereria bancrofti OX=6293 PE=4 SV=1 (A0A1I8EUE4_WUCBA-DECOY)	Uncharacterized protein OS=Wuchereria bancrofti OX=6293 PE=4 SV=1 (A0A1I8EUE4_WUCBA-DECOY)	Uncharacterized protein	Uncharacterized protein	A0A1I8EUE4_WUCBA-DECOY		?	6	6	4	4	3	3	5	4	3	2	4	4
30	TRUE	Cluster of Succinate dehydrogenase [ubiquinone] flavoprotein subunit, mitochondrial OS=Litomosoides sigmodontis OX=42156 GN=NLS_LOCUS185 PE=3 SV=1 (A0A3P6TP33_LITSI)	Succinate dehydrogenase [ubiquinone] flavoprotein subunit, mitochondrial OS=Litomosoides sigmodontis OX=42156 GN=NLS_LOCUS185 PE=3 SV=1 (A0A3P6TP33_LITSI)	Succinate dehydrogenase [ubiquinone] flavoprotein subunit, mitochondrial	Succinate dehydrogenase [ubiquinone] flavoprotein subunit, mitochondrial	A0A3P6TP33_LITSI	NLS_LOCUS185	71 kDa	12	13	16	8	5	0	1	9	2	10	7	13
31	TRUE	S4 RNA-binding domain-containing protein OS=Onchocerca volvulus OX=6282 PE=3 SV=1	S4 RNA-binding domain-containing protein OS=Onchocerca volvulus OX=6282 PE=3 SV=1	S4 RNA-binding domain-containing protein	S4 RNA-binding domain-containing protein	A0A044R6U0_ONCVO		22 kDa	5	6	1	6	3	2	3	5	3	6	11	9
32	TRUE	Cluster of Uncharacterized protein OS=Litomosoides sigmodontis OX=42156 GN=NLS_LOCUS2701 PE=3 SV=1 (A0A3P6U9N2_LITSI)	Uncharacterized protein OS=Litomosoides sigmodontis OX=42156 GN=NLS_LOCUS2701 PE=3 SV=1 (A0A3P6U9N2_LITSI)	Uncharacterized protein	Uncharacterized protein	A0A3P6U9N2_LITSI	NLS_LOCUS2701	106 kDa	2	2	2	11	9	1	7	8	3	5	6	5
33	TRUE	Cluster of Uncharacterized protein OS=Litomosoides sigmodontis OX=42156 GN=NLS_LOCUS5272 PE=4 SV=1 (A0A3P6UV04_LITSI)	Uncharacterized protein OS=Litomosoides sigmodontis OX=42156 GN=NLS_LOCUS5272 PE=4 SV=1 (A0A3P6UV04_LITSI)	Uncharacterized protein	Uncharacterized protein	A0A3P6UV04_LITSI	NLS_LOCUS5272	22 kDa	9	6	6	8	7	2	5	5	7	4	6	6
34	TRUE	Uncharacterized protein OS=Wuchereria bancrofti OX=6293 GN=WBA_LOCUS72 PE=3 SV=1	Uncharacterized protein OS=Wuchereria bancrofti OX=6293 GN=WBA_LOCUS72 PE=3 SV=1	Uncharacterized protein	Uncharacterized protein	A0A3P7DJC8_WUCBA	WBA_LOCUS72	229 kDa	6	7	11	5	5	2	4	8	6	8	6	7
35	TRUE	Cluster of Vacuolar proton pump subunit B OS=Brugia pahangi OX=6280 GN=BPAG_LOCUS10082 PE=3 SV=1 (A0A158PRF3_BRUPA)	Vacuolar proton pump subunit B OS=Brugia pahangi OX=6280 GN=BPAG_LOCUS10082 PE=3 SV=1 (A0A158PRF3_BRUPA)	Vacuolar proton pump subunit B	Vacuolar proton pump subunit B	A0A158PRF3_BRUPA	BPAG_LOCUS10082	56 kDa	5	3	5	4	4	0	5	5	3	6	9	7
36	TRUE	Cluster of Aconitate hydratase, mitochondrial OS=Onchocerca volvulus OX=6282 PE=3 SV=1 (A0A044SK28_ONCVO)	Aconitate hydratase, mitochondrial OS=Onchocerca volvulus OX=6282 PE=3 SV=1 (A0A044SK28_ONCVO)	Aconitate hydratase, mitochondrial	Aconitate hydratase, mitochondrial	A0A044SK28_ONCVO		85 kDa	5	9	7	4	3	0	3	4	2	5	5	4
37	TRUE	Plug_translocon domain-containing protein OS=Onchocerca volvulus OX=6282 PE=3 SV=1	Plug_translocon domain-containing protein OS=Onchocerca volvulus OX=6282 PE=3 SV=1	Plug_translocon domain-containing protein	Plug_translocon domain-containing protein	A0A044TGS2_ONCVO		52 kDa	6	4	7	7	4	1	3	10	7	3	6	6
38	TRUE	BMA-ARF-1.2 OS=Brugia malayi OX=6279 GN=Bma-arf-1.2 PE=3 SV=1	BMA-ARF-1.2 OS=Brugia malayi OX=6279 GN=Bma-arf-1.2 PE=3 SV=1	BMA-ARF-1.2	BMA-ARF-1.2	A0A0J9XQK0_BRUMA	Bma-arf-1	21 kDa	2	2	2	10	1	1	2	9	3	5	3	5
39	TRUE	Ribosomal_S7 domain-containing protein OS=Brugia pahangi OX=6280 GN=BPAG_LOCUS9667 PE=3 SV=1	Ribosomal_S7 domain-containing protein OS=Brugia pahangi OX=6280 GN=BPAG_LOCUS9667 PE=3 SV=1	Ribosomal_S7 domain-containing protein	Ribosomal_S7 domain-containing protein	A0A0N4TMM7_BRUPA	BPAG_LOCUS9667	26 kDa	1	6	2	6	3	0	0	6	0	8	7	7
40	TRUE	Cluster of Sodium/potassium-transporting ATPase subunit alpha OS=Loa loa OX=7209 GN=LOAG_07650 PE=3 SV=1 (A0A1I7VXA6_LOALO)	Sodium/potassium-transporting ATPase subunit alpha OS=Loa loa OX=7209 GN=LOAG_07650 PE=3 SV=1 (A0A1I7VXA6_LOALO)	Sodium/potassium-transporting ATPase subunit alpha	Sodium/potassium-transporting ATPase subunit alpha	A0A1I7VXA6_LOALO	LOAG_07650	113 kDa	5	3	6	3	2	2	5	5	3	5	6	5
41	TRUE	Cluster of ELFV_dehydrog domain-containing protein OS=Wuchereria bancrofti OX=6293 GN=WBA_LOCUS4156 PE=3 SV=1 (A0A3P7DLL1_WUCBA)	ELFV_dehydrog domain-containing protein OS=Wuchereria bancrofti OX=6293 GN=WBA_LOCUS4156 PE=3 SV=1 (A0A3P7DLL1_WUCBA)	ELFV_dehydrog domain-containing protein	ELFV_dehydrog domain-containing protein	A0A3P7DLL1_WUCBA	WBA_LOCUS4156	61 kDa	2	4	8	0	3	0	0	6	0	3	3	4
42	TRUE	Alpha-1,4 glucan phosphorylase OS=Brugia malayi OX=6279 GN=Bm1_16060 PE=3 SV=1	Alpha-1,4 glucan phosphorylase OS=Brugia malayi OX=6279 GN=Bm1_16060 PE=3 SV=1	Alpha-1,4 glucan phosphorylase	Alpha-1,4 glucan phosphorylase	A0A0K0JKZ9_BRUMA	Bm1_16060	98 kDa	4	7	6	3	0	0	2	3	3	7	4	8
43	TRUE	Uncharacterized protein OS=Brugia pahangi OX=6280 GN=BPAG_LOCUS3384 PE=4 SV=1	Uncharacterized protein OS=Brugia pahangi OX=6280 GN=BPAG_LOCUS3384 PE=4 SV=1	Uncharacterized protein	Uncharacterized protein	A0A0N4T5D3_BRUPA	BPAG_LOCUS3384	22 kDa	7	6	7	2	3	0	0	5	0	3	6	6
44	TRUE	GTP-binding nuclear protein OS=Loa loa OX=7209 PE=3 SV=1	GTP-binding nuclear protein OS=Loa loa OX=7209 PE=3 SV=1	GTP-binding nuclear protein	GTP-binding nuclear protein	A0A1I7VTK5_LOALO		24 kDa	4	5	7	5	1	0	2	5	0	4	5	7
45	TRUE	Isocitrate dehydrogenase [NAD] subunit, mitochondrial OS=Onchocerca volvulus OX=6282 PE=3 SV=1	Isocitrate dehydrogenase [NAD] subunit, mitochondrial OS=Onchocerca volvulus OX=6282 PE=3 SV=1	Isocitrate dehydrogenase [NAD] subunit, mitochondrial	Isocitrate dehydrogenase [NAD] subunit, mitochondrial	A0A044SDI7_ONCVO		41 kDa	8	7	4	2	3	0	0	4	1	5	5	7
46	TRUE	Thioredoxin domain-containing protein OS=Onchocerca volvulus OX=6282 PE=4 SV=1	Thioredoxin domain-containing protein OS=Onchocerca volvulus OX=6282 PE=4 SV=1	Thioredoxin domain-containing protein	Thioredoxin domain-containing protein	A0A044TA29_ONCVO		28 kDa	2	1	2	4	4	4	10	3	5	3	1	2
47	TRUE	Uncharacterized protein OS=Brugia malayi OX=6279 GN=Bma-atn-1 PE=4 SV=1	Uncharacterized protein OS=Brugia malayi OX=6279 GN=Bma-atn-1 PE=4 SV=1	Uncharacterized protein	Uncharacterized protein	A0A4E9FPB2_BRUMA	Bma-atn-1	107 kDa	0	6	10	2	1	0	0	2	0	7	2	6
48	TRUE	Cluster of Uncharacterized protein OS=Litomosoides sigmodontis OX=42156 GN=NLS_LOCUS7188 PE=4 SV=1 (A0A3P6V5X3_LITSI)	Uncharacterized protein OS=Litomosoides sigmodontis OX=42156 GN=NLS_LOCUS7188 PE=4 SV=1 (A0A3P6V5X3_LITSI)	Uncharacterized protein	Uncharacterized protein	A0A3P6V5X3_LITSI	NLS_LOCUS7188	54 kDa	1	5	10	2	3	2	1	2	1	3	9	4
49	TRUE	Uncharacterized protein OS=Onchocerca volvulus OX=6282 PE=3 SV=1	Uncharacterized protein OS=Onchocerca volvulus OX=6282 PE=3 SV=1	Uncharacterized protein	Uncharacterized protein	A0A044SZ45_ONCVO		26 kDa	5	7	5	3	3	0	2	4	3	2	5	3
50	TRUE	Isocitrate dehydrogenase [NADP] OS=Elaeophora elaphi OX=1147741 PE=3 SV=1	Isocitrate dehydrogenase [NADP] OS=Elaeophora elaphi OX=1147741 PE=3 SV=1	Isocitrate dehydrogenase [NADP]	Isocitrate dehydrogenase [NADP]	A0A0R3RTZ8_9BILA		48 kDa	3	3	2	3	2	0	2	4	3	5	1	4
51	TRUE	Uncharacterized protein (Fragment) OS=Acanthocheilonema viteae OX=6277 GN=NAV_LOCUS5696 PE=4 SV=1	Uncharacterized protein (Fragment) OS=Acanthocheilonema viteae OX=6277 GN=NAV_LOCUS5696 PE=4 SV=1	Uncharacterized protein (Fragment)	Uncharacterized protein (Fragment)	A0A498SLQ1_ACAVI-DECOY		?	2	0	0	2	3	1	2	1	4	1	1	0
52	TRUE	DB module family protein (Fragment) OS=Wuchereria bancrofti OX=6293 GN=WUBG_07735 PE=4 SV=1	DB module family protein (Fragment) OS=Wuchereria bancrofti OX=6293 GN=WUBG_07735 PE=4 SV=1	DB module family protein (Fragment)	DB module family protein (Fragment)	J9F1X7_WUCBA-DECOY		?	1	3	3	4	1	0	4	5	2	1	1	0
53	TRUE	Ribosomal_S13_N domain-containing protein OS=Elaeophora elaphi OX=1147741 PE=3 SV=1	Ribosomal_S13_N domain-containing protein OS=Elaeophora elaphi OX=1147741 PE=3 SV=1	Ribosomal_S13_N domain-containing protein	Ribosomal_S13_N domain-containing protein	A0A0R3RUL3_9BILA		17 kDa	3	4	2	5	3	0	3	4	5	3	3	2
54	TRUE	Cluster of Uncharacterized protein OS=Litomosoides sigmodontis OX=42156 GN=NLS_LOCUS6389 PE=4 SV=1 (A0A3P6TRN5_LITSI)	Uncharacterized protein OS=Litomosoides sigmodontis OX=42156 GN=NLS_LOCUS6389 PE=4 SV=1 (A0A3P6TRN5_LITSI)	Uncharacterized protein	Uncharacterized protein	A0A3P6TRN5_LITSI	NLS_LOCUS6389	29 kDa	3	3	3	3	2	0	2	4	2	4	4	6
55	TRUE	Pribosyltran_N domain-containing protein OS=Onchocerca volvulus OX=6282 PE=3 SV=1	Pribosyltran_N domain-containing protein OS=Onchocerca volvulus OX=6282 PE=3 SV=1	Pribosyltran_N domain-containing protein	Pribosyltran_N domain-containing protein	A0A044VB87_ONCVO		35 kDa	4	3	0	5	0	1	0	2	4	4	3	4
56	TRUE	Uncharacterized protein OS=Litomosoides sigmodontis OX=42156 GN=NLS_LOCUS2034 PE=4 SV=1	Uncharacterized protein OS=Litomosoides sigmodontis OX=42156 GN=NLS_LOCUS2034 PE=4 SV=1	Uncharacterized protein	Uncharacterized protein	A0A3P6SBB9_LITSI	NLS_LOCUS2034	21 kDa	3	3	0	4	3	0	3	5	2	1	2	0
57	TRUE	NADH dehydrogenase [ubiquinone] flavoprotein 1, mitochondrial OS=Onchocerca volvulus OX=6282 PE=3 SV=1	NADH dehydrogenase [ubiquinone] flavoprotein 1, mitochondrial OS=Onchocerca volvulus OX=6282 PE=3 SV=1	NADH dehydrogenase [ubiquinone] flavoprotein 1, mitochondrial	NADH dehydrogenase [ubiquinone] flavoprotein 1, mitochondrial	A0A044SH21_ONCVO		53 kDa	5	5	6	1	0	0	0	3	0	3	4	5
58	TRUE	Uncharacterized protein OS=Onchocerca volvulus OX=6282 PE=3 SV=1	Uncharacterized protein OS=Onchocerca volvulus OX=6282 PE=3 SV=1	Uncharacterized protein	Uncharacterized protein	A0A044SGN7_ONCVO		16 kDa	2	4	1	3	2	0	2	4	6	2	2	1
59	TRUE	KH type-2 domain-containing protein OS=Onchocerca volvulus OX=6282 PE=3 SV=1	KH type-2 domain-containing protein OS=Onchocerca volvulus OX=6282 PE=3 SV=1	KH type-2 domain-containing protein	KH type-2 domain-containing protein	A0A044UZ83_ONCVO		28 kDa	4	1	0	3	2	1	3	2	2	2	2	2
60	TRUE	S5 DRBM domain-containing protein OS=Onchocerca volvulus OX=6282 PE=3 SV=1	S5 DRBM domain-containing protein OS=Onchocerca volvulus OX=6282 PE=3 SV=1	S5 DRBM domain-containing protein	S5 DRBM domain-containing protein	A0A044TK27_ONCVO		30 kDa	4	2	0	5	2	0	2	2	2	2	3	5
61	TRUE	Cluster of ATP-dependent 6-phosphofructokinase OS=Acanthocheilonema viteae OX=6277 GN=NAV_LOCUS5455 PE=3 SV=1 (A0A498SPD4_ACAVI)	ATP-dependent 6-phosphofructokinase OS=Acanthocheilonema viteae OX=6277 GN=NAV_LOCUS5455 PE=3 SV=1 (A0A498SPD4_ACAVI)	ATP-dependent 6-phosphofructokinase	ATP-dependent 6-phosphofructokinase	A0A498SPD4_ACAVI	NAV_LOCUS5455	96 kDa	6	4	7	0	0	0	0	2	0	3	3	5
62	TRUE	Clathrin heavy chain OS=Onchocerca ochengi OX=42157 GN=NOO_LOCUS4881 PE=3 SV=1	Clathrin heavy chain OS=Onchocerca ochengi OX=42157 GN=NOO_LOCUS4881 PE=3 SV=1	Clathrin heavy chain	Clathrin heavy chain	A0A182EA15_ONCOC	NOO_LOCUS4881	197 kDa	2	2	3	5	1	0	2	3	2	1	1	2
63	TRUE	40S ribosomal protein S26 OS=Onchocerca volvulus OX=6282 PE=3 SV=1	40S ribosomal protein S26 OS=Onchocerca volvulus OX=6282 PE=3 SV=1	40S ribosomal protein S26	40S ribosomal protein S26	A0A044T3F4_ONCVO		14 kDa	2	2	2	4	3	0	2	0	2	1	2	5
64	TRUE	Uncharacterized protein OS=Onchocerca volvulus OX=6282 PE=3 SV=2	Uncharacterized protein OS=Onchocerca volvulus OX=6282 PE=3 SV=2	Uncharacterized protein	Uncharacterized protein	A0A044S759_ONCVO		47 kDa	3	4	3	2	0	0	3	3	2	4	4	3
65	TRUE	Uncharacterized protein OS=Wuchereria bancrofti OX=6293 GN=WBA_LOCUS4838 PE=3 SV=1	Uncharacterized protein OS=Wuchereria bancrofti OX=6293 GN=WBA_LOCUS4838 PE=3 SV=1	Uncharacterized protein	Uncharacterized protein	A0A3P7FLI6_WUCBA	WBA_LOCUS4838	19 kDa	2	3	2	3	3	0	3	3	3	1	3	3
66	TRUE	Transket_pyr domain-containing protein OS=Litomosoides sigmodontis OX=42156 GN=NLS_LOCUS6611 PE=4 SV=1	Transket_pyr domain-containing protein OS=Litomosoides sigmodontis OX=42156 GN=NLS_LOCUS6611 PE=4 SV=1	Transket_pyr domain-containing protein	Transket_pyr domain-containing protein	A0A3P6V1T7_LITSI	NLS_LOCUS6611	110 kDa	0	3	5	1	1	0	0	3	2	4	3	2
67	TRUE	Cluster of Glucose-6-phosphate isomerase OS=Litomosoides sigmodontis OX=42156 GN=NLS_LOCUS3209 PE=3 SV=1 (A0A3P6UG71_LITSI)	Glucose-6-phosphate isomerase OS=Litomosoides sigmodontis OX=42156 GN=NLS_LOCUS3209 PE=3 SV=1 (A0A3P6UG71_LITSI)	Glucose-6-phosphate isomerase	Glucose-6-phosphate isomerase	A0A3P6UG71_LITSI	NLS_LOCUS3209	65 kDa	1	3	3	2	2	0	1	2	1	4	3	4
68	TRUE	Cluster of Ribosomal protein L15 OS=Elaeophora elaphi OX=1147741 PE=3 SV=1 (A0A0R3RLX8_9BILA)	Ribosomal protein L15 OS=Elaeophora elaphi OX=1147741 PE=3 SV=1 (A0A0R3RLX8_9BILA)	Ribosomal protein L15	Ribosomal protein L15	A0A0R3RLX8_9BILA		22 kDa	4	3	1	3	2	0	2	3	2	1	0	2
69	TRUE	Cluster of Pyruvate kinase OS=Wuchereria bancrofti OX=6293 GN=WBA_LOCUS1659 PE=3 SV=1 (A0A3P7DG87_WUCBA)	Pyruvate kinase OS=Wuchereria bancrofti OX=6293 GN=WBA_LOCUS1659 PE=3 SV=1 (A0A3P7DG87_WUCBA)	Pyruvate kinase	Pyruvate kinase	A0A3P7DG87_WUCBA	WBA_LOCUS1659	68 kDa	3	3	3	0	0	2	0	1	0	2	0	1
70	TRUE	BMA-RPL-30, isoform b OS=Brugia malayi OX=6279 GN=Bm1_33220 PE=3 SV=2	BMA-RPL-30, isoform b OS=Brugia malayi OX=6279 GN=Bm1_33220 PE=3 SV=2	BMA-RPL-30, isoform b	BMA-RPL-30, isoform b	A0A0K0IZX3_BRUMA	Bm1_33220	18 kDa	3	4	2	2	2	0	2	3	1	2	3	2
71	TRUE	Uncharacterized protein OS=Elaeophora elaphi OX=1147741 PE=3 SV=1	Uncharacterized protein OS=Elaeophora elaphi OX=1147741 PE=3 SV=1	Uncharacterized protein	Uncharacterized protein	A0A0R3RUZ7_9BILA-DECOY		?	0	0	0	0	0	1	8	0	0	0	0	0
72	TRUE	Uncharacterized protein OS=Onchocerca volvulus OX=6282 PE=4 SV=1	Uncharacterized protein OS=Onchocerca volvulus OX=6282 PE=4 SV=1	Uncharacterized protein	Uncharacterized protein	A0A044SVC0_ONCVO		24 kDa	1	4	2	1	0	0	1	1	1	0	0	0
73	TRUE	Cluster of Malic enzyme OS=Brugia malayi OX=6279 GN=Bm12784 PE=3 SV=1 (A0A0H5SCT2_BRUMA)	Malic enzyme OS=Brugia malayi OX=6279 GN=Bm12784 PE=3 SV=1 (A0A0H5SCT2_BRUMA)	Malic enzyme	Malic enzyme	A0A0H5SCT2_BRUMA	Bm12784	66 kDa	1	2	1	0	0	0	1	1	2	1	3	1
73.1	TRUE	Malic enzyme OS=Brugia malayi OX=6279 GN=Bm12784 PE=3 SV=1	Malic enzyme OS=Brugia malayi OX=6279 GN=Bm12784 PE=3 SV=1	Malic enzyme	Malic enzyme	A0A0H5SCT2_BRUMA	Bm12784	66 kDa	0	0	0	0	0	0	0	0	0	0	0	0
73.2	TRUE	Malic enzyme OS=Loa loa OX=7209 PE=3 SV=1	Malic enzyme OS=Loa loa OX=7209 PE=3 SV=1	Malic enzyme	Malic enzyme	A0A1I7V7N9_LOALO		67 kDa	0	0	0	0	0	0	0	0	0	0	1	0
73.3	TRUE	Malic enzyme OS=Elaeophora elaphi OX=1147741 PE=3 SV=1	Malic enzyme OS=Elaeophora elaphi OX=1147741 PE=3 SV=1	Malic enzyme	Malic enzyme	A0A0R3S369_9BILA		72 kDa	0	0	0	0	0	0	0	0	0	0	0	0
73.4	TRUE	Malic enzyme OS=Loa loa OX=7209 PE=3 SV=1	Malic enzyme OS=Loa loa OX=7209 PE=3 SV=1	Malic enzyme	Malic enzyme	A0A1I7V7N6_LOALO		60 kDa	0	0	0	0	0	0	0	0	0	0	0	0
74	TRUE	Cluster of Peptidyl-prolyl cis-trans isomerase (Fragment) OS=Brugia malayi OX=6279 GN=Bm13780 PE=3 SV=1 (A0A0J9XM43_BRUMA)	Peptidyl-prolyl cis-trans isomerase (Fragment) OS=Brugia malayi OX=6279 GN=Bm13780 PE=3 SV=1 (A0A0J9XM43_BRUMA)	Peptidyl-prolyl cis-trans isomerase (Fragment)	Peptidyl-prolyl cis-trans isomerase (Fragment)	A0A0J9XM43_BRUMA	Bm13780	23 kDa	1	0	1	2	2	0	3	4	3	1	1	0
75	TRUE	Cluster of Pyruvate dehydrogenase E1 component subunit alpha OS=Wuchereria bancrofti OX=6293 GN=WBA_LOCUS291 PE=4 SV=1 (A0A3P7FBS4_WUCBA)	Pyruvate dehydrogenase E1 component subunit alpha OS=Wuchereria bancrofti OX=6293 GN=WBA_LOCUS291 PE=4 SV=1 (A0A3P7FBS4_WUCBA)	Pyruvate dehydrogenase E1 component subunit alpha	Pyruvate dehydrogenase E1 component subunit alpha	A0A3P7FBS4_WUCBA	WBA_LOCUS291	87 kDa	0	5	2	0	0	0	0	0	0	1	1	0
75.1	TRUE	Pyruvate dehydrogenase E1 component subunit alpha OS=Wuchereria bancrofti OX=6293 GN=WBA_LOCUS291 PE=4 SV=1	Pyruvate dehydrogenase E1 component subunit alpha OS=Wuchereria bancrofti OX=6293 GN=WBA_LOCUS291 PE=4 SV=1	Pyruvate dehydrogenase E1 component subunit alpha	Pyruvate dehydrogenase E1 component subunit alpha	A0A3P7FBS4_WUCBA	WBA_LOCUS291	87 kDa	0	3	1	0	0	0	0	0	0	0	1	0
75.2	TRUE	Pyruvate dehydrogenase E1 component subunit alpha OS=Wuchereria bancrofti OX=6293 PE=4 SV=1	Pyruvate dehydrogenase E1 component subunit alpha OS=Wuchereria bancrofti OX=6293 PE=4 SV=1	Pyruvate dehydrogenase E1 component subunit alpha	Pyruvate dehydrogenase E1 component subunit alpha	A0A1I8EF46_WUCBA		46 kDa	0	0	0	0	0	0	0	0	0	0	0	0
76	TRUE	Cluster of Phosphoenolpyruvate carboxykinase OS=Loa loa OX=7209 GN=LOAG_07217 PE=3 SV=1 (A0A1I7W580_LOALO)	Phosphoenolpyruvate carboxykinase OS=Loa loa OX=7209 GN=LOAG_07217 PE=3 SV=1 (A0A1I7W580_LOALO)	Phosphoenolpyruvate carboxykinase	Phosphoenolpyruvate carboxykinase	A0A1I7W580_LOALO	LOAG_07217	72 kDa	2	0	0	5	3	0	1	5	2	0	0	0
76.1	TRUE	Phosphoenolpyruvate carboxykinase OS=Loa loa OX=7209 GN=LOAG_07217 PE=3 SV=1	Phosphoenolpyruvate carboxykinase OS=Loa loa OX=7209 GN=LOAG_07217 PE=3 SV=1	Phosphoenolpyruvate carboxykinase	Phosphoenolpyruvate carboxykinase	A0A1I7W580_LOALO	LOAG_07217	72 kDa	0	0	0	0	0	0	0	0	0	0	0	0
76.2	TRUE	Uncharacterized protein OS=Acanthocheilonema viteae OX=6277 GN=NAV_LOCUS3535 PE=3 SV=1	Uncharacterized protein OS=Acanthocheilonema viteae OX=6277 GN=NAV_LOCUS3535 PE=3 SV=1	Uncharacterized protein	Uncharacterized protein	A0A498SCQ5_ACAVI	NAV_LOCUS3535	72 kDa	0	0	0	0	0	0	0	0	0	0	0	0
77	TRUE	Uncharacterized protein OS=Onchocerca ochengi OX=42157 GN=NOO_LOCUS1441 PE=3 SV=1	Uncharacterized protein OS=Onchocerca ochengi OX=42157 GN=NOO_LOCUS1441 PE=3 SV=1	Uncharacterized protein	Uncharacterized protein	A0A182E0G3_ONCOC	NOO_LOCUS1441	17 kDa	2	1	0	3	2	1	2	3	1	1	3	0
78	TRUE	Calcium-transporting ATPase OS=Wuchereria bancrofti OX=6293 PE=3 SV=1	Calcium-transporting ATPase OS=Wuchereria bancrofti OX=6293 PE=3 SV=1	Calcium-transporting ATPase	Calcium-transporting ATPase	A0A1I8F1C2_WUCBA		122 kDa	7	6	5	0	0	1	0	1	0	0	0	0
79	TRUE	Cluster of Spectrin beta chain OS=Litomosoides sigmodontis OX=42156 GN=NLS_LOCUS2593 PE=3 SV=1 (A0A3P6T2P3_LITSI)	Spectrin beta chain OS=Litomosoides sigmodontis OX=42156 GN=NLS_LOCUS2593 PE=3 SV=1 (A0A3P6T2P3_LITSI)	Spectrin beta chain	Spectrin beta chain	A0A3P6T2P3_LITSI	NLS_LOCUS2593	269 kDa	0	0	0	3	1	1	1	1	2	1	2	3
80	TRUE	FERM domain-containing protein OS=Onchocerca volvulus OX=6282 PE=4 SV=2	FERM domain-containing protein OS=Onchocerca volvulus OX=6282 PE=4 SV=2	FERM domain-containing protein	FERM domain-containing protein	A0A044UA04_ONCVO		67 kDa	1	0	0	3	1	0	2	3	0	0	1	1
81	TRUE	Tyrosine-protein kinase OS=Wuchereria bancrofti OX=6293 GN=WBA_LOCUS3510 PE=3 SV=1	Tyrosine-protein kinase OS=Wuchereria bancrofti OX=6293 GN=WBA_LOCUS3510 PE=3 SV=1	Tyrosine-protein kinase	Tyrosine-protein kinase	J9EKP3_WUCBA	WBA_LOCUS3510	45 kDa	0	2	0	2	2	0	1	2	1	1	1	1
82	TRUE	Cluster of Rab GDP dissociation inhibitor OS=Onchocerca volvulus OX=6282 PE=3 SV=1 (A0A044T3Y4_ONCVO)	Rab GDP dissociation inhibitor OS=Onchocerca volvulus OX=6282 PE=3 SV=1 (A0A044T3Y4_ONCVO)	Rab GDP dissociation inhibitor	Rab GDP dissociation inhibitor	A0A044T3Y4_ONCVO		51 kDa	1	2	2	1	1	0	0	1	1	0	1	1
83	TRUE	Cluster of Glycerol-3-phosphate dehydrogenase OS=Elaeophora elaphi OX=1147741 PE=3 SV=1 (A0A0R3RHI1_9BILA)	Glycerol-3-phosphate dehydrogenase OS=Elaeophora elaphi OX=1147741 PE=3 SV=1 (A0A0R3RHI1_9BILA)	Glycerol-3-phosphate dehydrogenase	Glycerol-3-phosphate dehydrogenase	A0A0R3RHI1_9BILA		82 kDa	0	2	3	0	0	0	0	2	0	2	4	1
84	TRUE	Cluster of Uncharacterized protein OS=Loa loa OX=7209 PE=4 SV=1 (A0A1I7VWL8_LOALO)	Uncharacterized protein OS=Loa loa OX=7209 PE=4 SV=1 (A0A1I7VWL8_LOALO)	Uncharacterized protein	Uncharacterized protein	A0A1I7VWL8_LOALO		140 kDa	1	1	0	1	0	0	0	1	1	0	4	0
84.1	TRUE	Uncharacterized protein OS=Loa loa OX=7209 PE=4 SV=1	Uncharacterized protein OS=Loa loa OX=7209 PE=4 SV=1	Uncharacterized protein	Uncharacterized protein	A0A1I7VWL8_LOALO		140 kDa	0	0	0	0	0	0	0	0	0	0	0	0
84.2	TRUE	Uncharacterized protein OS=Elaeophora elaphi OX=1147741 PE=4 SV=1	Uncharacterized protein OS=Elaeophora elaphi OX=1147741 PE=4 SV=1	Uncharacterized protein	Uncharacterized protein	A0A0R3RUJ2_9BILA		162 kDa	1	1	0	0	0	0	0	0	0	0	0	0
85	TRUE	Cluster of Multifunctional fusion protein OS=Brugia malayi OX=6279 GN=Bma-alh-6 PE=3 SV=1 (A0A0J9Y7J2_BRUMA)	Multifunctional fusion protein OS=Brugia malayi OX=6279 GN=Bma-alh-6 PE=3 SV=1 (A0A0J9Y7J2_BRUMA)	Multifunctional fusion protein	Multifunctional fusion protein	A0A0J9Y7J2_BRUMA	Bma-alh-6	63 kDa	0	0	1	0	0	0	0	0	0	3	3	4
86	TRUE	Uncharacterized protein OS=Brugia malayi OX=6279 GN=Bm12386 PE=3 SV=1	Uncharacterized protein OS=Brugia malayi OX=6279 GN=Bm12386 PE=3 SV=1	Uncharacterized protein	Uncharacterized protein	A0A158PTY0_BRUMA	Bm12386	149 kDa	3	1	0	0	0	0	5	0	1	0	0	0
87	TRUE	Malate dehydrogenase OS=Onchocerca ochengi OX=42157 GN=NOO_LOCUS1036 PE=3 SV=1	Malate dehydrogenase OS=Onchocerca ochengi OX=42157 GN=NOO_LOCUS1036 PE=3 SV=1	Malate dehydrogenase	Malate dehydrogenase	A0A182DZC4_ONCOC	NOO_LOCUS1036	35 kDa	0	0	0	0	0	0	0	0	0	4	3	6
88	TRUE	V-type proton ATPase subunit D, variant OS=Loa loa OX=7209 GN=LOAG_07514 PE=4 SV=1	V-type proton ATPase subunit D, variant OS=Loa loa OX=7209 GN=LOAG_07514 PE=4 SV=1	V-type proton ATPase subunit D, variant	V-type proton ATPase subunit D, variant	A0A1S0UI48_LOALO	LOAG_07514	29 kDa	0	0	1	2	0	0	1	1	2	1	1	2
89	TRUE	Uncharacterized protein OS=Onchocerca flexuosa OX=387005 GN=X798_08177 PE=3 SV=1	Uncharacterized protein OS=Onchocerca flexuosa OX=387005 GN=X798_08177 PE=3 SV=1	Uncharacterized protein	Uncharacterized protein	A0A238BJX2_9BILA-DECOY		?	0	0	4	0	0	0	0	0	0	2	2	2
90	TRUE	Cluster of Uncharacterized protein (Fragment) OS=Acanthocheilonema viteae OX=6277 GN=NAV_LOCUS5756 PE=4 SV=1 (A0A498SFC7_ACAVI)	Uncharacterized protein (Fragment) OS=Acanthocheilonema viteae OX=6277 GN=NAV_LOCUS5756 PE=4 SV=1 (A0A498SFC7_ACAVI)	Uncharacterized protein (Fragment)	Uncharacterized protein (Fragment)	A0A498SFC7_ACAVI	NAV_LOCUS5756	276 kDa	0	1	0	3	1	0	1	2	0	2	1	2
91	TRUE	Cluster of Uncharacterized protein OS=Elaeophora elaphi OX=1147741 PE=3 SV=1 (A0A0R3RTC4_9BILA)	Uncharacterized protein OS=Elaeophora elaphi OX=1147741 PE=3 SV=1 (A0A0R3RTC4_9BILA)	Uncharacterized protein	Uncharacterized protein	A0A0R3RTC4_9BILA		69 kDa	0	0	0	0	0	0	0	0	0	3	0	0
92	TRUE	AP-2 complex subunit alpha OS=Onchocerca volvulus OX=6282 PE=3 SV=1	AP-2 complex subunit alpha OS=Onchocerca volvulus OX=6282 PE=3 SV=1	AP-2 complex subunit alpha	AP-2 complex subunit alpha	A0A044TTX4_ONCVO		106 kDa	0	3	4	0	2	0	1	0	0	0	1	1
93	TRUE	Uncharacterized protein OS=Elaeophora elaphi OX=1147741 PE=3 SV=1	Uncharacterized protein OS=Elaeophora elaphi OX=1147741 PE=3 SV=1	Uncharacterized protein	Uncharacterized protein	A0A0R3S2T2_9BILA		46 kDa	1	1	1	1	0	0	0	1	0	2	2	3
94	TRUE	Uncharacterized protein OS=Brugia pahangi OX=6280 GN=BPAG_LOCUS13582 PE=3 SV=1	Uncharacterized protein OS=Brugia pahangi OX=6280 GN=BPAG_LOCUS13582 PE=3 SV=1	Uncharacterized protein	Uncharacterized protein	A0A0N4TXF3_BRUPA	BPAG_LOCUS13582	22 kDa	1	0	0	2	2	0	1	2	0	1	0	1
95	TRUE	Enolase OS=Loa loa OX=7209 GN=LOAG_00912 PE=3 SV=1	Enolase OS=Loa loa OX=7209 GN=LOAG_00912 PE=3 SV=1	Enolase	Enolase	A0A1I7VL38_LOALO-DECOY		?	0	1	0	0	0	2	1	0	0	1	0	0
96	TRUE	Uncharacterized protein OS=Acanthocheilonema viteae OX=6277 GN=NAV_LOCUS551 PE=4 SV=1	Uncharacterized protein OS=Acanthocheilonema viteae OX=6277 GN=NAV_LOCUS551 PE=4 SV=1	Uncharacterized protein	Uncharacterized protein	A0A498S4Y4_ACAVI	NAV_LOCUS551	247 kDa	1	0	0	0	0	0	1	0	2	0	0	0
97	TRUE	Cluster of Chaperonin Hsp-60 OS=Loa loa OX=7209 GN=LOAG_17523 PE=3 SV=1 (A0A1I7W3S7_LOALO)	Chaperonin Hsp-60 OS=Loa loa OX=7209 GN=LOAG_17523 PE=3 SV=1 (A0A1I7W3S7_LOALO)	Chaperonin Hsp-60	Chaperonin Hsp-60	A0A1I7W3S7_LOALO	LOAG_17523	61 kDa	0	3	2	0	0	0	0	0	0	1	0	2
97.1	TRUE	Chaperonin Hsp-60 OS=Loa loa OX=7209 GN=LOAG_17523 PE=3 SV=1	Chaperonin Hsp-60 OS=Loa loa OX=7209 GN=LOAG_17523 PE=3 SV=1	Chaperonin Hsp-60	Chaperonin Hsp-60	A0A1I7W3S7_LOALO	LOAG_17523	61 kDa	0	0	0	0	0	0	0	0	0	0	0	0
97.2	TRUE	Uncharacterized protein (Fragment) OS=Wuchereria bancrofti OX=6293 GN=WBA_LOCUS3088 PE=3 SV=1	Uncharacterized protein (Fragment) OS=Wuchereria bancrofti OX=6293 GN=WBA_LOCUS3088 PE=3 SV=1	Uncharacterized protein (Fragment)	Uncharacterized protein (Fragment)	A0A3P7FGM9_WUCBA	WBA_LOCUS3088	50 kDa	0	0	0	0	0	0	0	0	0	0	0	0
98	TRUE	Cluster of Succinate dehydrogenase [ubiquinone] flavoprotein subunit, mitochondrial OS=Loa loa OX=7209 PE=3 SV=1 (A0A1I7VCI7_LOALO)	Succinate dehydrogenase [ubiquinone] flavoprotein subunit, mitochondrial OS=Loa loa OX=7209 PE=3 SV=1 (A0A1I7VCI7_LOALO)	Succinate dehydrogenase [ubiquinone] flavoprotein subunit, mitochondrial	Succinate dehydrogenase [ubiquinone] flavoprotein subunit, mitochondrial	A0A1I7VCI7_LOALO		71 kDa	1	3	0	1	1	0	0	1	0	1	0	0
99	TRUE	Uncharacterized protein OS=Brugia timori OX=42155 GN=BTMF_LOCUS12375 PE=4 SV=1	Uncharacterized protein OS=Brugia timori OX=42155 GN=BTMF_LOCUS12375 PE=4 SV=1	Uncharacterized protein	Uncharacterized protein	A0A0R3R2Y9_9BILA	BTMF_LOCUS12375	23 kDa	0	0	2	3	0	0	1	1	0	1	1	1
100	TRUE	Uncharacterized protein OS=Litomosoides sigmodontis OX=42156 GN=NLS_LOCUS4737 PE=4 SV=1	Uncharacterized protein OS=Litomosoides sigmodontis OX=42156 GN=NLS_LOCUS4737 PE=4 SV=1	Uncharacterized protein	Uncharacterized protein	A0A3P6TGG3_LITSI	NLS_LOCUS4737	65 kDa	2	0	0	0	1	0	0	0	0	0	0	0
101	TRUE	Uncharacterized protein OS=Loa loa OX=7209 GN=LOAG_03212 PE=4 SV=1	Uncharacterized protein OS=Loa loa OX=7209 GN=LOAG_03212 PE=4 SV=1	Uncharacterized protein	Uncharacterized protein	A0A1I7VNP7_LOALO	LOAG_03212	132 kDa	0	0	0	0	0	4	1	0	0	1	0	0
102	TRUE	Uncharacterized protein OS=Onchocerca volvulus OX=6282 PE=4 SV=2	Uncharacterized protein OS=Onchocerca volvulus OX=6282 PE=4 SV=2	Uncharacterized protein	Uncharacterized protein	A0A044RCE8_ONCVO		41 kDa	0	3	0	0	0	0	1	1	0	1	0	2
103	TRUE	Uncharacterized protein OS=Acanthocheilonema viteae OX=6277 GN=NAV_LOCUS8959 PE=4 SV=1	Uncharacterized protein OS=Acanthocheilonema viteae OX=6277 GN=NAV_LOCUS8959 PE=4 SV=1	Uncharacterized protein	Uncharacterized protein	A0A498SPA9_ACAVI	NAV_LOCUS8959	38 kDa	1	0	0	0	0	2	1	0	0	0	0	0
104	TRUE	Cluster of Cation_ATPase_N domain-containing protein OS=Wuchereria bancrofti OX=6293 GN=WBA_LOCUS10640 PE=3 SV=1 (A0A3P7G9S0_WUCBA)	Cation_ATPase_N domain-containing protein OS=Wuchereria bancrofti OX=6293 GN=WBA_LOCUS10640 PE=3 SV=1 (A0A3P7G9S0_WUCBA)	Cation_ATPase_N domain-containing protein	Cation_ATPase_N domain-containing protein	A0A3P7G9S0_WUCBA	WBA_LOCUS10640	134 kDa	1	0	0	0	0	0	0	0	0	1	1	0
105	TRUE	BMA-RPT-4 OS=Brugia malayi OX=6279 GN=Bm1_31980 PE=3 SV=1	BMA-RPT-4 OS=Brugia malayi OX=6279 GN=Bm1_31980 PE=3 SV=1	BMA-RPT-4	BMA-RPT-4	A0A0K0JAR2_BRUMA	Bm1_31980	53 kDa	0	0	0	1	0	0	0	0	0	1	0	3
106	TRUE	Cluster of Uncharacterized protein OS=Loa loa OX=7209 PE=4 SV=1 (A0A1I7VU80_LOALO)	Uncharacterized protein OS=Loa loa OX=7209 PE=4 SV=1 (A0A1I7VU80_LOALO)	Uncharacterized protein	Uncharacterized protein	A0A1I7VU80_LOALO		223 kDa	0	2	0	0	0	0	0	0	1	2	0	0
107	TRUE	AAA domain-containing protein OS=Brugia pahangi OX=6280 GN=BPAG_LOCUS3406 PE=3 SV=1	AAA domain-containing protein OS=Brugia pahangi OX=6280 GN=BPAG_LOCUS3406 PE=3 SV=1	AAA domain-containing protein	AAA domain-containing protein	A0A0N4T5F5_BRUPA	BPAG_LOCUS3406	82 kDa	0	0	4	1	0	0	0	0	0	0	0	0
108	TRUE	Phosphoacetylglucosamine mutase OS=Onchocerca volvulus OX=6282 PE=3 SV=1	Phosphoacetylglucosamine mutase OS=Onchocerca volvulus OX=6282 PE=3 SV=1	Phosphoacetylglucosamine mutase	Phosphoacetylglucosamine mutase	A0A044T9G4_ONCVO		64 kDa	2	1	1	0	0	0	0	0	0	0	0	0
109	TRUE	Uncharacterized protein (Fragment) OS=Litomosoides sigmodontis OX=42156 GN=NLS_LOCUS9677 PE=4 SV=1	Uncharacterized protein (Fragment) OS=Litomosoides sigmodontis OX=42156 GN=NLS_LOCUS9677 PE=4 SV=1	Uncharacterized protein (Fragment)	Uncharacterized protein (Fragment)	A0A3P7LXU3_LITSI-DECOY		?	1	0	0	0	0	0	0	0	0	1	1	2
110	TRUE	CA domain-containing protein OS=Brugia pahangi OX=6280 GN=BPAG_LOCUS14132 PE=4 SV=1	CA domain-containing protein OS=Brugia pahangi OX=6280 GN=BPAG_LOCUS14132 PE=4 SV=1	CA domain-containing protein	CA domain-containing protein	A0A0N4TYU8_BRUPA-DECOY		?	0	1	0	0	0	0	0	0	0	0	0	0
111	TRUE	Uncharacterized protein OS=Wuchereria bancrofti OX=6293 GN=WBA_LOCUS2256 PE=4 SV=1	Uncharacterized protein OS=Wuchereria bancrofti OX=6293 GN=WBA_LOCUS2256 PE=4 SV=1	Uncharacterized protein	Uncharacterized protein	A0A3P7DGF5_WUCBA	WBA_LOCUS2256	11 kDa	0	0	3	0	0	0	0	0	0	0	0	0
112	TRUE	Fumarate hydratase OS=Loa loa OX=7209 GN=LOAG_03614 PE=3 SV=1	Fumarate hydratase OS=Loa loa OX=7209 GN=LOAG_03614 PE=3 SV=1	Fumarate hydratase	Fumarate hydratase	A0A1I7V645_LOALO	LOAG_03614	54 kDa	0	0	0	0	0	0	0	0	0	0	1	1
113	TRUE	Uncharacterized protein OS=Acanthocheilonema viteae OX=6277 GN=NAV_LOCUS863 PE=4 SV=1	Uncharacterized protein OS=Acanthocheilonema viteae OX=6277 GN=NAV_LOCUS863 PE=4 SV=1	Uncharacterized protein	Uncharacterized protein	A0A498SBW9_ACAVI-DECOY		?	0	0	1	0	0	0	0	0	0	0	0	0
END OF FILE			0	#VALUE!	#VALUE!

## Sheet: Phlebovirus
#	Visible?	Identified Proteins (2)	Protein Name	Accession Number	Alternate ID	Molecular Weight	Z1-1	Z1-2	Z1-3	Z2-1	Z2-2	Z2-3	Z3-1	Z3-2	Z3-3	NE-1	NE-2	NE-3
1	TRUE	Nucleoprotein OS=Uukuniemi virus OX=11591 PE=3 SV=1	Nucleoprotein	A0A097SRW2_UUK		29 kDa	0	5	0	1	0	19	0	0	3	0	0	0
2	TRUE	CCHC-type domain-containing protein (Fragment) OS=Caenorhabditis remanei OX=31234 GN=FL82_21192 PE=4 SV=1	CCHC-type domain-containing protein (Fragment)	A0A261A0G0_CAERE-DECOY		?	0	0	0	2	0	0	0	0	0	0	0	2
total							0	5	0	3	0	19	0	0	3	0	0	2
							0	1	0	2	0	1	0	0	1	0	0	1
