# Supplementary material for: Protein Profiling of Wild-Caught Phlebotomus papatasi in Morocco: First Observation of Nematodes in Moroccan Population of Sandflies
Source: Pathogens. 2025 Oct 7;14(10):1012. doi: 10.3390/pathogens14101012 (PMC12567449; doi:10.3390/pathogens14101012)
Supplement: Supplementary file 1 [file pathogens-14-01012-s001.zip › pathogens-3814912- S2.xlsx]

## Sheet: Nematoda
#George_20190826_UniProt_Nematoda_20190905_06_Sandfly_NE_Z1_Z2_Z3_SCAFF4, Samples Report created on 09/22/2025
									Total Unique Peptide Count	Total Unique Peptide Count	Total Unique Peptide Count	Total Unique Peptide Count	Total Unique Peptide Count	Total Unique Peptide Count	Total Unique Peptide Count	Total Unique Peptide Count	Total Unique Peptide Count	Total Unique Peptide Count	Total Unique Peptide Count	Total Unique Peptide Count	Total Unique Peptide Count	Total Unique Peptide Count	Total Unique Peptide Count	Total Unique Peptide Count	Total Unique Peptide Count	Total Unique Peptide Count	Total Unique Peptide Count	Total Unique Peptide Count	Total Unique Peptide Count	Total Unique Peptide Count	Total Unique Peptide Count	Total Unique Peptide Count
George_20190826_UniProt_Nematoda_20190905_06_Sandfly_NE_Z1_Z2_Z3_SCAFF4									00-BLK before Z13	01-Z13	02-BLK before Z31	03-Z31	04-BLK before Z12	05-Z12	06-BLK before NE3	07-NE3	08-BLK before NE2	09-NE2	10-BLK before NE1	11-NE1	12-BLK before Z11	13-Z11	14-BLK before Z22	15-Z22	16-BLK before Z21	17-Z21	18-BLK before Z33	19-Z33	20-BLK before Z32	21-Z32	22-BLK before Z23	23-Z23
#	Visible?	Starred?	Identified Proteins (732)	Accession Number	Alternate ID	Molecular Weight	Protein Grouping Ambiguity	Taxonomy	00-BLK before Z13	01-Z13	02-BLK before Z31	03-Z31	04-BLK before Z12	05-Z12	06-BLK before NE3	07-NE3	08-BLK before NE2	09-NE2	10-BLK before NE1	11-NE1	12-BLK before Z11	13-Z11	14-BLK before Z22	15-Z22	16-BLK before Z21	17-Z21	18-BLK before Z33	19-Z33	20-BLK before Z32	21-Z32	22-BLK before Z23	23-Z23
1	TRUE	Empty	Cluster of Uncharacterized protein (Fragment) OS=Caenorhabditis latens OX=1503980 GN=FL83_00590 PE=3 SV=1 (A0A261CSI4_9PELO)	A0A261CSI4_9PELO [82]	FL83_00590	42 kDa	TRUE	unknown	0	73	6	54	2	63	3	55	6	44	2	51	0	44	0	29	0	36	1	39	0	45	2	26
2	TRUE	Empty	GLOBIN domain-containing protein (Fragment) OS=Litomosoides sigmodontis OX=42156 GN=NLS_LOCUS10231 PE=3 SV=1	A0A3P7JRB9_LITSI	NLS_LOCUS10231	14 kDa		unknown	0	1	0	2	1	2	1	2	1	2	1	2	1	2	0	2	2	2	2	2	1	1	1	2
3	TRUE	Empty	Cluster of ATP synthase subunit beta OS=Elaeophora elaphi OX=1147741 PE=3 SV=1 (A0A0R3RM06_9BILA)	A0A0R3RM06_9BILA [14]		55 kDa	TRUE	unknown	0	19	4	17	0	17	3	18	0	18	0	18	0	16	0	17	0	17	0	17	0	17	0	11
4	TRUE	Empty	Cluster of Uncharacterized protein OS=Bursaphelenchus xylophilus OX=6326 PE=3 SV=1 (A0A1I7RNH7_BURXY)	A0A1I7RNH7_BURXY [66]		225 kDa	TRUE	unknown	0	29	1	14	0	23	0	26	0	23	0	22	0	18	0	22	0	19	0	17	0	24	0	9
5	TRUE	Empty	Cluster of ATP synthase subunit alpha OS=Elaeophora elaphi OX=1147741 PE=3 SV=1 (A0A158Q7U1_9BILA)	A0A158Q7U1_9BILA [17]		59 kDa	TRUE	unknown	0	26	3	18	0	24	1	22	1	22	0	22	0	22	0	20	0	21	0	16	0	21	0	11
6	TRUE	Empty	Cluster of Calcium-transporting ATPase OS=Strongyloides papillosus OX=174720 PE=3 SV=1 (A0A0N5C3F9_STREA)	A0A0N5C3F9_STREA [15]		111 kDa	TRUE	unknown	0	30	0	20	0	24	0	27	0	27	0	29	0	13	0	18	0	23	0	22	0	26	0	11
7	TRUE	Empty	Cluster of Tubulin beta chain OS=Strongyloides venezuelensis OX=75913 PE=3 SV=1 (A0A0K0FEL8_STRVS)	A0A0K0FEL8_STRVS [31]		50 kDa	TRUE	unknown	0	27	0	19	0	24	0	23	0	20	0	17	0	23	0	15	0	20	0	20	0	19	0	7
8	TRUE	Empty	Cluster of Heat shock cognate 71 kDa protein (Fragment) OS=Trichinella nelsoni OX=6336 GN=Mrpl13 PE=3 SV=1 (A0A0V0SJZ7_9BILA)	A0A0V0SJZ7_9BILA [60]	Mrpl13	127 kDa	TRUE	unknown	0	22	0	23	0	24	0	25	0	31	0	27	0	17	0	22	0	30	0	22	0	24	0	15
9	TRUE	Empty	Cluster of Tubulin alpha chain OS=Soboliphyme baturini OX=241478 GN=SBAD_LOCUS8238 PE=3 SV=1 (A0A183IX90_9BILA)	A0A183IX90_9BILA [23]	SBAD_LOCUS8238	53 kDa	TRUE	unknown	0	18	0	14	0	17	0	20	0	20	0	17	0	15	0	15	0	19	0	9	0	16	0	10
10	TRUE	Empty	Cluster of Histone domain-containing protein OS=Heterorhabditis bacteriophora OX=37862 PE=3 SV=1 (A0A1I7WCX6_HETBA)	A0A1I7WCX6_HETBA [60]		20 kDa	TRUE	unknown	0	13	0	15	0	18	0	15	0	15	0	16	0	16	0	15	0	17	0	12	0	14	0	9
11	TRUE	Empty	Cluster of Elongation factor 1-alpha OS=Diploscapter pachys OX=2018661 GN=WR25_18775 PE=3 SV=1 (A0A2A2JQW7_9BILA)	A0A2A2JQW7_9BILA [26]	WR25_18775	51 kDa	TRUE	unknown	0	10	0	13	0	12	0	13	0	13	0	14	0	11	0	8	0	11	0	12	0	10	0	8
12	TRUE	Empty	Cluster of Tr-type G domain-containing protein OS=Thelazia callipaeda OX=103827 GN=TCLT_LOCUS5812 PE=4 SV=1 (A0A0N5CZB3_THECL)	A0A0N5CZB3_THECL [9]	TCLT_LOCUS5812	94 kDa	TRUE	unknown	0	9	0	10	0	13	0	6	0	10	0	7	0	11	0	9	0	15	0	11	0	16	0	4
13	TRUE	Empty	Cluster of Ubiquitin extension protein OS=Heterodera glycines OX=51029 PE=2 SV=1 (Q86RP7_HETGL)	Q86RP7_HETGL [10]		12 kDa	TRUE	unknown	0	6	0	6	0	6	0	7	0	4	0	6	0	5	0	3	0	4	0	4	0	6	0	3
14	TRUE	Empty	Cluster of Uncharacterized protein OS=Soboliphyme baturini OX=241478 GN=SBAD_LOCUS3360 PE=3 SV=1 (A0A183IIB5_9BILA)	A0A183IIB5_9BILA [7]	SBAD_LOCUS3360	30 kDa	TRUE	unknown	0	10	1	4	0	8	0	8	0	8	0	9	0	7	0	6	0	6	0	5	0	8	0	3
15	TRUE	Empty	Uncharacterized protein (Fragment) OS=Caenorhabditis remanei OX=31234 GN=FL82_07277 PE=4 SV=1	A0A261AQ04_CAERE-DECOY (+2)		?		unknown	0	1	0	2	0	2	0	2	0	2	0	2	0	2	0	2	0	2	0	2	0	2	0	2
16	TRUE	Empty	Cluster of 14-3-3 zeta OS=Daphnia pulex OX=6669 GN=DAPPUDRAFT_307391 PE=3 SV=1 (E9H1W5_DAPPU)	E9H1W5_DAPPU [17]	DAPPUDRAFT_307391	28 kDa	TRUE	unknown	0	8	0	8	0	8	0	8	0	8	0	9	0	6	0	7	0	7	0	7	0	8	0	4
17	TRUE	Empty	Cluster of Uncharacterized protein OS=Angiostrongylus cantonensis OX=6313 PE=3 SV=1 (A0A0K0DNU9_ANGCA)	A0A0K0DNU9_ANGCA [13]		68 kDa	TRUE	unknown	0	7	0	10	0	9	0	12	0	12	0	9	0	9	0	5	0	10	0	7	0	10	0	0
18	TRUE	Empty	Cluster of Sodium/potassium-transporting ATPase subunit alpha OS=Trichuris trichiura OX=36087 GN=TTRE_0000368501 PE=3 SV=1 (A0A077Z709_TRITR)	A0A077Z709_TRITR [19]	TTRE_0000368501	117 kDa	TRUE	unknown	0	12	0	7	0	10	0	12	0	12	0	10	0	11	0	4	0	7	0	7	0	9	0	2
19	TRUE	Empty	Cluster of Uncharacterized protein OS=Steinernema carpocapsae OX=34508 GN=L596_022875 PE=4 SV=1 (A0A4U5MBT2_STECR)	A0A4U5MBT2_STECR [29]	L596_022875	40 kDa	TRUE	unknown	0	8	0	9	0	11	0	7	0	8	0	7	0	9	0	9	0	13	0	8	0	12	0	3
20	TRUE	Empty	Cluster of Vacuolar proton pump subunit B OS=Trichinella spiralis OX=6334 GN=VHA55 PE=3 SV=1 (A0A0V1BSI3_TRISP)	A0A0V1BSI3_TRISP [9]	VHA55	57 kDa	TRUE	unknown	0	8	0	9	0	5	0	11	0	13	0	7	0	7	0	6	0	9	0	6	0	10	0	1
21	TRUE	Empty	Cluster of Aconitate hydratase, mitochondrial OS=Angiostrongylus cantonensis OX=6313 PE=3 SV=1 (A0A0K0CZ39_ANGCA)	A0A0K0CZ39_ANGCA [13]		85 kDa	TRUE	unknown	0	11	0	5	0	7	0	6	0	6	0	4	0	6	0	4	0	5	0	5	0	5	0	3
22	TRUE	Empty	Cluster of Enolase (inferred by orthology to a C. elegans protein) OS=Nippostrongylus brasiliensis OX=27835 GN=NBR_LOCUS11765 PE=3 SV=1 (A0A0N4Y6P1_NIPBR)	A0A0N4Y6P1_NIPBR [11]	NBR_LOCUS11765	47 kDa	TRUE	unknown	0	3	0	3	0	3	0	3	0	3	0	3	0	3	0	2	0	3	0	3	0	3	0	3
23	TRUE	Empty	Histone H2B OS=Brugia timori OX=42155 GN=BTMF_LOCUS2971 PE=3 SV=1	A0A0R3QBD9_9BILA	BTMF_LOCUS2971	14 kDa	TRUE	unknown	0	5	0	5	0	5	0	5	0	5	0	5	0	5	0	4	0	5	0	5	0	5	0	4
24	TRUE	Empty	Cluster of Calmodulin OS=Trichinella papuae OX=268474 GN=T10_4852 PE=3 SV=1 (A0A0V1MYZ6_9BILA)	A0A0V1MYZ6_9BILA [4]	T10_4852	62 kDa	TRUE	unknown	0	6	0	9	0	8	0	6	0	9	0	5	0	5	0	6	0	3	0	2	0	3	0	5
25	TRUE	Empty	Cluster of Glyceraldehyde-3-phosphate dehydrogenase OS=Strongyloides stercoralis OX=6248 PE=3 SV=1 (A0A0K0EQF8_STRER)	A0A0K0EQF8_STRER [29]		37 kDa	TRUE	unknown	0	6	0	7	0	6	0	8	0	7	0	8	0	6	0	4	0	5	0	6	0	6	0	7
26	TRUE	Empty	Cluster of Isocitrate dehydrogenase [NADP] OS=Bursaphelenchus xylophilus OX=6326 PE=3 SV=1 (A0A1I7SLN6_BURXY)	A0A1I7SLN6_BURXY [12]		48 kDa	TRUE	unknown	0	7	0	6	0	6	0	11	0	9	0	6	0	4	0	6	0	6	0	7	0	8	0	2
27	TRUE	Empty	Cluster of Alpha-1,4 glucan phosphorylase OS=Strongyloides stercoralis OX=6248 PE=3 SV=1 (A0A0K0DZB1_STRER)	A0A0K0DZB1_STRER [11]		146 kDa	TRUE	unknown	0	8	0	2	0	6	0	7	0	6	0	7	0	3	0	3	0	2	0	2	0	2	0	0
28	TRUE	Empty	Cluster of Uncharacterized protein OS=Trichuris muris OX=70415 PE=3 SV=1 (A0A0N5DFM1_TRIMR)	A0A0N5DFM1_TRIMR [17]		89 kDa	TRUE	unknown	0	9	0	6	0	7	0	5	0	7	0	3	0	6	0	6	0	8	0	7	0	6	0	1
29	TRUE	Empty	Cluster of Histone H2A OS=Ancylostoma caninum OX=29170 GN=ANCCAN_25126 PE=3 SV=1 (A0A368FBY9_ANCCA)	A0A368FBY9_ANCCA [30]	ANCCAN_25126	27 kDa	TRUE	unknown	0	4	0	7	0	7	0	5	0	4	0	6	0	7	0	5	0	5	0	4	0	5	0	3
30	TRUE	Empty	Cluster of ADP/ATP translocase 1 OS=Teladorsagia circumcincta OX=45464 GN=TELCIR_09231 PE=3 SV=1 (A0A2G9UFM6_TELCI)	A0A2G9UFM6_TELCI [10]	TELCIR_09231	33 kDa	TRUE	unknown	0	6	1	1	0	5	0	8	0	8	0	9	0	3	0	4	0	2	0	2	0	1	0	1
31	TRUE	Empty	Uncharacterized protein OS=Nippostrongylus brasiliensis OX=27835 GN=NBR_LOCUS5928 PE=4 SV=1	A0A158QWX4_NIPBR-DECOY		?		unknown	0	0	0	1	0	0	0	0	0	2	0	2	0	0	0	1	0	1	0	1	0	1	0	1
32	TRUE	Empty	Isocitrate dehydrogenase [NAD] subunit, mitochondrial OS=Ascaris lumbricoides OX=6252 PE=3 SV=1	A0A0M3IDH1_ASCLU		40 kDa		unknown	0	4	0	1	0	4	0	4	0	4	0	4	0	2	0	2	0	2	0	2	0	2	0	0
33	TRUE	Empty	Cluster of ATP-citrate synthase OS=Elaeophora elaphi OX=1147741 PE=3 SV=1 (A0A0R3RQL5_9BILA)	A0A0R3RQL5_9BILA [6]		127 kDa	TRUE	unknown	0	4	0	2	0	2	0	2	0	2	0	1	0	3	0	2	0	2	0	2	0	2	0	1
34	TRUE	Empty	Cluster of Phosphagen kinase C-terminal domain-containing protein (Fragment) OS=Cylicostephanus goldi OX=71465 GN=CGOC_LOCUS4812 PE=3 SV=1 (A0A3P6T3R0_CYLGO)	A0A3P6T3R0_CYLGO [15]	CGOC_LOCUS4812	18 kDa	TRUE	unknown	0	2	0	3	0	2	0	3	0	3	0	3	0	2	0	2	0	2	0	2	0	2	0	3
35	TRUE	Empty	Uncharacterized protein OS=Trichinella britovi OX=45882 GN=T03_1510 PE=4 SV=1	A0A0V1C9A2_TRIBR-DECOY		?		unknown	0	2	0	0	0	1	0	1	0	1	0	1	0	1	0	1	0	1	0	1	0	1	0	0
36	TRUE	Empty	Cluster of Plug_translocon domain-containing protein OS=Bursaphelenchus xylophilus OX=6326 PE=3 SV=1 (A0A1I7RMC5_BURXY)	A0A1I7RMC5_BURXY [3]		52 kDa	TRUE	unknown	0	3	0	2	0	4	0	5	0	4	0	4	0	3	0	4	0	5	0	5	0	5	0	3
37	TRUE	Empty	Keratin, type I cytoskeletal 13 OS=Trichinella sp. T9 OX=181606 GN=krt13 PE=3 SV=1	A0A0V0U202_9BILA (+1)	krt13	44 kDa		unknown	0	1	0	2	0	3	0	1	0	2	0	2	0	4	0	1	0	1	0	3	1	1	0	3
38	TRUE	Empty	Cluster of Ribosomal_S4 domain-containing protein OS=Soboliphyme baturini OX=241478 GN=SBAD_LOCUS12963 PE=3 SV=1 (A0A183JAR5_9BILA)	A0A183JAR5_9BILA [40]	SBAD_LOCUS12963	19 kDa	TRUE	unknown	0	4	0	3	0	5	0	8	0	6	0	5	0	4	0	4	0	3	0	3	0	4	0	1
39	TRUE	Empty	Cluster of ELFV_dehydrog domain-containing protein OS=Syphacia muris OX=451379 PE=3 SV=1 (A0A0N5A8V8_9BILA)	A0A0N5A8V8_9BILA [3]		61 kDa	TRUE	unknown	0	5	0	3	0	4	0	5	0	5	0	4	0	4	0	2	0	2	0	2	0	5	0	1
40	TRUE	Empty	Cluster of S5 DRBM domain-containing protein OS=Soboliphyme baturini OX=241478 GN=SBAD_LOCUS9930 PE=3 SV=1 (A0A183J231_9BILA)	A0A183J231_9BILA [35]	SBAD_LOCUS9930	30 kDa	TRUE	unknown	0	2	0	2	0	4	0	6	0	6	0	6	0	4	0	2	0	4	0	3	0	4	0	0
41	TRUE	Empty	Cluster of Uncharacterized protein OS=Soboliphyme baturini OX=241478 GN=SBAD_LOCUS11551 PE=3 SV=1 (A0A183J6Q3_9BILA)	A0A183J6Q3_9BILA [7]	SBAD_LOCUS11551	22 kDa	TRUE	unknown	0	2	0	3	0	3	0	2	0	4	0	4	0	3	0	2	0	6	0	4	0	5	0	0
42	TRUE	Empty	40S ribosomal protein S4 OS=Rhabditophanes sp. KR3021 OX=114890 PE=3 SV=1	A0A1I8D0Y3_9BILA		29 kDa		unknown	0	2	0	1	0	4	0	3	0	3	0	2	0	3	0	2	0	3	0	2	0	3	0	0
43	TRUE	Empty	Catalase OS=Bursaphelenchus xylophilus OX=6326 PE=3 SV=1	A0A1I7SLD3_BURXY (+2)		59 kDa		unknown	0	2	0	2	0	2	0	2	0	2	0	2	0	1	0	1	0	2	0	2	0	1	0	1
44	TRUE	Empty	Cluster of 2-oxoglutarate dehydrogenase, mitochondrial OS=Trichinella spiralis OX=6334 GN=Slc26a5 PE=4 SV=1 (A0A0V1BJU5_TRISP)	A0A0V1BJU5_TRISP [29]	Slc26a5	134 kDa	TRUE	unknown	0	6	0	0	0	5	0	4	0	5	0	3	0	2	0	1	0	2	0	2	0	4	0	0
45	TRUE	Empty	Cluster of Thioredoxin domain-containing protein OS=Diploscapter pachys OX=2018661 GN=WR25_15756 PE=4 SV=1 (A0A2A2J5F8_9BILA)	A0A2A2J5F8_9BILA [9]	WR25_15756	22 kDa	TRUE	unknown	0	3	0	3	0	2	0	3	0	4	0	4	0	3	0	4	0	3	0	4	0	5	0	6
46	TRUE	Empty	Citrate synthase OS=Strongyloides ratti OX=34506 GN=SRAE_1000315300 PE=3 SV=1	A0A090LBJ7_STRRB (+4)	SRAE_1000315300	49 kDa		unknown	0	2	0	1	0	2	0	2	0	2	0	2	0	2	0	2	0	2	0	2	0	1	0	0
47	TRUE	Empty	Cluster of Uncharacterized protein OS=Bursaphelenchus xylophilus OX=6326 PE=3 SV=1 (A0A1I7SEG2_BURXY)	A0A1I7SEG2_BURXY [6]		60 kDa	TRUE	unknown	0	3	0	2	0	3	0	3	0	2	0	3	0	2	0	2	0	3	0	2	0	3	0	1
48	TRUE	Empty	Succinate dehydrogenase [ubiquinone] flavoprotein subunit, mitochondrial OS=Loa loa OX=7209 GN=LOAG_18724 PE=3 SV=1	A0A1I7VCF4_LOALO	LOAG_18724	71 kDa	TRUE	unknown	0	3	0	1	0	4	0	3	0	2	0	3	0	4	0	1	0	2	0	2	0	4	0	0
49	TRUE	Empty	Cluster of Clathrin heavy chain OS=Trichuris muris OX=70415 PE=3 SV=1 (A0A0N5DKY5_TRIMR)	A0A0N5DKY5_TRIMR [23]		193 kDa	TRUE	unknown	0	2	0	3	0	4	0	3	0	4	0	2	0	2	0	1	0	6	0	2	0	4	0	0
50	TRUE	Empty	Cluster of Uncharacterized protein OS=Trichuris muris OX=70415 PE=3 SV=1 (A0A0N5E093_TRIMR)	A0A0N5E093_TRIMR [26]		71 kDa	TRUE	unknown	0	4	0	4	0	9	0	6	0	7	0	7	0	6	0	5	0	7	0	6	0	4	0	3
51	TRUE	Empty	Cluster of Histone H2B (Fragment) OS=Trichuris suis OX=68888 GN=M513_04867 PE=3 SV=1 (A0A085MAS9_9BILA)	A0A085MAS9_9BILA [3]	M513_04867	14 kDa	TRUE	unknown	0	2	0	2	0	2	0	2	0	2	0	2	0	2	0	2	0	2	0	2	0	2	0	2
52	TRUE	Empty	Cluster of Alpha-actinin, sarcomeric OS=Trichinella nelsoni OX=6336 GN=Actn PE=4 SV=1 (A0A0V0RK57_9BILA)	A0A0V0RK57_9BILA [27]	Actn	102 kDa	TRUE	unknown	0	6	0	1	0	4	0	6	0	3	0	7	0	2	0	1	0	2	0	1	0	4	0	0
53	TRUE	Empty	Cluster of 40S ribosomal protein S16 (Fragment) OS=Trichinella nelsoni OX=6336 GN=RpS16 PE=3 SV=1 (A0A0V0RW10_9BILA)	A0A0V0RW10_9BILA [9]	RpS16	18 kDa	TRUE	unknown	0	2	0	1	0	4	0	2	0	2	0	3	0	3	0	2	0	4	0	4	0	4	0	0
54	TRUE	Empty	Tubulin alpha-1 chain (Fragment) OS=Trichinella pseudospiralis OX=6337 GN=T4E_2543 PE=4 SV=1	A0A0V0WZ66_TRIPS	T4E_2543	14 kDa	TRUE	unknown	0	5	0	3	0	5	0	4	0	5	0	3	0	4	0	3	0	3	0	4	0	5	0	2
55	TRUE	Empty	Cluster of Ribosomal_S7 domain-containing protein OS=Brugia pahangi OX=6280 GN=BPAG_LOCUS9667 PE=3 SV=1 (A0A0N4TMM7_BRUPA)	A0A0N4TMM7_BRUPA [11]	BPAG_LOCUS9667	26 kDa	TRUE	unknown	0	1	0	0	0	5	0	4	0	3	0	4	0	2	0	1	0	4	0	1	0	3	0	0
56	TRUE	Empty	Transaldolase OS=Caenorhabditis tropicalis OX=1561998 PE=3 SV=1	A0A1I7TDT0_9PELO (+4)		35 kDa		unknown	0	1	0	1	0	2	0	2	0	1	0	1	0	1	0	2	0	1	0	1	0	1	0	1
57	TRUE	Empty	Cluster of Phosphate carrier protein, mitochondrial (inferred by orthology to a human protein) OS=Strongyloides venezuelensis OX=75913 PE=3 SV=1 (A0A0K0FYR0_STRVS)	A0A0K0FYR0_STRVS [3]		38 kDa	TRUE	unknown	0	5	0	0	0	3	0	5	0	4	0	4	0	3	0	3	0	3	0	1	0	4	0	1
58	TRUE	Empty	Cluster of Small subunit ribosomal protein 14 (Fragment) OS=Rhabditolaimus sp. 1 VS-2014 OX=1538706 GN=rps-14 PE=2 SV=1 (A0A0B4N614_9BILA)	A0A0B4N614_9BILA [16]	rps-14	16 kDa	TRUE	unknown	0	2	0	2	0	2	0	3	0	2	0	3	0	2	0	2	0	2	0	2	0	2	0	0
59	TRUE	Empty	Cluster of ADP ribosylation factor protein OS=Trichuris trichiura OX=36087 GN=TTRE_0000503401 PE=3 SV=1 (A0A077Z8H5_TRITR)	A0A077Z8H5_TRITR [7]	TTRE_0000503401	15 kDa	TRUE	unknown	0	3	0	3	0	3	0	3	0	3	0	3	0	3	0	2	0	4	0	3	0	3	0	0
60	TRUE	Empty	Eukaryotic initiation factor 4A-III OS=Teladorsagia circumcincta OX=45464 GN=TELCIR_06608 PE=3 SV=1	A0A2G9UP54_TELCI	TELCIR_06608	46 kDa		unknown	0	2	0	2	0	2	0	2	0	3	0	2	0	2	0	1	0	2	0	2	0	2	0	0
61	TRUE	Empty	Cluster of Uncharacterized protein OS=Diploscapter pachys OX=2018661 GN=WR25_20528 PE=4 SV=1 (A0A2A2KCH2_9BILA)	A0A2A2KCH2_9BILA [6]	WR25_20528	49 kDa	TRUE	unknown	0	1	0	1	0	1	0	2	0	2	0	1	0	1	0	1	0	1	0	1	0	1	0	1
62	TRUE	Empty	Enolase OS=Trichuris trichiura OX=36087 GN=TTRE_0000062501 PE=3 SV=1	A0A077YX57_TRITR (+2)	TTRE_0000062501	50 kDa	TRUE	unknown	0	2	0	2	0	2	0	2	0	2	0	2	0	2	0	1	0	2	0	2	0	2	0	0
63	TRUE	Empty	Ribosom S12 S23 domain containing protein OS=Trichuris trichiura OX=36087 GN=TTRE_0000804401 PE=3 SV=1	A0A077ZHD1_TRITR (+2)	TTRE_0000804401	16 kDa		unknown	0	2	0	2	0	4	0	2	0	2	0	1	0	2	0	2	0	2	0	1	0	4	0	1
64	TRUE	Empty	Cluster of Ribosomal protein L14p/L23e OS=Trichuris suis OX=68888 GN=D918_08800 PE=3 SV=1 (A0A085MY74_9BILA)	A0A085MY74_9BILA [42]	D918_08800	15 kDa	TRUE	unknown	0	1	0	2	0	2	0	1	0	1	0	1	0	2	0	2	0	2	0	2	0	2	0	1
65	TRUE	Empty	Cluster of GTP-binding nuclear protein OS=Diploscapter pachys OX=2018661 GN=WR25_01102 PE=3 SV=1 (A0A2A2JK24_9BILA)	A0A2A2JK24_9BILA [4]	WR25_01102	24 kDa	TRUE	unknown	0	3	0	2	0	3	0	3	0	4	0	4	0	3	0	2	0	4	0	0	0	3	0	0
66	TRUE	Empty	Uncharacterized protein OS=Steinernema carpocapsae OX=34508 GN=L596_022641 PE=4 SV=1	A0A4U5MME2_STECR	L596_022641	40 kDa		unknown	0	2	0	1	0	1	0	1	0	2	0	2	0	1	0	1	0	1	0	1	0	1	0	0
67	TRUE	Empty	Cluster of PHB domain-containing protein OS=Steinernema glaseri OX=37863 PE=4 SV=1 (A0A1I7YUR6_9BILA)	A0A1I7YUR6_9BILA [2]		33 kDa	TRUE	unknown	0	3	0	1	0	2	0	1	0	2	0	1	0	1	0	1	0	2	0	1	0	2	0	1
68	TRUE	Empty	Cluster of Spectrin alpha chain OS=Trichinella pseudospiralis OX=6337 GN=alpha-Spec PE=4 SV=1 (A0A0V0XYS7_TRIPS)	A0A0V0XYS7_TRIPS [37]	alpha-Spec	307 kDa	TRUE	unknown	0	0	0	2	0	1	0	2	0	1	0	3	0	1	0	2	0	4	0	3	0	3	0	0
69	TRUE	Empty	Phosphotransferase OS=Thelazia callipaeda OX=103827 GN=TCLT_LOCUS4972 PE=3 SV=1	A0A0N5CX72_THECL	TCLT_LOCUS4972	55 kDa		unknown	0	2	0	2	0	1	0	1	0	1	0	2	0	1	0	2	0	2	0	2	0	2	0	1
70	TRUE	Empty	Uncharacterized protein OS=Wuchereria bancrofti OX=6293 PE=4 SV=1	A0A1I8EUE4_WUCBA-DECOY (+2)		?		unknown	0	0	0	1	0	1	0	1	0	2	0	1	0	1	0	1	0	1	0	1	0	1	0	0
71	TRUE	Empty	Cluster of Uncharacterized protein OS=Onchocerca volvulus OX=6282 PE=4 SV=1 (A0A044UAZ0_ONCVO)	A0A044UAZ0_ONCVO [44]		23 kDa	TRUE	unknown	0	3	0	3	0	3	0	3	0	3	0	3	0	3	0	2	0	3	0	2	0	3	0	1
72	TRUE	Empty	Cluster of Phosphate carrier protein, mitochondrial OS=Trichinella pseudospiralis OX=6337 GN=Pigq PE=3 SV=1 (A0A0V1EJI0_TRIPS)	A0A0V1EJI0_TRIPS [2]	Pigq	40 kDa	TRUE	unknown	0	2	0	0	0	2	0	3	0	2	0	2	0	2	0	2	0	1	0	1	0	2	0	1
73	TRUE	Empty	Cluster of Ribosomal protein OS=Strongyloides ratti OX=34506 GN=SRAE_2000086900 PE=3 SV=1 (A0A090MXX6_STRRB)	A0A090MXX6_STRRB [13]	SRAE_2000086900	24 kDa	TRUE	unknown	0	1	0	1	0	2	0	1	0	1	0	2	0	1	0	2	0	2	0	2	0	2	0	1
74	TRUE	Empty	Cluster of Isocitrate dehydrogenase [NAD] subunit, mitochondrial OS=Pristionchus pacificus OX=54126 GN=PRIPAC_43752 PE=3 SV=1 (A0A2A6CCQ7_PRIPA)	A0A2A6CCQ7_PRIPA [4]	PRIPAC_43752	39 kDa	TRUE	unknown	0	2	0	2	0	1	0	1	0	0	0	3	0	1	0	1	0	2	0	2	0	3	0	0
75	TRUE	Empty	Cluster of NADH dehydrogenase [ubiquinone] flavoprotein 1, mitochondrial OS=Ancylostoma ceylanicum OX=53326 GN=Acey_s0173.g404 PE=3 SV=1 (A0A016SV52_9BILA)	A0A016SV52_9BILA [22]	Acey_s0173	52 kDa	TRUE	unknown	0	2	0	0	0	3	0	3	0	3	0	2	0	2	0	0	0	1	0	0	0	1	0	0
76	TRUE	Empty	Malate dehydrogenase OS=Bursaphelenchus xylophilus OX=6326 PE=3 SV=1	A0A1I7S6Q9_BURXY		34 kDa	TRUE	unknown	0	1	0	0	0	1	0	3	0	3	0	2	0	1	0	1	0	0	0	1	0	1	0	0
77	TRUE	Empty	Cluster of Pyruvate kinase (Fragment) OS=Caenorhabditis remanei OX=31234 GN=FL82_03979 PE=3 SV=1 (A0A261AK24_CAERE)	A0A261AK24_CAERE [6]	FL82_03979	57 kDa	TRUE	unknown	0	2	0	0	0	2	0	0	0	0	0	2	0	2	0	0	0	1	0	0	0	2	0	1
78	TRUE	Empty	Bm6383 OS=Brugia malayi OX=6279 GN=Bm1_11490 PE=4 SV=1	A0A0H5SBT3_BRUMA (+12)	Bm1_11490	20 kDa		unknown	0	2	0	0	0	2	0	2	0	2	0	2	0	2	0	1	0	1	0	0	0	2	0	0
79	TRUE	Empty	ETF domain-containing protein OS=Dracunculus medinensis OX=318479 GN=DME_LOCUS3376 PE=4 SV=1	A0A0N4UP90_DRAME	DME_LOCUS3376	33 kDa	TRUE	unknown	0	1	0	1	0	1	0	1	0	1	0	1	0	0	0	2	0	1	0	2	0	1	0	0
80	TRUE	Empty	40S ribosomal protein S4 OS=Steinernema glaseri OX=37863 PE=3 SV=1	A0A1I7YM58_9BILA		30 kDa		unknown	0	2	0	1	0	2	0	2	0	2	0	1	0	2	0	2	0	2	0	2	0	1	0	0
81	TRUE	Empty	Vacuolar proton pump subunit B OS=Parastrongyloides trichosuri OX=131310 PE=3 SV=1	A0A0N4Z9S3_PARTI		55 kDa	TRUE	unknown	0	1	0	1	0	1	0	2	0	2	0	1	0	1	0	1	0	1	0	1	0	1	0	1
82	TRUE	Empty	Thioredoxin domain-containing protein OS=Ascaris lumbricoides OX=6252 PE=4 SV=1	A0A0M3IQ33_ASCLU		34 kDa	TRUE	unknown	0	2	0	1	0	2	0	1	0	2	0	1	0	2	0	1	0	2	0	2	0	3	0	2
83	TRUE	Empty	Cluster of Large subunit ribosomal protein 2 (Fragment) OS=Rhabditoides inermis OX=96661 GN=rpl-2 PE=2 SV=1 (C8CLS2_9BILA)	C8CLS2_9BILA [4]	rpl-2	27 kDa	TRUE	unknown	0	3	0	2	0	3	0	1	0	1	0	1	0	3	0	2	0	2	0	2	0	2	0	1
84	TRUE	Empty	Uncharacterized protein OS=Onchocerca volvulus OX=6282 PE=3 SV=1	A0A044SZ45_ONCVO (+19)		26 kDa		unknown	0	2	0	1	0	2	0	2	0	2	0	1	0	2	0	2	0	1	0	1	0	2	0	0
85	TRUE	Empty	Cluster of Uncharacterized protein OS=Globodera pallida OX=36090 PE=3 SV=1 (A0A183CEB1_GLOPA)	A0A183CEB1_GLOPA [3]		46 kDa	TRUE	unknown	0	2	0	1	0	3	0	3	0	3	0	1	0	3	0	1	0	1	0	1	0	1	0	0
86	TRUE	Empty	Cluster of 60S acidic ribosomal protein P0 OS=Trichuris suis OX=68888 GN=M513_08008 PE=3 SV=1 (A0A085M1L2_9BILA)	A0A085M1L2_9BILA [2]	M513_08008	35 kDa	TRUE	unknown	0	1	0	1	0	3	0	1	0	2	0	2	0	2	0	1	0	2	0	1	0	2	0	1
87	TRUE	Empty	Cluster of Delta l-pyrroline-5-carboxylate synthetase (Fragment) OS=Necator americanus OX=51031 GN=NECAME_01073 PE=3 SV=1 (W2SHD3_NECAM)	W2SHD3_NECAM [2]	NECAME_01073	81 kDa	TRUE	unknown	0	1	0	2	0	3	0	2	0	2	0	2	0	2	0	2	0	1	0	1	0	2	0	1
88	TRUE	Empty	Vars-1 OS=Pristionchus pacificus OX=54126 GN=PRIPAC_37740 PE=3 SV=1	A0A2A6BZY7_PRIPA	PRIPAC_37740	164 kDa		unknown	0	0	0	0	0	2	0	1	0	1	0	0	0	2	0	0	0	0	0	1	0	0	0	0
89	TRUE	Empty	Cytochrome c domain-containing protein OS=Ancylostoma ceylanicum OX=53326 GN=Acey_s0345.g3098 PE=3 SV=1	A0A016RX68_9BILA (+71)	Acey_s0345	13 kDa		unknown	0	2	0	1	0	1	0	1	0	1	0	1	0	1	0	1	0	1	0	1	0	1	0	1
90	TRUE	Empty	Cluster of Glucose-6-phosphate isomerase OS=Litomosoides sigmodontis OX=42156 GN=NLS_LOCUS3209 PE=3 SV=1 (A0A3P6UG71_LITSI)	A0A3P6UG71_LITSI [7]	NLS_LOCUS3209	65 kDa	TRUE	unknown	0	2	0	1	0	2	0	3	0	1	0	2	0	1	0	1	0	1	0	1	0	1	0	0
91	TRUE	Empty	40S ribosomal protein S8 (Fragment) OS=Trichinella pseudospiralis OX=6337 GN=RpS8 PE=3 SV=1	A0A0V1EE11_TRIPS (+6)	RpS8	74 kDa	TRUE	unknown	0	1	0	1	0	1	0	2	0	1	0	0	0	1	0	1	0	2	0	1	0	1	0	0
92	TRUE	Empty	Aspartate aminotransferase OS=Bursaphelenchus xylophilus OX=6326 PE=4 SV=1	A0A1I7S1H3_BURXY		50 kDa		unknown	0	1	0	2	0	2	0	1	0	1	0	1	0	2	0	1	0	1	0	2	0	1	0	0
93	TRUE	Empty	Cluster of Ribosomal_S13_N domain-containing protein OS=Thelazia callipaeda OX=103827 GN=TCLT_LOCUS4316 PE=3 SV=1 (A0A0N5CVJ0_THECL)	A0A0N5CVJ0_THECL [8]	TCLT_LOCUS4316	17 kDa	TRUE	unknown	0	1	0	1	0	2	0	1	0	1	0	2	0	2	0	1	0	2	0	2	0	2	0	0
94	TRUE	Empty	Cluster of Uncharacterized protein OS=Thelazia callipaeda OX=103827 GN=TCLT_LOCUS1199 PE=4 SV=1 (A0A0N5CM31_THECL)	A0A0N5CM31_THECL [2]	TCLT_LOCUS1199	76 kDa	TRUE	unknown	0	2	0	2	0	2	0	2	0	2	0	1	0	2	0	2	0	2	0	2	0	2	0	0
95	TRUE	Empty	60S ribosomal protein L10 OS=Trichuris trichiura OX=36087 GN=TTRE_0000388301 PE=4 SV=1	A0A077ZA65_TRITR (+10)	TTRE_0000388301	25 kDa		unknown	0	1	0	1	0	0	0	2	0	2	0	1	0	1	0	2	0	2	0	1	0	2	0	1
96	TRUE	Empty	Cluster of UTP--glucose-1-phosphate uridylyltransferase OS=Trichinella nelsoni OX=6336 GN=arx-2 PE=3 SV=1 (A0A0V0S4J4_9BILA)	A0A0V0S4J4_9BILA [34]	arx-2	153 kDa	TRUE	unknown	0	2	0	2	0	2	0	3	0	2	0	2	0	0	0	1	0	1	0	1	0	1	0	0
97	TRUE	Empty	Cluster of Iso_dh domain-containing protein OS=Ancylostoma ceylanicum OX=53326 GN=Acey_s0355.g3316 PE=4 SV=1 (A0A016RW93_9BILA)	A0A016RW93_9BILA [8]	Acey_s0355	28 kDa	TRUE	unknown	0	2	0	0	0	2	0	3	0	2	0	2	0	1	0	1	0	0	0	0	0	1	0	0
98	TRUE	Empty	40S ribosomal protein S3-A (Fragment) OS=Trichinella nelsoni OX=6336 GN=rps3-a PE=4 SV=1	A0A0V0S7P1_9BILA (+19)	rps3-a	29 kDa	TRUE	unknown	0	0	0	3	0	2	0	2	0	2	0	1	0	2	0	2	0	3	0	2	0	2	0	1
99	TRUE	Empty	ATP synthase subunit beta OS=Trichuris trichiura OX=36087 GN=TTRE_0000794501 PE=3 SV=1	A0A077ZH03_TRITR	TTRE_0000794501	51 kDa	TRUE	unknown	0	2	1	1	0	2	0	3	0	2	0	3	0	2	0	1	0	1	0	1	0	1	0	1
100	TRUE	Empty	Pribosyltran_N domain-containing protein OS=Thelazia callipaeda OX=103827 GN=TCLT_LOCUS2904 PE=3 SV=1	A0A0N5CRQ3_THECL	TCLT_LOCUS2904	35 kDa	TRUE	unknown	0	1	0	1	0	1	0	2	0	2	0	2	0	2	0	1	0	2	0	2	0	2	0	1
101	TRUE	Empty	Tkt-1 OS=Pristionchus pacificus OX=54126 GN=PRIPAC_43442 PE=4 SV=1	A0A2A6CB07_PRIPA	PRIPAC_43442	232 kDa		unknown	0	1	0	1	0	1	0	1	0	1	0	1	0	1	0	2	0	1	0	1	0	1	0	0
102	TRUE	Empty	Cluster of Calreticulin OS=Bursaphelenchus xylophilus OX=6326 GN=crt-1 PE=2 SV=1 (D4P8I3_BURXY)	D4P8I3_BURXY [2]	crt-1	46 kDa	TRUE	unknown	0	0	0	2	0	2	0	1	0	2	0	1	0	1	0	1	0	2	0	2	0	2	0	1
103	TRUE	Empty	Succinate--CoA ligase [ADP/GDP-forming] subunit alpha, mitochondrial OS=Trichuris trichiura OX=36087 GN=TTRE_0000686001 PE=3 SV=1	A0A077ZDU1_TRITR (+33)	TTRE_0000686001	36 kDa		unknown	0	2	0	0	0	1	0	1	0	1	0	2	0	1	0	0	0	1	0	1	0	1	0	0
104	TRUE	Empty	Cleavage stimulation factor subunit 3 (Fragment) OS=Trichinella nelsoni OX=6336 GN=Cstf3 PE=4 SV=1	A0A0V0RTT2_9BILA (+2)	Cstf3	148 kDa	TRUE	unknown	0	3	0	0	0	2	0	2	0	2	0	2	0	2	0	1	0	1	0	1	0	2	0	0
105	TRUE	Empty	Uncharacterized protein OS=Parastrongyloides trichosuri OX=131310 PE=3 SV=1	A0A0N4ZY61_PARTI		50 kDa	TRUE	unknown	0	2	0	1	0	2	0	2	0	2	0	2	0	2	0	1	0	1	0	1	0	2	0	0
106	TRUE	Empty	Cluster of Uncharacterized protein OS=Bursaphelenchus xylophilus OX=6326 PE=3 SV=1 (A0A1I7S6F7_BURXY)	A0A1I7S6F7_BURXY [4]		33 kDa	TRUE	unknown	0	1	0	1	0	2	0	1	0	1	0	1	0	2	0	1	0	1	0	2	0	2	0	0
107	TRUE	Empty	Cluster of Uncharacterized protein OS=Onchocerca volvulus OX=6282 PE=4 SV=1 (A0A044V440_ONCVO)	A0A044V440_ONCVO [10]		22 kDa	TRUE	unknown	0	0	0	1	0	1	0	0	0	2	0	1	0	2	0	0	0	2	0	1	0	2	0	0
108	TRUE	Empty	40S ribosomal protein S26 OS=Onchocerca volvulus OX=6282 PE=3 SV=1	A0A044T3F4_ONCVO (+21)		14 kDa		unknown	0	1	0	1	0	1	0	2	0	1	0	1	0	1	0	1	0	2	0	1	0	0	0	0
109	TRUE	Empty	Small subunit ribosomal protein 27 (Fragment) OS=Koerneria luziae OX=912562 GN=rps-27 PE=2 SV=1	A0A0B4N6V1_9BILA (+12)	rps-27	10 kDa		unknown	0	0	0	1	0	1	0	1	0	1	0	1	0	1	0	1	0	2	0	1	0	1	0	1
110	TRUE	Empty	Cluster of Succinate--CoA ligase [ADP-forming] subunit beta, mitochondrial OS=Parastrongyloides trichosuri OX=131310 PE=3 SV=1 (A0A0N4Z3K8_PARTI)	A0A0N4Z3K8_PARTI [3]		47 kDa	TRUE	unknown	0	1	0	1	0	1	0	1	0	1	0	2	0	0	0	0	0	0	0	0	0	2	0	0
111	TRUE	Empty	Uncharacterized protein OS=Steinernema carpocapsae OX=34508 GN=L596_018599 PE=4 SV=1	A0A4U5N5V3_STECR	L596_018599	27 kDa	TRUE	unknown	0	1	0	2	0	2	0	1	0	2	0	2	0	4	0	2	0	2	0	2	0	2	0	1
112	TRUE	Empty	Armadillo segment polarity protein (Fragment) OS=Trichinella nelsoni OX=6336 GN=arm PE=4 SV=1	A0A0V0SJA5_9BILA (+21)	arm	89 kDa		unknown	0	0	0	1	0	1	0	1	0	1	0	0	0	1	0	1	0	1	0	1	0	0	0	2
113	TRUE	Empty	Uncharacterized protein OS=Diploscapter pachys OX=2018661 GN=WR25_22024 PE=3 SV=1	A0A2A2JRJ8_9BILA	WR25_22024	317 kDa		unknown	0	0	0	0	0	2	0	1	0	1	0	1	0	0	0	1	0	0	0	0	0	0	0	1
114	TRUE	Empty	Ribosomal_L5 domain-containing protein OS=Soboliphyme baturini OX=241478 GN=SBAD_LOCUS12146 PE=4 SV=1	A0A183J8E7_9BILA	SBAD_LOCUS12146	12 kDa		unknown	0	0	0	2	0	1	0	1	0	1	0	1	0	1	0	1	0	1	0	1	0	1	0	1
115	TRUE	Empty	Cluster of V-type proton ATPase subunit C OS=Dictyocaulus viviparus OX=29172 GN=DICVIV_06640 PE=3 SV=1 (A0A0D8XU66_DICVI)	A0A0D8XU66_DICVI [16]	DICVIV_06640	59 kDa	TRUE	unknown	0	2	0	1	0	2	0	2	0	3	0	1	0	1	0	0	0	1	0	1	0	1	0	0
116	TRUE	Empty	Cluster of Aldedh domain-containing protein OS=Caenorhabditis brenneri OX=135651 GN=CAEBREN_10465 PE=3 SV=1 (G0MC76_CAEBE)	G0MC76_CAEBE [4]	CAEBREN_10465	55 kDa	TRUE	unknown	0	2	0	1	0	1	0	2	0	3	0	2	0	1	0	0	0	3	0	1	0	3	0	0
117	TRUE	Empty	Proteasome subunit alpha type OS=Soboliphyme baturini OX=241478 GN=SBAD_LOCUS2894 PE=3 SV=1	A0A183IGZ9_9BILA	SBAD_LOCUS2894	24 kDa		unknown	0	1	0	2	0	1	0	2	0	1	0	2	0	1	0	0	0	2	0	1	0	2	0	1
118	TRUE	Empty	FERM domain-containing protein OS=Trichuris suis OX=68888 GN=M514_03981 PE=4 SV=1	A0A085NSY6_9BILA	M514_03981	106 kDa	TRUE	unknown	0	1	0	1	0	1	0	0	0	1	0	1	0	1	0	1	0	1	0	0	0	3	0	0
119	TRUE	Empty	Complex1_30kDa domain-containing protein OS=Syphacia muris OX=451379 PE=3 SV=1	A0A0N5AM38_9BILA		31 kDa		unknown	0	2	0	0	0	0	0	1	0	2	0	0	0	2	0	0	0	1	0	0	0	0	0	0
120	TRUE	Empty	Cluster of Pribosyltran_N domain-containing protein OS=Dracunculus medinensis OX=318479 GN=DME_LOCUS7954 PE=4 SV=1 (A0A0N4UA03_DRAME)	A0A0N4UA03_DRAME [4]	DME_LOCUS7954	34 kDa	TRUE	unknown	0	1	0	1	0	2	0	2	0	2	0	2	0	2	0	0	0	2	0	3	0	2	0	1
121	TRUE	Empty	Dynein light chain (Fragment) OS=Trichinella pseudospiralis OX=6337 GN=dlc-1 PE=3 SV=1	A0A0V0Y707_TRIPS-DECOY (+3)		?		unknown	0	1	0	1	0	1	0	1	0	1	0	1	0	2	0	0	0	1	0	1	0	0	0	2
122	TRUE	Empty	Cluster of Spectrin beta chain OS=Trichinella sp. T9 OX=181606 GN=beta-Spec PE=3 SV=1 (A0A0V0VWL2_9BILA)	A0A0V0VWL2_9BILA [54]	beta-Spec	265 kDa	TRUE	unknown	0	0	0	1	0	0	0	4	0	2	0	1	0	0	0	0	0	2	0	2	0	0	0	1
123	TRUE	Empty	V-type proton ATPase subunit D OS=Strongyloides ratti OX=34506 GN=SRAE_2000109000 PE=4 SV=1	A0A090L9F4_STRRB (+4)	SRAE_2000109000	28 kDa		unknown	0	0	0	1	0	1	0	2	0	1	0	1	0	0	0	0	0	3	0	1	0	1	0	0
124	TRUE	Empty	Pyruvate dehydrogenase E1 component subunit alpha OS=Nippostrongylus brasiliensis OX=27835 GN=NBR_LOCUS13725 PE=4 SV=1	A0A0N4YBA2_NIPBR (+12)	NBR_LOCUS13725	44 kDa		unknown	0	2	0	0	0	1	0	0	0	0	0	0	0	1	0	0	0	0	0	0	0	1	0	0
125	TRUE	Empty	Uncharacterized protein OS=Dracunculus medinensis OX=318479 GN=DME_LOCUS8355 PE=4 SV=1	A0A0N4UBA3_DRAME (+1)	DME_LOCUS8355	24 kDa		unknown	0	1	0	0	0	3	0	0	0	0	0	0	0	1	0	0	0	1	0	0	0	1	0	0
126	TRUE	Empty	Uncharacterized protein OS=Ascaris lumbricoides OX=6252 PE=3 SV=2	A0A0M3IC60_ASCLU (+2)		70 kDa	TRUE	unknown	0	1	0	1	0	2	0	1	0	1	0	1	0	3	0	0	0	1	0	1	0	0	0	0
127	TRUE	Empty	Calcium-transporting ATPase OS=Wuchereria bancrofti OX=6293 PE=3 SV=1	A0A1I8F1C2_WUCBA (+3)		122 kDa		unknown	0	1	0	0	0	2	0	0	0	0	0	0	0	1	0	0	0	0	0	0	0	1	0	0
128	TRUE	Empty	SH3 domain-containing protein OS=Heterorhabditis bacteriophora OX=37862 PE=4 SV=1	A0A1I7WMT9_HETBA-DECOY		?		unknown	0	1	0	0	0	0	0	2	0	1	0	1	0	1	0	0	0	0	0	0	0	0	0	1
129	TRUE	Empty	Cluster of Malic enzyme OS=Trichuris trichiura OX=36087 GN=TTRE_0000232401 PE=3 SV=1 (A0A077Z5U2_TRITR)	A0A077Z5U2_TRITR [16]	TTRE_0000232401	63 kDa	TRUE	unknown	0	2	0	0	0	1	0	2	0	1	0	0	0	1	0	0	0	0	0	1	0	1	0	0
130	TRUE	Empty	Cluster of Uncharacterized protein OS=Strongyloides stercoralis OX=6248 PE=3 SV=1 (A0A0K0EF70_STRER)	A0A0K0EF70_STRER [7]		59 kDa	TRUE	unknown	0	0	0	1	0	1	0	0	0	0	0	0	0	1	0	1	0	3	0	0	0	1	0	0
131	TRUE	Empty	Pyruvate dehydrogenase E1 component subunit alpha OS=Strongyloides ratti OX=34506 GN=SRAE_2000106700 PE=4 SV=1	A0A090LE27_STRRB (+2)	SRAE_2000106700	44 kDa		unknown	0	2	0	0	0	2	0	2	0	1	0	0	0	1	0	0	0	0	0	0	0	1	0	0
132	TRUE	Empty	Piezo-type mechanosensitive ion channel component 2 OS=Toxocara canis OX=6265 GN=Piezo2 PE=4 SV=1	A0A0B2V785_TOXCA (+1)	Piezo2	165 kDa		unknown	0	0	0	0	0	1	0	1	0	1	0	1	0	1	0	0	0	2	0	1	0	1	0	0
133	TRUE	Empty	Dynein light chain OS=Dracunculus medinensis OX=318479 GN=DME_LOCUS10569 PE=3 SV=1	A0A0N4UMF0_DRAME	DME_LOCUS10569	10 kDa		unknown	0	2	0	1	0	1	0	0	0	1	0	1	0	1	0	1	0	1	0	0	0	1	0	1
134	TRUE	Empty	Cluster of Adenosylhomocysteinase OS=Caenorhabditis brenneri OX=135651 GN=CAEBREN_16716 PE=3 SV=1 (G0P174_CAEBE)	G0P174_CAEBE [4]	CAEBREN_16716	48 kDa	TRUE	unknown	0	0	0	0	0	3	0	2	0	1	0	2	0	1	0	0	0	0	0	0	0	0	0	1
135	TRUE	Empty	V-type proton ATPase subunit OS=Syphacia muris OX=451379 PE=3 SV=1	A0A158R5X8_9BILA		40 kDa		unknown	0	0	0	2	0	1	0	1	0	2	0	1	0	2	0	0	0	1	0	1	0	2	0	0
136	TRUE	Empty	Phosphoglycerate kinase OS=Caenorhabditis japonica OX=281687 PE=3 SV=1	A0A2H2I4W8_CAEJA		44 kDa	TRUE	unknown	0	2	0	1	0	1	0	0	0	0	0	0	0	1	0	1	0	1	0	1	0	1	0	1
137	TRUE	Empty	Midasin OS=Trichinella sp. T9 OX=181606 GN=T09_5757 PE=3 SV=1	A0A0V0VYH1_9BILA-DECOY (+2)		?		unknown	0	0	0	1	0	0	0	0	0	1	0	2	0	1	0	1	0	1	0	0	0	1	0	0
138	TRUE	Empty	26S protease regulatory subunit S10B OS=Trichuris trichiura OX=36087 GN=TTRE_0000774201 PE=4 SV=1	A0A077ZIH1_TRITR (+1)	TTRE_0000774201	45 kDa		unknown	0	1	0	0	0	0	0	3	0	1	0	1	0	0	0	1	0	2	0	1	0	1	0	0
139	TRUE	Empty	Uncharacterized protein OS=Angiostrongylus cantonensis OX=6313 PE=3 SV=1	A0A0K0DI78_ANGCA (+2)		34 kDa		unknown	0	0	0	1	0	1	0	0	0	2	0	0	0	1	0	0	0	1	0	1	0	2	0	0
140	TRUE	Empty	Transket_pyr domain-containing protein OS=Gongylonema pulchrum OX=637853 GN=GPUH_LOCUS10903 PE=4 SV=1	A0A183DQB2_9BILA	GPUH_LOCUS10903	31 kDa		unknown	0	1	0	0	0	0	0	0	0	1	0	2	0	1	0	2	0	1	0	0	0	1	0	0
141	TRUE	Empty	Tyrosine-protein kinase OS=Wuchereria bancrofti OX=6293 GN=WBA_LOCUS3510 PE=3 SV=1	J9EKP3_WUCBA	WBA_LOCUS3510	45 kDa		unknown	0	0	0	0	0	1	0	1	0	1	0	0	0	0	0	2	0	1	0	1	0	0	0	0
142	TRUE	Empty	Cluster of Uncharacterized protein OS=Bursaphelenchus xylophilus OX=6326 PE=4 SV=1 (A0A1I7SRL4_BURXY)	A0A1I7SRL4_BURXY [2]		167 kDa	TRUE	unknown	0	1	0	0	0	1	0	1	0	1	0	2	0	0	0	0	0	0	0	0	0	1	0	0
143	TRUE	Empty	Cluster of Uncharacterized protein OS=Caenorhabditis tropicalis OX=1561998 PE=3 SV=1 (A0A1I7UBI6_9PELO)	A0A1I7UBI6_9PELO [16]		79 kDa	TRUE	unknown	0	3	0	0	0	2	0	0	0	1	0	0	0	0	0	0	0	0	0	0	0	1	0	0
144	TRUE	Empty	NAD(P) transhydrogenase, mitochondrial OS=Trichuris trichiura OX=36087 GN=TTRE_0000305901 PE=4 SV=1	A0A077Z4N4_TRITR (+7)	TTRE_0000305901	114 kDa		unknown	0	1	0	0	0	1	0	1	0	1	0	0	0	0	0	1	0	1	0	1	0	2	0	0
145	TRUE	Empty	Thioredoxin domain-containing protein OS=Ascaris lumbricoides OX=6252 PE=4 SV=1	A0A0M3ITU3_ASCLU		22 kDa	TRUE	unknown	0	1	0	0	0	1	0	0	0	2	0	0	0	1	0	1	0	1	0	1	0	1	0	1
146	TRUE	Empty	T-complex protein 1 subunit eta OS=Strongyloides venezuelensis OX=75913 PE=3 SV=1	A0A0K0FVD4_STRVS (+1)		59 kDa		unknown	0	0	0	0	0	0	0	0	0	2	0	1	0	0	0	1	0	1	0	1	0	2	0	0
147	TRUE	Empty	Bms1-type G domain-containing protein OS=Caenorhabditis tropicalis OX=1561998 PE=4 SV=1	A0A1I7V1V4_9PELO-DECOY (+5)		?		unknown	0	0	0	0	0	0	0	1	0	2	0	0	0	0	0	0	0	1	0	0	0	1	0	0
148	TRUE	Empty	Cluster of 4Fe-4S ferredoxin-type domain-containing protein (Fragment) OS=Heligmosomoides polygyrus OX=6339 GN=HPBE_LOCUS20855 PE=4 SV=1 (A0A3P8CM25_HELPZ)	A0A3P8CM25_HELPZ [2]	HPBE_LOCUS20855	58 kDa	TRUE	unknown	0	1	0	0	0	0	0	0	0	1	0	1	0	1	0	1	0	2	0	0	0	2	0	0
149	TRUE	Empty	AP-2 complex subunit alpha-2 OS=Toxocara canis OX=6265 GN=Ap2a2 PE=4 SV=1	A0A0B2VUF4_TOXCA (+1)	Ap2a2	134 kDa		unknown	0	2	0	1	0	1	0	1	0	1	0	0	0	0	0	1	0	0	0	0	0	0	0	0
150	TRUE	Empty	Fructose-bisphosphate aldolase OS=Strongyloides ratti OX=34506 GN=SRAE_2000207300 PE=3 SV=1	A0A090MYL8_STRRB (+13)	SRAE_2000207300	39 kDa		unknown	0	0	0	1	0	0	0	2	0	2	0	1	0	0	0	0	0	0	0	1	0	0	0	0
151	TRUE	Empty	Uncharacterized protein OS=Bursaphelenchus xylophilus OX=6326 PE=3 SV=1	A0A1I7STZ0_BURXY		82 kDa		unknown	0	0	0	0	0	2	0	0	0	1	0	1	0	0	0	1	0	0	0	1	0	0	0	1
152	TRUE	Empty	Lipoyl-binding domain-containing protein OS=Thelazia callipaeda OX=103827 GN=TCLT_LOCUS5173 PE=4 SV=1	A0A0N5CXP8_THECL	TCLT_LOCUS5173	48 kDa		unknown	0	2	0	1	0	2	0	2	0	2	0	2	0	1	0	1	0	2	0	2	0	2	0	0
153	TRUE	Empty	Serpin-like protein (Fragment) OS=Ascaris suum OX=6253 PE=2 SV=1	F1L6X4_ASCSU		44 kDa		unknown	0	1	0	1	0	1	0	0	0	1	0	0	0	1	0	1	0	0	0	0	0	2	0	0
154	TRUE	Empty	Uncharacterized protein OS=Caenorhabditis remanei OX=31234 GN=FL81_19472 PE=3 SV=1	A0A2P4VRA3_CAERE	FL81_19472	59 kDa	TRUE	unknown	0	0	0	2	0	2	0	0	0	0	0	0	0	0	0	2	0	2	0	2	0	2	0	2
155	TRUE	Empty	Lissencephaly-1 homolog OS=Ancylostoma ceylanicum OX=53326 GN=Acey_s0160.g3328 PE=3 SV=1	A0A016SY83_9BILA-DECOY (+11)		?		unknown	0	0	0	0	0	0	0	0	0	0	0	0	0	0	0	0	0	0	0	0	0	0	0	2
156	TRUE	Empty	Uncharacterized protein OS=Ancylostoma ceylanicum OX=53326 GN=Acey_s0007.g3251 PE=3 SV=1	A0A016VP02_9BILA (+12)	Acey_s0007	57 kDa		unknown	0	1	0	1	0	0	0	2	0	0	0	0	0	1	0	0	0	1	0	1	0	1	0	0
157	TRUE	Empty	Aldedh domain-containing protein OS=Caenorhabditis japonica OX=281687 PE=3 SV=1	K7GWC9_CAEJA		97 kDa		unknown	0	0	0	0	0	0	0	0	0	1	0	1	0	1	0	0	0	1	0	1	0	2	0	0
158	TRUE	Empty	Peptidyl-prolyl cis-trans isomerase (Fragment) OS=Brugia malayi OX=6279 GN=Bm13780 PE=3 SV=1	A0A0J9XM43_BRUMA (+2)	Bm13780	23 kDa	TRUE	unknown	0	1	0	2	0	0	0	0	0	1	0	0	0	1	0	1	0	1	0	1	0	2	0	0
159	TRUE	Empty	Uncharacterized protein OS=Onchocerca volvulus OX=6282 PE=3 SV=1	A0A044S0T2_ONCVO (+80)		80 kDa	TRUE	unknown	0	0	0	0	0	0	0	0	0	0	0	0	0	1	0	2	0	2	0	1	0	2	0	0
160	TRUE	Empty	Cluster of AAA domain containing protein OS=Trichuris trichiura OX=36087 GN=TTRE_0000294801 PE=3 SV=1 (A0A077Z4X4_TRITR)	A0A077Z4X4_TRITR [5]	TTRE_0000294801	49 kDa	TRUE	unknown	0	1	0	0	0	3	0	1	0	0	0	1	0	0	0	0	0	1	0	1	0	1	0	0
161	TRUE	Empty	Cluster of Uncharacterized protein OS=Ancylostoma ceylanicum OX=53326 GN=Acey_s0055.g2548 PE=3 SV=1 (A0A016U531_9BILA)	A0A016U531_9BILA [22]	Acey_s0055	79 kDa	TRUE	unknown	0	1	0	0	0	1	0	0	0	0	0	0	0	2	0	1	0	0	0	0	0	1	0	0
162	TRUE	Empty	Succinate dehydrogenase [ubiquinone] iron-sulfur subunit, mitochondrial OS=Toxocara canis OX=6265 GN=sdhb-1 PE=3 SV=1	A0A0B2W2B1_TOXCA (+1)	sdhb-1	34 kDa		unknown	0	2	0	0	0	2	0	1	0	1	0	1	0	0	0	0	0	0	0	0	0	1	0	0
163	TRUE	Empty	AMP deaminase OS=Caenorhabditis nigoni OX=1611254 GN=Cni-ampd-1 PE=3 SV=1	A0A2G5V5U0_9PELO (+1)	Cni-ampd-1	105 kDa		unknown	0	1	0	0	0	1	0	2	0	1	0	1	0	1	0	0	0	0	0	0	0	0	0	0
164	TRUE	Empty	Uncharacterized protein OS=Steinernema glaseri OX=37863 PE=3 SV=1	A0A1I7YZ80_9BILA		102 kDa		unknown	0	0	0	0	0	1	0	0	0	0	0	0	0	0	0	1	0	1	0	1	0	2	0	0
165	TRUE	Empty	Uncharacterized protein OS=Loa loa OX=7209 PE=4 SV=1	A0A1I7VWL8_LOALO		140 kDa		unknown	0	0	0	0	0	0	0	0	0	1	0	0	0	0	0	0	0	1	0	1	0	2	0	0
166	TRUE	Empty	Cluster of Methyltransf_11 domain-containing protein OS=Nippostrongylus brasiliensis OX=27835 GN=NBR_LOCUS6596 PE=4 SV=1 (A0A0N4XV13_NIPBR)	A0A0N4XV13_NIPBR [3]	NBR_LOCUS6596	81 kDa	TRUE	unknown	0	2	0	0	0	2	0	1	0	0	0	0	0	1	0	0	0	1	0	1	0	1	0	0
167	TRUE	Empty	Malate dehydrogenase OS=Soboliphyme baturini OX=241478 GN=SBAD_LOCUS1447 PE=3 SV=1	A0A183ICV3_9BILA	SBAD_LOCUS1447	28 kDa	TRUE	unknown	0	1	0	1	0	1	0	3	0	3	0	3	0	1	0	1	0	1	0	1	0	1	0	1
168	TRUE	Empty	Serine hydroxymethyltransferase (Fragment) OS=Trichinella nelsoni OX=6336 GN=mel-32 PE=3 SV=1	A0A0V0SJ47_9BILA (+23)	mel-32	37 kDa		unknown	0	0	0	0	0	1	0	0	0	0	0	0	0	1	0	0	0	2	0	0	0	1	0	0
169	TRUE	Empty	Uncharacterized protein OS=Steinernema glaseri OX=37863 PE=4 SV=1	A0A1I7ZKL9_9BILA (+2)		22 kDa		unknown	0	1	0	1	0	2	0	1	0	0	0	0	0	1	0	1	0	0	0	0	0	1	0	0
170	TRUE	Empty	Cdc42l protein OS=Strongyloides ratti OX=34506 GN=SRAE_X000154600 PE=4 SV=1	A0A090KX48_STRRB (+21)	SRAE_X000154600	21 kDa		unknown	0	2	0	1	0	0	0	1	0	1	0	1	0	0	0	0	0	2	0	0	0	1	0	0
171	TRUE	Empty	Phosphoglycerate kinase OS=Trichinella nelsoni OX=6336 GN=pgk-1 PE=3 SV=1	A0A0V0RIB3_9BILA (+20)	pgk-1	72 kDa	TRUE	unknown	0	2	0	0	0	0	0	1	0	1	0	1	0	0	0	0	0	0	0	0	0	0	0	0
172	TRUE	Empty	ADP,ATP carrier protein 1 (Fragment) OS=Ascaris suum OX=6253 PE=2 SV=1	F1LH22_ASCSU		19 kDa	TRUE	unknown	0	1	0	0	0	1	0	1	0	2	0	1	0	1	0	1	0	0	0	0	0	0	0	0
173	TRUE	Empty	Cluster of Obg-like ATPase 1 OS=Diploscapter pachys OX=2018661 GN=WR25_12995 PE=3 SV=1 (A0A2A2LK03_9BILA)	A0A2A2LK03_9BILA [10]	WR25_12995	46 kDa	TRUE	unknown	0	2	0	0	0	0	0	1	0	0	0	0	0	0	0	0	0	1	0	0	0	2	0	0
174	TRUE	Empty	Ribosomal protein L15 OS=Parastrongyloides trichosuri OX=131310 PE=3 SV=1	A0A0N4Z476_PARTI		24 kDa	TRUE	unknown	0	1	0	1	0	1	0	1	0	2	0	1	0	1	0	1	0	1	0	1	0	1	0	0
175	TRUE	Empty	Heat shock protein 90 (Fragment) OS=Pratylenchus teres vandenbergae OX=165266 PE=4 SV=1	Q8I9S8_9BILA		10 kDa	TRUE	unknown	0	1	0	0	0	2	0	0	0	0	0	0	0	0	0	0	0	1	0	1	0	0	0	0
176	TRUE	Empty	Uncharacterized protein OS=Steinernema carpocapsae OX=34508 GN=L596_022505 PE=4 SV=1	A0A4U5MLX0_STECR (+1)	L596_022505	91 kDa	TRUE	unknown	0	2	0	0	0	1	0	1	0	1	0	1	0	0	0	1	0	1	0	0	0	1	0	0
177	TRUE	Empty	AMP-binding enzyme OS=Dictyocaulus viviparus OX=29172 GN=DICVIV_05304 PE=4 SV=1	A0A0D8XVM1_DICVI	DICVIV_05304	444 kDa		unknown	0	0	0	0	0	2	0	0	0	0	0	0	0	0	0	0	0	0	0	0	0	0	0	0
178	TRUE	Empty	Cluster of ATP-dependent 6-phosphofructokinase OS=Dictyocaulus viviparus OX=29172 GN=DICVIV_10975 PE=3 SV=1 (A0A0D8XH27_DICVI)	A0A0D8XH27_DICVI [2]	DICVIV_10975	87 kDa	TRUE	unknown	0	2	0	0	0	2	0	1	0	1	0	1	0	2	0	0	0	0	0	0	0	2	0	0
179	TRUE	Empty	Uncharacterized protein OS=Parastrongyloides trichosuri OX=131310 PE=3 SV=1	A0A0N4ZJD2_PARTI		68 kDa		unknown	0	0	0	1	0	2	0	0	0	0	0	1	0	0	0	0	0	0	0	0	0	0	0	0
180	TRUE	Empty	Ribosomal protein L15 OS=Steinernema glaseri OX=37863 PE=3 SV=1	A0A1I7Z5Z8_9BILA (+1)		24 kDa	TRUE	unknown	0	0	0	0	0	0	0	1	0	2	0	2	0	0	0	0	0	0	0	0	0	0	0	0
181	TRUE	Empty	Peptidyl-prolyl cis-trans isomerase OS=Bursaphelenchus xylophilus OX=6326 PE=3 SV=1	A0A1I7S5W4_BURXY		22 kDa	TRUE	unknown	0	1	0	1	0	0	0	1	0	2	0	1	0	0	0	0	0	1	0	1	0	1	0	0
182	TRUE	Empty	Protein kinase domain-containing protein OS=Ascaris lumbricoides OX=6252 PE=4 SV=1	A0A0M3IS82_ASCLU		54 kDa		unknown	0	2	0	0	0	1	0	1	0	1	0	0	0	0	0	0	0	0	0	0	0	0	0	0
183	TRUE	Empty	Uncharacterized protein OS=Parastrongyloides trichosuri OX=131310 PE=4 SV=1	A0A0N4ZY36_PARTI-DECOY		?		unknown	0	0	0	0	0	1	0	2	0	0	0	0	0	1	0	0	0	1	0	0	0	2	0	0
184	TRUE	Empty	Aconitate hydratase OS=Strongyloides ratti OX=34506 GN=SRAE_1000287300 PE=3 SV=1	A0A090LAR0_STRRB (+5)	SRAE_1000287300	98 kDa	TRUE	unknown	0	0	0	1	0	1	0	1	0	0	0	0	0	0	0	2	0	2	0	1	0	2	0	0
185	TRUE	Empty	Structural maintenance of chromosomes protein OS=Trichinella sp. T8 OX=92180 GN=smc4 PE=3 SV=1	A0A0V1PD18_9BILA-DECOY (+1)		?		unknown	0	0	0	2	0	0	0	0	0	0	0	0	0	0	0	0	0	0	0	0	0	0	0	1
186	TRUE	Empty	Histone domain-containing protein OS=Caenorhabditis brenneri OX=135651 GN=CAEBREN_16882 PE=3 SV=1	G0NTY8_CAEBE (+1)	CAEBREN_16882	16 kDa	TRUE	unknown	0	1	0	1	0	2	0	1	0	1	0	1	0	1	0	1	0	1	0	2	0	1	0	1
187	TRUE	Empty	Uncharacterized protein OS=Caenorhabditis brenneri OX=135651 GN=CAEBREN_09498 PE=3 SV=1	G0NQ37_CAEBE	CAEBREN_09498	71 kDa	TRUE	unknown	0	2	0	1	0	1	0	2	0	1	0	2	0	1	0	1	0	1	0	1	0	2	0	1
188	TRUE	Empty	T-complex protein 1 subunit gamma OS=Dracunculus medinensis OX=318479 GN=DME_LOCUS3276 PE=3 SV=1	A0A0N4UNW5_DRAME	DME_LOCUS3276	60 kDa		unknown	0	1	0	0	0	0	0	1	0	1	0	0	0	0	0	0	0	2	0	0	0	1	0	0
189	TRUE	Empty	Translation initiation factor eIF-2B subunit alpha OS=Strongyloides ratti OX=34506 GN=SRAE_2000183700 PE=3 SV=1	A0A090LBQ4_STRRB-DECOY (+1)		?		unknown	0	0	0	2	0	0	0	1	0	0	0	0	0	0	0	0	0	1	0	1	0	0	0	1
190	TRUE	Empty	Cluster of Succinate dehydrogenase [ubiquinone] flavoprotein subunit, mitochondrial OS=Enterobius vermicularis OX=51028 GN=EVEC_LOCUS6459 PE=3 SV=1 (A0A0N4V937_ENTVE)	A0A0N4V937_ENTVE [4]	EVEC_LOCUS6459	71 kDa	TRUE	unknown	0	2	0	0	0	3	0	1	0	1	0	2	0	2	0	0	0	0	0	0	0	2	0	0
191	TRUE	Empty	AAA domain-containing protein OS=Soboliphyme baturini OX=241478 GN=SBAD_LOCUS9604 PE=4 SV=1	A0A183J156_9BILA (+1)	SBAD_LOCUS9604	60 kDa		unknown	0	2	0	0	0	0	0	0	0	0	0	0	0	0	0	0	0	1	0	0	0	0	0	0
192	TRUE	Empty	Retinal dehydrogenase 2 OS=Trichinella pseudospiralis OX=6337 GN=Aldh1a2 PE=4 SV=1	A0A0V0Y4K4_TRIPS (+2)	Aldh1a2	51 kDa	TRUE	unknown	0	0	0	1	0	0	0	0	0	0	0	1	0	0	0	0	0	2	0	1	0	2	0	0
193	TRUE	Empty	Putative dihydropyrimidinase OS=Dictyocaulus viviparus OX=29172 GN=DICVIV_06675 PE=4 SV=1	A0A0D8XY00_DICVI	DICVIV_06675	89 kDa	TRUE	unknown	0	2	0	0	0	2	0	1	0	2	0	0	0	2	0	0	0	0	0	0	0	1	0	0
194	TRUE	Empty	Uncharacterized protein OS=Caenorhabditis brenneri OX=135651 GN=CAEBREN_14120 PE=3 SV=1	G0MLX5_CAEBE (+1)	CAEBREN_14120	70 kDa	TRUE	unknown	0	2	0	2	0	3	0	2	0	1	0	1	0	1	0	2	0	2	0	2	0	2	0	2
195	TRUE	Empty	Cluster of AAA domain-containing protein OS=Rhabditophanes sp. KR3021 OX=114890 PE=3 SV=1 (A0A1I8CD66_9BILA)	A0A1I8CD66_9BILA [22]		48 kDa	TRUE	unknown	0	0	0	0	0	0	0	0	0	0	0	0	0	0	0	0	0	1	0	1	0	3	0	0
196	TRUE	Empty	ETF domain-containing protein OS=Trichuris muris OX=70415 PE=4 SV=1	A0A0N5DZ32_TRIMR		45 kDa	TRUE	unknown	0	2	0	0	0	1	0	1	0	0	0	0	0	0	0	0	0	0	0	0	0	2	0	0
197	TRUE	Empty	Uncharacterized protein OS=Steinernema glaseri OX=37863 PE=4 SV=1	A0A1I7YJL6_9BILA-DECOY		?		unknown	0	0	0	0	0	0	0	2	0	0	0	0	0	0	0	0	0	0	0	0	0	0	0	0
198	TRUE	Empty	NDK domain-containing protein OS=Globodera pallida OX=36090 PE=3 SV=1	A0A183BHS7_GLOPA		18 kDa		unknown	0	0	0	0	0	0	0	0	0	1	0	2	0	0	0	0	0	0	0	0	0	0	0	0
199	TRUE	Empty	Testis-specific serine/threonine-protein kinase 2 OS=Toxocara canis OX=6265 GN=TSSK2 PE=4 SV=1	A0A0B2V4B3_TOXCA (+4)	TSSK2	35 kDa		unknown	0	0	0	0	0	0	0	0	0	0	0	0	0	0	0	0	0	0	0	0	0	0	0	2
200	TRUE	Empty	LD39266p OS=Strongyloides ratti OX=34506 GN=SRAE_X000013300 PE=3 SV=1	A0A090LRK5_STRRB (+1)	SRAE_X000013300	22 kDa		unknown	0	1	0	0	0	2	0	0	0	0	0	0	0	0	0	0	0	0	0	0	0	0	0	0
201	TRUE	Empty	Piwi domain-containing protein OS=Syphacia muris OX=451379 PE=4 SV=1	A0A158R3Z7_9BILA		112 kDa		unknown	0	0	0	0	0	0	0	0	0	0	0	0	0	0	0	2	0	0	0	1	0	0	0	0
202	TRUE	Empty	RPOLD domain-containing protein OS=Syphacia muris OX=451379 PE=4 SV=1	A0A0N5A7V8_9BILA		82 kDa		unknown	0	1	0	0	0	0	0	0	0	0	0	0	0	0	0	0	0	1	0	0	0	2	0	0
203	TRUE	Empty	Uncharacterized protein OS=Ascaris lumbricoides OX=6252 PE=4 SV=1	A0A0M3IH27_ASCLU (+1)		16 kDa		unknown	0	0	0	0	0	0	0	1	0	0	0	0	0	1	0	0	0	0	0	0	0	2	0	0
204	TRUE	Empty	F-box domain-containing protein OS=Diploscapter pachys OX=2018661 GN=WR25_18050 PE=4 SV=1	A0A2A2JEF3_9BILA-DECOY		?		unknown	0	0	0	0	0	2	0	0	0	0	0	0	0	0	0	0	0	0	0	0	0	0	0	0
205	TRUE	Empty	Uncharacterized protein OS=Wuchereria bancrofti OX=6293 GN=WBA_LOCUS2256 PE=4 SV=1	A0A3P7DGF5_WUCBA	WBA_LOCUS2256	11 kDa		unknown	0	2	0	0	0	0	0	0	0	0	0	0	0	0	0	0	0	0	0	0	0	0	0	0
206	TRUE	Empty	FERM domain-containing protein OS=Enterobius vermicularis OX=51028 GN=EVEC_LOCUS9597 PE=4 SV=1	A0A0N4VHF1_ENTVE	EVEC_LOCUS9597	68 kDa	TRUE	unknown	0	0	0	1	0	0	0	0	0	1	0	0	0	0	0	1	0	2	0	0	0	2	0	0
207	TRUE	Empty	40S ribosomal protein S8 OS=Enterobius vermicularis OX=51028 GN=EVEC_LOCUS5660 PE=3 SV=1	A0A0N4V6Z8_ENTVE	EVEC_LOCUS5660	25 kDa	TRUE	unknown	0	0	0	0	0	0	0	2	0	1	0	0	0	0	0	0	0	0	0	0	0	0	0	0
208	TRUE	Empty	Peptidyl-prolyl cis-trans isomerase, cyclophilin-type OS=Necator americanus OX=51031 GN=NECAME_07499 PE=4 SV=1	W2TPZ7_NECAM	NECAME_07499	127 kDa	TRUE	unknown	0	1	0	1	0	0	0	0	0	0	0	0	0	0	0	1	0	2	0	1	0	2	0	0
209	TRUE	Empty	Cluster of Pyruvate dehydrogenase E1 component subunit beta OS=Anisakis simplex OX=6269 GN=ASIM_LOCUS12701 PE=4 SV=1 (A0A0M3JXY6_ANISI)	A0A0M3JXY6_ANISI [4]	ASIM_LOCUS12701	39 kDa	TRUE	unknown	0	1	0	1	0	2	0	1	0	1	0	1	0	1	0	1	0	1	0	1	0	1	0	0
210	TRUE	Empty	ATP-dependent 6-phosphofructokinase OS=Strongyloides stercoralis OX=6248 PE=3 SV=1	A0A0K0DY85_STRER		89 kDa		unknown	0	2	0	0	0	1	0	1	0	1	0	1	0	1	0	0	0	0	0	0	0	1	0	0
211	TRUE	Empty	Uncharacterized protein OS=Gongylonema pulchrum OX=637853 PE=3 SV=1	A0A183DSU8_9BILA (+1)		65 kDa	TRUE	unknown	0	0	0	0	0	0	0	0	0	1	0	0	0	0	0	1	0	2	0	0	0	1	0	0
212	TRUE	Empty	ETF domain-containing protein OS=Caenorhabditis nigoni OX=1611254 GN=Cni-F27D4.1 PE=4 SV=1	A0A2G5VJ48_9PELO (+2)	Cni-F27D4	34 kDa	TRUE	unknown	0	0	0	0	0	0	0	0	0	0	0	0	0	0	0	1	0	0	0	2	0	0	0	0
213	TRUE	Empty	Bm1978 OS=Brugia malayi OX=6279 GN=Bm1978 PE=4 SV=1	A0A0J9Y8I1_BRUMA (+8)	Bm1978	116 kDa		unknown	0	0	0	0	0	2	0	0	0	0	0	0	0	0	0	0	0	0	0	0	0	0	0	0
END OF FILE

## Sheet: Onchocercidae
#George_20190826_UniProt_Onchocercidae_20190905_06_Sandfly_NE_Z1_Z2_Z3_SCAFF4, Samples Report created on 09/22/2025
									Exclusive Spectrum Count	Exclusive Spectrum Count	Exclusive Spectrum Count	Exclusive Spectrum Count	Exclusive Spectrum Count	Exclusive Spectrum Count	Exclusive Spectrum Count	Exclusive Spectrum Count	Exclusive Spectrum Count	Exclusive Spectrum Count	Exclusive Spectrum Count	Exclusive Spectrum Count	Exclusive Spectrum Count	Exclusive Spectrum Count	Exclusive Spectrum Count	Exclusive Spectrum Count	Exclusive Spectrum Count	Exclusive Spectrum Count	Exclusive Spectrum Count	Exclusive Spectrum Count	Exclusive Spectrum Count	Exclusive Spectrum Count	Exclusive Spectrum Count	Exclusive Spectrum Count
George_20190826_UniProt_Onchocercidae_20190905_06_Sandfly_NE_Z1_Z2_Z3_SCAFF4									00-BLK before Z13	01-Z13	02-BLK before Z31	03-Z31	04-BLK before Z12	05-Z12	06-BLK before NE3	07-NE3	08-BLK before NE2	09-NE2	10-BLK before NE1	11-NE1	12-BLK before Z11	13-Z11	14-BLK before Z22	15-Z22	16-BLK before Z21	17-Z21	18-BLK before Z33	19-Z33	20-BLK before Z32	21-Z32	22-BLK before Z23	23-Z23
#	Visible?	Starred?	Identified Proteins (553)	Accession Number	Alternate ID	Molecular Weight	Protein Grouping Ambiguity	Taxonomy	00-BLK before Z13	01-Z13	02-BLK before Z31	03-Z31	04-BLK before Z12	05-Z12	06-BLK before NE3	07-NE3	08-BLK before NE2	09-NE2	10-BLK before NE1	11-NE1	12-BLK before Z11	13-Z11	14-BLK before Z22	15-Z22	16-BLK before Z21	17-Z21	18-BLK before Z33	19-Z33	20-BLK before Z32	21-Z32	22-BLK before Z23	23-Z23
1	TRUE	Empty	GLOBIN domain-containing protein (Fragment) OS=Litomosoides sigmodontis OX=42156 GN=NLS_LOCUS10231 PE=3 SV=1	A0A3P7JRB9_LITSI	NLS_LOCUS10231	14 kDa		unknown	0	3	0	54	45	11	4	12	1	76	12	147	131	23	45	164	122	171	96	215	149	183	160	250
2	TRUE	Empty	Cluster of Actin OS=Brugia malayi OX=6279 PE=1 SV=1 (ACT_BRUMA)	ACT_BRUMA [6]		42 kDa	TRUE	unknown	0	218	8	117	0	160	5	195	12	164	7	168	0	115	2	97	1	119	1	108	1	148	3	56
3	TRUE	Empty	Cluster of ATP synthase subunit beta OS=Elaeophora elaphi OX=1147741 PE=3 SV=1 (A0A0R3RM06_9BILA)	A0A0R3RM06_9BILA [9]		55 kDa	TRUE	unknown	0	189	6	66	0	115	2	117	1	96	0	115	0	87	0	61	0	78	0	65	0	102	0	23
4	TRUE	Empty	Cluster of ATP synthase subunit alpha OS=Loa loa OX=7209 GN=LOAG_16780 PE=3 SV=1 (A0A1I7VY11_LOALO)	A0A1I7VY11_LOALO [4]	LOAG_16780	58 kDa	TRUE	unknown	0	135	3	50	0	91	1	78	1	72	0	80	0	75	0	53	0	59	0	47	0	78	0	18
5	TRUE	Empty	Cluster of Tubulin alpha chain OS=Onchocerca volvulus OX=6282 PE=3 SV=2 (A0A044UX02_ONCVO)	A0A044UX02_ONCVO [19]		50 kDa	TRUE	unknown	0	59	0	35	0	53	0	66	0	53	0	44	0	42	0	32	0	41	0	27	0	43	0	16
6	TRUE	Empty	Cluster of Tubulin beta chain OS=Onchocerca flexuosa OX=387005 GN=X798_05329 PE=3 SV=1 (A0A238BQW6_9BILA)	A0A238BQW6_9BILA [19]	X798_05329	51 kDa	TRUE	unknown	0	53	0	37	0	51	0	41	0	41	0	37	0	49	0	31	0	49	0	34	0	50	0	7
7	TRUE	Empty	Cluster of Uncharacterized protein OS=Onchocerca volvulus OX=6282 PE=4 SV=1 (A0A044RU88_ONCVO)	A0A044RU88_ONCVO [11]		36 kDa	TRUE	unknown	0	31	0	34	0	28	0	19	0	23	0	26	0	18	0	10	0	15	0	13	0	32	0	4
8	TRUE	Empty	Cluster of Uncharacterized protein OS=Litomosoides sigmodontis OX=42156 GN=NLS_LOCUS1494 PE=3 SV=1 (A0A3P6U4N8_LITSI)	A0A3P6U4N8_LITSI [12]	NLS_LOCUS1494	226 kDa	TRUE	unknown	0	66	0	11	0	36	0	43	1	40	0	41	0	20	0	28	0	24	0	19	0	40	0	6
9	TRUE	Empty	LITAF domain-containing protein OS=Litomosoides sigmodontis OX=42156 GN=NLS_LOCUS8128 PE=4 SV=1	A0A3P6VBZ7_LITSI	NLS_LOCUS8128	16 kDa		unknown	0	4	0	2	0	7	1	5	0	8	0	12	0	7	0	3	1	7	0	6	0	6	0	90
10	TRUE	Empty	Cation_ATPase_N domain-containing protein OS=Wuchereria bancrofti OX=6293 GN=WBA_LOCUS2346 PE=3 SV=1	A0A3P7DGP6_WUCBA	WBA_LOCUS2346	119 kDa		unknown	0	51	0	14	0	30	0	41	0	32	0	33	0	18	0	10	0	27	0	18	0	32	0	7
11	TRUE	Empty	Cluster of Histone H4 OS=Brugia pahangi OX=6280 GN=BPAG_LOCUS12040 PE=3 SV=1 (A0A0N4TTK9_BRUPA)	A0A0N4TTK9_BRUPA [6]	BPAG_LOCUS12040	27 kDa	TRUE	unknown	0	26	0	35	0	27	0	26	0	23	0	25	0	31	0	37	0	30	0	26	0	35	0	16
12	TRUE	Empty	Cluster of Tropomyosin OS=Loa loa OX=7209 GN=LOAG_17659 PE=3 SV=1 (A0A1S0UJV8_LOALO)	A0A1S0UJV8_LOALO [3]	LOAG_17659	33 kDa	TRUE	unknown	0	41	1	14	0	31	0	34	0	29	0	31	0	12	0	26	0	19	0	13	0	24	0	8
13	TRUE	Empty	Tr-type G domain-containing protein OS=Onchocerca volvulus OX=6282 PE=4 SV=2	A0A044RZ79_ONCVO (+2)		95 kDa		unknown	0	19	0	23	0	23	0	16	0	17	0	17	0	23	0	18	0	35	0	23	0	32	0	7
14	TRUE	Empty	IFT81_CH domain-containing protein OS=Onchocerca volvulus OX=6282 PE=4 SV=1	A0A044SKH8_ONCVO (+1)		75 kDa		unknown	0	0	0	47	0	7	0	5	0	10	0	18	0	10	0	5	0	6	0	8	0	8	0	26
15	TRUE	Empty	Cluster of Elongation factor 1-alpha OS=Onchocerca volvulus OX=6282 PE=3 SV=1 (A0A044RGS6_ONCVO)	A0A044RGS6_ONCVO [5]		51 kDa	TRUE	unknown	0	17	0	26	0	23	0	27	0	25	0	22	0	20	0	20	0	30	0	27	0	21	0	14
16	TRUE	Empty	Cluster of Putative heat shock 70 kDa protein (Fragment) OS=Acanthocheilonema odendhali OX=1346854 GN=hsp70 PE=4 SV=1 (A0A0U2UG27_9BILA)	A0A0U2UG27_9BILA [6]	hsp70	17 kDa	TRUE	unknown	0	18	0	16	0	18	0	19	0	22	0	14	0	12	0	20	0	28	0	13	0	16	0	7
17	TRUE	Empty	Histone H2B OS=Brugia timori OX=42155 GN=BTMF_LOCUS2971 PE=3 SV=1	A0A0R3QBD9_9BILA	BTMF_LOCUS2971	14 kDa	TRUE	unknown	0	19	0	22	0	20	0	20	0	16	0	20	0	21	0	22	0	21	0	16	0	23	0	6
18	TRUE	Empty	Uncharacterized protein OS=Brugia pahangi OX=6280 GN=BPAG_LOCUS1984 PE=3 SV=1	A0A0N4T1G7_BRUPA (+8)	BPAG_LOCUS1984	19 kDa		unknown	0	17	0	24	0	19	0	9	0	32	0	20	0	9	0	16	0	4	0	5	0	11	0	7
19	TRUE	Empty	Cluster of 14-3-3 zeta OS=Loa loa OX=7209 GN=LOAG_05701 PE=3 SV=1 (A0A1S0TZP7_LOALO)	A0A1S0TZP7_LOALO [7]	LOAG_05701	28 kDa	TRUE	unknown	0	25	0	15	0	14	0	22	0	13	0	18	0	8	0	8	0	13	0	13	0	19	0	7
20	TRUE	Empty	Bm4536 OS=Brugia malayi OX=6279 GN=Bm4536 PE=3 SV=1	A0A0H5S6P0_BRUMA (+4)	Bm4536	19 kDa		unknown	0	10	0	17	0	13	0	12	0	10	0	13	0	13	0	14	0	14	0	11	0	14	0	4
21	TRUE	Empty	Cluster of ANK_REP_REGION domain-containing protein OS=Loa loa OX=7209 PE=3 SV=1 (A0A1I7VUZ0_LOALO)	A0A1I7VUZ0_LOALO [5]		118 kDa	TRUE	unknown	0	13	0	17	0	14	0	19	0	23	0	20	0	12	0	6	0	19	0	15	0	19	0	1
22	TRUE	Empty	Cluster of Histone H2A OS=Onchocerca volvulus OX=6282 PE=3 SV=1 (A0A044UW04_ONCVO)	A0A044UW04_ONCVO [4]		13 kDa	TRUE	unknown	0	7	0	15	0	12	0	12	0	11	0	13	0	13	0	7	0	14	0	9	0	10	0	6
23	TRUE	Empty	Uncharacterized protein OS=Brugia timori OX=42155 GN=BTMF_LOCUS10501 PE=4 SV=1	A0A0R3QXL5_9BILA-DECOY (+1)		?		unknown	0	2	0	3	0	1	0	0	0	3	0	9	0	2	2	0	0	6	0	2	0	5	0	22
24	TRUE	Empty	Cluster of Uncharacterized protein OS=Wuchereria bancrofti OX=6293 PE=4 SV=1 (A0A1I8EXK3_WUCBA)	A0A1I8EXK3_WUCBA [3]		122 kDa	TRUE	unknown	0	1	0	4	0	6	0	5	0	7	0	3	0	8	0	9	0	5	0	3	0	5	0	18
24.1	TRUE	Empty	Uncharacterized protein OS=Wuchereria bancrofti OX=6293 PE=4 SV=1	A0A1I8EXK3_WUCBA (+1)		122 kDa	TRUE	unknown	0	0	0	0	0	0	0	0	0	0	0	0	0	0	0	0	0	0	0	0	0	0	0	0
24.2	TRUE	Empty	Uncharacterized protein OS=Brugia malayi OX=6279 GN=Bma-pat-12 PE=4 SV=2	A0A0K0JKH6_BRUMA	Bma-pat-12	180 kDa	TRUE	unknown	0	0	0	0	0	0	0	0	0	0	0	0	0	0	0	0	0	0	0	0	0	0	0	0
25	TRUE	Empty	Cluster of Glyceraldehyde-3-phosphate dehydrogenase OS=Loa loa OX=7209 GN=LOAG_17731 PE=3 SV=1 (A0A1I7W3W2_LOALO)	A0A1I7W3W2_LOALO [3]	LOAG_17731	36 kDa	TRUE	unknown	0	11	0	10	0	6	0	16	0	11	0	15	0	7	0	6	0	8	0	9	0	9	0	3
26	TRUE	Empty	Cluster of Uncharacterized protein OS=Loa loa OX=7209 PE=3 SV=1 (A0A1I7VMN6_LOALO)	A0A1I7VMN6_LOALO [3]		90 kDa	TRUE	unknown	0	18	0	10	0	13	0	7	0	8	0	6	0	8	0	5	0	16	0	12	0	20	0	0
27	TRUE	Empty	Cluster of Uncharacterized protein OS=Wuchereria bancrofti OX=6293 PE=3 SV=1 (A0A1I8ECH6_WUCBA)	A0A1I8ECH6_WUCBA [2]		46 kDa	TRUE	unknown	0	25	0	6	0	12	0	16	0	17	0	18	0	8	0	6	0	9	0	6	0	12	0	1
28	TRUE	Empty	Cluster of Uncharacterized protein OS=Onchocerca flexuosa OX=387005 GN=OFLC_LOCUS14083 PE=3 SV=1 (A0A183I2X1_9BILA)	A0A183I2X1_9BILA [3]	OFLC_LOCUS14083	34 kDa	TRUE	unknown	0	9	2	3	0	12	0	12	0	10	0	17	0	10	0	8	0	5	0	5	0	6	0	4
28.1	TRUE	Empty	Uncharacterized protein OS=Onchocerca flexuosa OX=387005 GN=OFLC_LOCUS14083 PE=3 SV=1	A0A183I2X1_9BILA	OFLC_LOCUS14083	34 kDa	TRUE	unknown	0	0	0	0	0	0	0	0	0	0	0	0	0	0	0	0	0	0	0	0	0	0	0	0
28.2	TRUE	Empty	Uncharacterized protein OS=Loa loa OX=7209 GN=LOAG_02370 PE=3 SV=1	A0A1I7VLB1_LOALO	LOAG_02370	36 kDa	TRUE	unknown	0	0	0	0	0	0	0	0	0	0	0	0	0	0	0	0	0	0	0	0	0	0	0	0
28.3	TRUE	Empty	Uncharacterized protein OS=Onchocerca volvulus OX=6282 PE=3 SV=1	A0A044UTC6_ONCVO		34 kDa	TRUE	unknown	0	0	0	0	0	0	0	0	0	0	0	0	0	0	0	0	0	0	0	0	0	0	0	0
29	TRUE	Empty	Cluster of Heat shock protein 90 OS=Litomosoides sigmodontis OX=42156 GN=hsp90 PE=2 SV=1 (C1KG48_LITSI)	C1KG48_LITSI [2]	hsp90	83 kDa	TRUE	unknown	0	12	0	8	0	11	0	10	0	10	0	7	0	9	0	7	0	16	0	9	0	13	0	3
30	TRUE	Empty	Cluster of ATP-citrate synthase OS=Onchocerca volvulus OX=6282 PE=3 SV=1 (A0A2K6VY59_ONCVO)	A0A2K6VY59_ONCVO [3]		124 kDa	TRUE	unknown	0	9	0	6	0	11	0	16	0	12	0	10	0	14	0	8	0	10	0	7	0	10	0	5
31	TRUE	Empty	Uncharacterized protein OS=Loa loa OX=7209 PE=4 SV=1	A0A1I7V7E6_LOALO-DECOY (+1)		?		unknown	0	4	0	9	3	8	2	6	1	5	1	8	1	4	1	6	0	5	0	7	0	5	0	19
32	TRUE	Empty	Cluster of Thioredoxin peroxidase 2 OS=Loa loa OX=7209 GN=LOAG_01338 PE=4 SV=1 (A0A1I7W1M5_LOALO)	A0A1I7W1M5_LOALO [8]	LOAG_01338	22 kDa	TRUE	unknown	0	7	0	3	0	3	0	9	0	9	0	10	0	6	0	8	0	6	0	8	0	12	0	9
33	TRUE	Empty	Uncharacterized protein OS=Onchocerca volvulus OX=6282 PE=4 SV=1	A0A044TAT4_ONCVO-DECOY (+2)		?		unknown	0	0	0	0	2	0	1	0	0	0	0	2	1	0	3	1	2	0	1	0	2	0	1	0
34	TRUE	Empty	Cluster of Uncharacterized protein OS=Wuchereria bancrofti OX=6293 PE=4 SV=1 (A0A1I8EUE4_WUCBA-DECOY)	A0A1I8EUE4_WUCBA-DECOY [4]		?	TRUE	unknown	0	4	0	5	0	6	0	4	0	4	0	2	0	6	0	3	0	4	0	3	0	4	0	3
35	TRUE	Empty	Gp_dh_N domain-containing protein (Fragment) OS=Litomosoides sigmodontis OX=42156 GN=NLS_LOCUS4963 PE=4 SV=1	A0A3P6TC85_LITSI	NLS_LOCUS4963	38 kDa		unknown	0	20	0	1	0	7	0	14	0	9	0	11	0	1	0	3	0	7	0	12	0	7	0	0
36	TRUE	Empty	Cluster of Succinate dehydrogenase [ubiquinone] flavoprotein subunit, mitochondrial OS=Litomosoides sigmodontis OX=42156 GN=NLS_LOCUS185 PE=3 SV=1 (A0A3P6TP33_LITSI)	A0A3P6TP33_LITSI [2]	NLS_LOCUS185	71 kDa	TRUE	unknown	0	16	0	1	0	13	0	13	0	7	0	10	0	12	0	5	0	8	0	2	0	9	0	0
37	TRUE	Empty	S4 RNA-binding domain-containing protein OS=Onchocerca volvulus OX=6282 PE=3 SV=1	A0A044R6U0_ONCVO (+2)		22 kDa		unknown	0	1	0	3	0	6	0	9	0	11	0	6	0	5	0	3	0	6	0	3	0	5	0	2
38	TRUE	Empty	Cluster of Uncharacterized protein OS=Litomosoides sigmodontis OX=42156 GN=NLS_LOCUS2701 PE=3 SV=1 (A0A3P6U9N2_LITSI)	A0A3P6U9N2_LITSI [6]	NLS_LOCUS2701	106 kDa	TRUE	unknown	0	2	0	7	0	2	0	5	0	6	0	5	0	2	0	9	0	11	0	3	0	8	0	1
39	TRUE	Empty	Uncharacterized protein OS=Onchocerca ochengi OX=42157 PE=4 SV=1	A0A182E7V1_ONCOC		151 kDa		unknown	0	4	1	3	0	4	1	0	0	0	1	0	0	0	0	4	2	20	2	4	0	5	0	0
40	TRUE	Empty	Cluster of Uncharacterized protein OS=Litomosoides sigmodontis OX=42156 GN=NLS_LOCUS5272 PE=4 SV=1 (A0A3P6UV04_LITSI)	A0A3P6UV04_LITSI [5]	NLS_LOCUS5272	22 kDa	TRUE	unknown	0	6	0	5	0	6	0	6	0	6	0	4	0	9	0	7	0	8	0	7	0	5	0	2
41	TRUE	Empty	Uncharacterized protein OS=Wuchereria bancrofti OX=6293 GN=WBA_LOCUS72 PE=3 SV=1	A0A3P7DJC8_WUCBA	WBA_LOCUS72	229 kDa	TRUE	unknown	0	11	1	4	1	7	1	7	0	6	0	8	0	6	0	5	0	5	0	6	0	8	0	2
42	TRUE	Empty	Uncharacterized protein OS=Litomosoides sigmodontis OX=42156 GN=NLS_LOCUS5311 PE=4 SV=1	A0A3P6TDR2_LITSI (+1)	NLS_LOCUS5311	11 kDa		unknown	0	0	2	0	5	0	4	0	2	0	2	0	4	0	11	0	6	0	7	0	7	0	6	0
43	TRUE	Empty	Cluster of Vacuolar proton pump subunit B OS=Brugia pahangi OX=6280 GN=BPAG_LOCUS10082 PE=3 SV=1 (A0A158PRF3_BRUPA)	A0A158PRF3_BRUPA [3]	BPAG_LOCUS10082	56 kDa	TRUE	unknown	0	5	0	5	0	3	0	7	0	9	0	6	0	5	0	4	0	4	0	3	0	5	0	0
44	TRUE	Empty	Cluster of Aconitate hydratase, mitochondrial OS=Onchocerca volvulus OX=6282 PE=3 SV=1 (A0A044SK28_ONCVO)	A0A044SK28_ONCVO [2]		85 kDa	TRUE	unknown	0	7	0	3	0	9	0	4	0	5	0	5	0	5	0	3	0	4	0	2	0	4	0	0
45	TRUE	Empty	Uncharacterized protein OS=Wuchereria bancrofti OX=6293 GN=WBA_LOCUS4923 PE=4 SV=1	A0A3P7E4A5_WUCBA	WBA_LOCUS4923	50 kDa		unknown	0	0	0	4	0	0	0	0	0	5	0	4	0	0	0	8	0	11	0	2	0	10	0	0
46	TRUE	Empty	Plug_translocon domain-containing protein OS=Onchocerca volvulus OX=6282 PE=3 SV=1	A0A044TGS2_ONCVO (+7)		52 kDa		unknown	0	7	0	3	0	4	0	6	0	6	0	3	0	6	0	4	0	7	0	7	0	10	0	1
47	TRUE	Empty	Transaldolase OS=Loa loa OX=7209 PE=4 SV=1	A0A1I7W406_LOALO (+3)		41 kDa		unknown	0	9	0	2	0	4	0	3	0	4	0	5	0	4	0	5	0	5	0	11	0	8	0	3
48	TRUE	Empty	Phorbol-ester/DAG-type domain-containing protein OS=Acanthocheilonema viteae OX=6277 GN=NAV_LOCUS6405 PE=4 SV=1	A0A498SNQ2_ACAVI	NAV_LOCUS6405	63 kDa		unknown	0	0	0	0	0	0	0	4	0	0	0	5	0	0	0	1	0	1	0	2	0	3	0	0
49	TRUE	Empty	Uncharacterized protein OS=Wuchereria bancrofti OX=6293 PE=4 SV=1	A0A1I8EWP1_WUCBA (+1)		82 kDa		unknown	0	0	0	0	5	0	4	0	3	0	2	0	4	0	5	0	6	0	6	0	5	0	4	0
50	TRUE	Empty	BMA-ARF-1.2 OS=Brugia malayi OX=6279 GN=Bma-arf-1.2 PE=3 SV=1	A0A0J9XQK0_BRUMA (+5)	Bma-arf-1	21 kDa		unknown	0	2	0	2	0	2	0	5	0	3	0	5	0	2	0	1	0	10	0	3	0	9	0	1
51	TRUE	Empty	Uncharacterized protein OS=Onchocerca volvulus OX=6282 PE=4 SV=1	A0A044QJX6_ONCVO-DECOY (+1)		?		unknown	0	0	0	4	0	1	0	2	0	4	0	5	0	3	0	3	0	2	0	2	0	3	0	4
52	TRUE	Empty	Uncharacterized protein OS=Acanthocheilonema viteae OX=6277 GN=NAV_LOCUS5638 PE=4 SV=1	A0A498SQ49_ACAVI	NAV_LOCUS5638	208 kDa		unknown	0	6	2	4	0	6	0	5	1	6	0	6	0	4	0	2	0	4	0	5	0	4	0	2
53	TRUE	Empty	Ribosomal_S7 domain-containing protein OS=Brugia pahangi OX=6280 GN=BPAG_LOCUS9667 PE=3 SV=1	A0A0N4TMM7_BRUPA (+7)	BPAG_LOCUS9667	26 kDa		unknown	0	2	0	0	0	6	0	7	0	7	0	8	0	1	0	3	0	6	0	0	0	6	0	0
54	TRUE	Empty	Uncharacterized protein OS=Acanthocheilonema viteae OX=6277 GN=NAV_LOCUS5665 PE=4 SV=1	A0A498SLM3_ACAVI-DECOY		?		unknown	0	5	0	8	0	1	0	6	0	5	0	4	0	3	0	4	0	4	0	4	0	5	0	2
55	TRUE	Empty	Uncharacterized protein OS=Wuchereria bancrofti OX=6293 PE=4 SV=1	A0A1I8ECY6_WUCBA-DECOY (+1)		?		unknown	0	0	0	53	0	0	0	0	0	0	0	0	0	0	0	0	0	0	0	0	0	0	0	0
56	TRUE	Empty	Cluster of Sodium/potassium-transporting ATPase subunit alpha OS=Loa loa OX=7209 GN=LOAG_07650 PE=3 SV=1 (A0A1I7VXA6_LOALO)	A0A1I7VXA6_LOALO [6]	LOAG_07650	113 kDa	TRUE	unknown	0	6	0	5	0	3	0	5	0	6	0	5	0	5	0	2	0	3	0	3	0	5	0	2
57	TRUE	Empty	Cluster of ELFV_dehydrog domain-containing protein OS=Wuchereria bancrofti OX=6293 GN=WBA_LOCUS4156 PE=3 SV=1 (A0A3P7DLL1_WUCBA)	A0A3P7DLL1_WUCBA [2]	WBA_LOCUS4156	61 kDa	TRUE	unknown	0	8	0	0	0	4	0	4	0	3	0	3	0	2	0	3	0	0	0	0	0	6	0	0
58	TRUE	Empty	Alpha-1,4 glucan phosphorylase OS=Brugia malayi OX=6279 GN=Bm1_16060 PE=3 SV=1	A0A0K0JKZ9_BRUMA (+1)	Bm1_16060	98 kDa		unknown	0	6	0	2	0	7	0	8	0	4	0	7	0	4	0	0	0	3	0	3	0	3	0	0
59	TRUE	Empty	Uncharacterized protein OS=Brugia pahangi OX=6280 GN=BPAG_LOCUS3384 PE=4 SV=1	A0A0N4T5D3_BRUPA	BPAG_LOCUS3384	22 kDa		unknown	0	7	0	0	0	6	0	6	0	6	0	3	0	7	0	3	0	2	0	0	0	5	0	0
60	TRUE	Empty	Histone-lysine N-methyltransferase OS=Wuchereria bancrofti OX=6293 GN=WBA_LOCUS11329 PE=4 SV=1	A0A3P7EV86_WUCBA	WBA_LOCUS11329	234 kDa		unknown	0	2	0	3	0	3	0	2	0	3	0	3	0	3	0	2	0	2	0	3	0	0	0	4
61	TRUE	Empty	GTP-binding nuclear protein OS=Loa loa OX=7209 PE=3 SV=1	A0A1I7VTK5_LOALO		24 kDa		unknown	0	7	0	2	0	5	0	7	0	5	0	4	0	4	0	1	0	5	0	0	0	5	0	0
62	TRUE	Empty	Isocitrate dehydrogenase [NAD] subunit, mitochondrial OS=Onchocerca volvulus OX=6282 PE=3 SV=1	A0A044SDI7_ONCVO (+1)		41 kDa		unknown	0	4	0	0	0	7	0	7	0	5	0	5	0	8	0	3	0	2	0	1	0	4	0	0
63	TRUE	Empty	Thioredoxin domain-containing protein OS=Onchocerca volvulus OX=6282 PE=4 SV=1	A0A044TA29_ONCVO (+4)		28 kDa		unknown	0	2	0	10	0	1	0	2	0	1	0	3	0	2	0	4	0	4	0	5	0	3	0	4
64	TRUE	Empty	Uncharacterized protein OS=Brugia malayi OX=6279 GN=Bma-atn-1 PE=4 SV=1	A0A4E9FPB2_BRUMA	Bma-atn-1	107 kDa		unknown	0	10	0	0	0	6	0	6	0	2	0	7	0	0	0	1	0	2	0	0	0	2	0	0
65	TRUE	Empty	Cluster of Uncharacterized protein OS=Litomosoides sigmodontis OX=42156 GN=NLS_LOCUS7188 PE=4 SV=1 (A0A3P6V5X3_LITSI)	A0A3P6V5X3_LITSI [2]	NLS_LOCUS7188	54 kDa	TRUE	unknown	0	10	0	1	0	5	0	4	0	9	0	3	0	1	0	3	0	2	0	1	0	2	0	2
66	TRUE	Empty	Tubulin alpha chain OS=Onchocerca volvulus OX=6282 PE=3 SV=2	A0A044TIF2_ONCVO (+1)		52 kDa		unknown	0	2	0	0	0	9	0	4	0	5	0	5	0	0	0	6	0	3	0	3	0	4	0	2
67	TRUE	Empty	Uncharacterized protein OS=Onchocerca volvulus OX=6282 PE=3 SV=1	A0A044SZ45_ONCVO (+10)		26 kDa		unknown	0	5	0	2	0	7	0	3	0	5	0	2	0	5	0	3	0	3	0	3	0	4	0	0
68	TRUE	Empty	Isocitrate dehydrogenase [NADP] OS=Elaeophora elaphi OX=1147741 PE=3 SV=1	A0A0R3RTZ8_9BILA		48 kDa		unknown	0	2	0	2	0	3	0	4	0	1	0	5	0	3	0	2	0	3	0	3	0	4	0	0
69	TRUE	Empty	Uncharacterized protein (Fragment) OS=Acanthocheilonema viteae OX=6277 GN=NAV_LOCUS5696 PE=4 SV=1	A0A498SLQ1_ACAVI-DECOY		?		unknown	0	0	0	2	0	0	0	0	0	1	0	1	0	2	0	3	0	2	0	4	0	1	0	1
70	TRUE	Empty	Uncharacterized protein (Fragment) OS=Acanthocheilonema viteae OX=6277 GN=NAV_LOCUS5856 PE=4 SV=1	A0A498SFP4_ACAVI-DECOY		?		unknown	0	3	0	3	0	1	0	4	0	3	0	4	0	3	0	0	0	3	0	2	0	4	0	0
71	TRUE	Empty	Cluster of Bm4166 OS=Brugia malayi OX=6279 GN=Bm4166 PE=3 SV=1 (A0A0H5S497_BRUMA)	A0A0H5S497_BRUMA [6]	Bm4166	41 kDa	TRUE	unknown	0	5	0	3	0	3	0	3	0	4	0	2	0	3	0	3	0	3	0	3	0	4	0	2
72	TRUE	Empty	DB module family protein (Fragment) OS=Wuchereria bancrofti OX=6293 GN=WUBG_07735 PE=4 SV=1	J9F1X7_WUCBA-DECOY		?		unknown	0	3	0	4	0	3	0	0	0	1	0	1	0	1	0	1	0	4	0	2	0	5	0	0
73	TRUE	Empty	Ribosomal_S13_N domain-containing protein OS=Elaeophora elaphi OX=1147741 PE=3 SV=1	A0A0R3RUL3_9BILA (+4)		17 kDa		unknown	0	2	0	3	0	4	0	2	0	3	0	3	0	3	0	3	0	5	0	5	0	4	0	0
74	TRUE	Empty	Cluster of Uncharacterized protein OS=Litomosoides sigmodontis OX=42156 GN=NLS_LOCUS6389 PE=4 SV=1 (A0A3P6TRN5_LITSI)	A0A3P6TRN5_LITSI [3]	NLS_LOCUS6389	29 kDa	TRUE	unknown	0	3	0	2	0	3	0	6	0	4	0	4	0	3	0	2	0	3	0	2	0	4	0	0
75	TRUE	Empty	SCAPER_N domain-containing protein OS=Loa loa OX=7209 PE=4 SV=1	A0A1I7VMQ2_LOALO-DECOY (+1)		?		unknown	0	0	0	6	0	0	0	0	0	0	0	1	0	0	0	3	0	1	0	1	0	8	0	0
76	TRUE	Empty	Uncharacterized protein OS=Litomosoides sigmodontis OX=42156 GN=NLS_LOCUS2587 PE=4 SV=1	A0A3P6SUH3_LITSI-DECOY		?		unknown	0	0	0	9	0	0	0	0	0	0	0	4	0	0	0	0	0	4	0	4	0	4	0	3
77	TRUE	Empty	Pribosyltran_N domain-containing protein OS=Onchocerca volvulus OX=6282 PE=3 SV=1	A0A044VB87_ONCVO (+12)		35 kDa		unknown	0	0	0	0	0	3	0	4	0	3	0	4	0	4	0	0	0	5	0	4	0	2	0	1
78	TRUE	Empty	Ribonucleoside-diphosphate reductase OS=Onchocerca volvulus OX=6282 PE=3 SV=1	A0A044SUX6_ONCVO-DECOY (+1)		?		unknown	0	3	0	3	0	2	0	0	0	1	0	1	0	2	0	1	0	4	0	1	0	4	0	0
79	TRUE	Empty	PIPK domain-containing protein OS=Loa loa OX=7209 GN=LOAG_01373 PE=4 SV=1	A0A1I7VMB7_LOALO-DECOY		?		unknown	0	3	0	3	0	2	0	4	0	2	0	3	0	3	0	2	0	3	0	1	0	3	0	2
80	TRUE	Empty	Uncharacterized protein OS=Litomosoides sigmodontis OX=42156 GN=NLS_LOCUS2034 PE=4 SV=1	A0A3P6SBB9_LITSI	NLS_LOCUS2034	21 kDa		unknown	0	0	0	3	0	3	0	0	0	2	0	1	0	3	0	3	0	4	0	2	0	5	0	0
81	TRUE	Empty	BMA-VTI-1 OS=Brugia malayi OX=6279 GN=Bma-vti-1 PE=4 SV=1	A0A0H5SDE4_BRUMA-DECOY (+1)		?		unknown	0	3	0	2	0	2	0	2	0	3	0	4	0	4	0	1	0	1	0	0	0	0	0	4
82	TRUE	Empty	Cluster of Thioredoxin domain-containing protein OS=Elaeophora elaphi OX=1147741 PE=3 SV=1 (A0A0R3RZ66_9BILA)	A0A0R3RZ66_9BILA [6]		60 kDa	TRUE	unknown	0	3	0	3	0	2	0	3	0	3	0	3	0	2	0	3	0	3	0	3	0	3	0	0
82.1	TRUE	Empty	Thioredoxin domain-containing protein OS=Elaeophora elaphi OX=1147741 PE=3 SV=1	A0A0R3RZ66_9BILA		60 kDa	TRUE	unknown	0	0	0	0	0	0	0	0	0	0	0	0	0	0	0	0	0	0	0	0	0	0	0	0
82.2	TRUE	Empty	Uncharacterized protein OS=Onchocerca volvulus OX=6282 PE=3 SV=1	A0A044QWH3_ONCVO (+4)		15 kDa	TRUE	unknown	0	0	0	0	0	0	0	0	0	0	0	0	0	0	0	0	0	0	0	0	0	0	0	0
83	TRUE	Empty	NADH dehydrogenase [ubiquinone] flavoprotein 1, mitochondrial OS=Onchocerca volvulus OX=6282 PE=3 SV=1	A0A044SH21_ONCVO (+10)		53 kDa		unknown	0	6	0	0	0	5	0	5	0	4	0	3	0	5	0	0	0	1	0	0	0	3	0	0
84	TRUE	Empty	UmuC domain-containing protein OS=Litomosoides sigmodontis OX=42156 GN=NLS_LOCUS1345 PE=4 SV=1	A0A3P6SMX4_LITSI	NLS_LOCUS1345	71 kDa		unknown	0	2	0	2	0	2	0	3	0	2	0	3	0	4	0	2	0	2	0	3	0	1	0	5
85	TRUE	Empty	Myosin_tail_1 domain-containing protein OS=Litomosoides sigmodontis OX=42156 GN=NLS_LOCUS8182 PE=4 SV=1	A0A3P6V5N8_LITSI	NLS_LOCUS8182	101 kDa		unknown	0	3	0	3	0	3	0	3	0	3	0	4	0	2	0	2	0	4	0	2	0	4	0	0
86	TRUE	Empty	Uncharacterized protein OS=Brugia timori OX=42155 GN=BTMF_LOCUS12623 PE=4 SV=1	A0A0R3R3N6_9BILA	BTMF_LOCUS12623	22 kDa		unknown	0	5	0	3	0	3	0	3	0	3	0	4	0	0	0	1	0	3	0	3	0	2	0	2
87	TRUE	Empty	BMA-NMTN-1, isoform b OS=Brugia malayi OX=6279 GN=Bma-nmtn-1 PE=4 SV=1	A0A0J9Y641_BRUMA (+2)	Bma-nmtn-1	93 kDa		unknown	0	0	0	5	0	0	0	0	0	2	0	3	0	0	0	0	0	3	0	4	0	2	0	5
88	TRUE	Empty	Uncharacterized protein OS=Onchocerca volvulus OX=6282 PE=3 SV=1	A0A044SGN7_ONCVO (+6)		16 kDa		unknown	0	1	0	2	0	4	0	1	0	2	0	2	0	2	0	2	0	3	0	6	0	4	0	0
89	TRUE	Empty	KH type-2 domain-containing protein OS=Onchocerca volvulus OX=6282 PE=3 SV=1	A0A044UZ83_ONCVO (+3)		28 kDa		unknown	0	0	0	3	0	1	0	2	0	2	0	2	0	4	0	2	0	3	0	2	0	2	0	1
90	TRUE	Empty	S5 DRBM domain-containing protein OS=Onchocerca volvulus OX=6282 PE=3 SV=1	A0A044TK27_ONCVO (+11)		30 kDa		unknown	0	0	0	2	0	2	0	5	0	3	0	2	0	4	0	2	0	5	0	2	0	2	0	0
91	TRUE	Empty	Cluster of ATP-dependent 6-phosphofructokinase OS=Acanthocheilonema viteae OX=6277 GN=NAV_LOCUS5455 PE=3 SV=1 (A0A498SPD4_ACAVI)	A0A498SPD4_ACAVI [3]	NAV_LOCUS5455	96 kDa	TRUE	unknown	0	7	0	0	0	4	0	5	0	3	0	3	0	6	0	0	0	0	0	0	0	2	0	0
92	TRUE	Empty	Clathrin heavy chain OS=Onchocerca ochengi OX=42157 GN=NOO_LOCUS4881 PE=3 SV=1	A0A182EA15_ONCOC	NOO_LOCUS4881	197 kDa		unknown	0	3	0	2	0	2	0	2	0	1	0	1	0	2	0	1	0	5	0	2	0	3	0	0
93	TRUE	Empty	40S ribosomal protein S26 OS=Onchocerca volvulus OX=6282 PE=3 SV=1	A0A044T3F4_ONCVO (+8)		14 kDa		unknown	0	2	0	2	0	2	0	5	0	2	0	1	0	2	0	3	0	4	0	2	0	0	0	0
94	TRUE	Empty	Uncharacterized protein OS=Onchocerca volvulus OX=6282 PE=3 SV=2	A0A044S759_ONCVO (+8)		47 kDa		unknown	0	3	0	3	0	4	0	3	0	4	0	4	0	3	0	0	0	2	0	2	0	3	0	0
95	TRUE	Empty	Uncharacterized protein OS=Wuchereria bancrofti OX=6293 GN=WBA_LOCUS4838 PE=3 SV=1	A0A3P7FLI6_WUCBA	WBA_LOCUS4838	19 kDa		unknown	0	2	0	3	0	3	0	3	0	3	0	1	0	2	0	3	0	3	0	3	0	3	0	0
96	TRUE	Empty	40S ribosomal protein S6 OS=Onchocerca volvulus OX=6282 PE=3 SV=1	A0A044UJ36_ONCVO (+12)		29 kDa		unknown	0	2	0	3	0	4	0	2	0	2	0	1	0	3	0	3	0	3	0	4	0	3	0	1
97	TRUE	Empty	VWFA domain-containing protein (Fragment) OS=Litomosoides sigmodontis OX=42156 GN=NLS_LOCUS5248 PE=4 SV=1	A0A3P6UPZ3_LITSI	NLS_LOCUS5248	262 kDa		unknown	0	1	0	1	0	0	0	1	0	1	0	2	0	0	0	2	0	3	0	2	0	3	0	2
98	TRUE	Empty	Cluster of BMA-FASN-1 OS=Brugia malayi OX=6279 GN=Bm1_35180 PE=4 SV=1 (A0A0K0JBT3_BRUMA)	A0A0K0JBT3_BRUMA [3]	Bm1_35180	298 kDa	TRUE	unknown	0	2	0	3	0	3	0	0	0	1	0	1	0	4	0	3	0	3	0	2	0	4	0	1
98.1	TRUE	Empty	BMA-FASN-1 OS=Brugia malayi OX=6279 GN=Bm1_35180 PE=4 SV=1	A0A0K0JBT3_BRUMA (+1)	Bm1_35180	298 kDa	TRUE	unknown	0	0	0	0	0	0	0	0	0	0	0	0	0	0	0	0	0	0	0	0	0	0	0	0
98.2	TRUE	Empty	Carrier domain-containing protein OS=Onchocerca volvulus OX=6282 PE=4 SV=2	A0A044TXS3_ONCVO		298 kDa	TRUE	unknown	0	0	0	0	0	0	0	0	0	0	0	0	0	0	0	0	0	0	0	0	0	0	0	0
99	TRUE	Empty	Uncharacterized protein OS=Elaeophora elaphi OX=1147741 PE=3 SV=1	A0A0R3S1Z3_9BILA (+5)		20 kDa		unknown	0	4	0	3	0	4	0	2	0	3	0	1	0	1	0	2	0	2	0	0	0	1	0	0
100	TRUE	Empty	Uncharacterized protein OS=Brugia pahangi OX=6280 GN=BPAG_LOCUS13178 PE=4 SV=1	A0A0N4TWE1_BRUPA (+3)	BPAG_LOCUS13178	30 kDa		unknown	0	7	0	2	0	1	0	4	0	4	0	4	0	0	0	2	0	0	0	0	0	0	0	2
101	TRUE	Empty	Transket_pyr domain-containing protein OS=Litomosoides sigmodontis OX=42156 GN=NLS_LOCUS6611 PE=4 SV=1	A0A3P6V1T7_LITSI	NLS_LOCUS6611	110 kDa		unknown	0	5	0	0	0	3	0	2	0	3	0	4	0	0	1	1	0	1	0	2	0	3	0	0
102	TRUE	Empty	Uncharacterized protein OS=Elaeophora elaphi OX=1147741 PE=4 SV=1	A0A158Q7N0_9BILA-DECOY		?		unknown	0	0	0	1	0	0	0	1	0	0	0	0	0	0	0	0	0	0	0	0	0	1	0	1
103	TRUE	Empty	Cluster of Glucose-6-phosphate isomerase OS=Litomosoides sigmodontis OX=42156 GN=NLS_LOCUS3209 PE=3 SV=1 (A0A3P6UG71_LITSI)	A0A3P6UG71_LITSI [2]	NLS_LOCUS3209	65 kDa	TRUE	unknown	0	3	0	1	0	3	0	4	0	3	0	4	0	1	0	2	0	2	0	1	0	2	0	0
104	TRUE	Empty	Cluster of Ribosomal protein L15 OS=Elaeophora elaphi OX=1147741 PE=3 SV=1 (A0A0R3RLX8_9BILA)	A0A0R3RLX8_9BILA [7]		22 kDa	TRUE	unknown	0	1	0	2	0	3	0	2	0	0	0	1	0	4	0	2	0	3	0	2	0	3	0	0
105	TRUE	Empty	Cluster of Pyruvate kinase OS=Wuchereria bancrofti OX=6293 GN=WBA_LOCUS1659 PE=3 SV=1 (A0A3P7DG87_WUCBA)	A0A3P7DG87_WUCBA [3]	WBA_LOCUS1659	68 kDa	TRUE	unknown	0	3	0	0	0	3	0	1	0	0	0	2	0	3	0	0	0	0	0	0	0	1	0	2
106	TRUE	Empty	BMA-RPL-30, isoform b OS=Brugia malayi OX=6279 GN=Bm1_33220 PE=3 SV=2	A0A0K0IZX3_BRUMA (+11)	Bm1_33220	18 kDa		unknown	0	2	0	2	0	4	0	2	0	3	0	2	0	3	0	2	0	2	0	1	0	3	0	0
107	TRUE	Empty	Uncharacterized protein OS=Elaeophora elaphi OX=1147741 PE=3 SV=1	A0A0R3RUZ7_9BILA-DECOY		?	TRUE	unknown	0	0	0	8	0	0	0	0	0	0	0	0	0	0	0	0	0	0	0	0	0	0	0	1
108	TRUE	Empty	Cluster of Lipoyl-binding domain-containing protein OS=Brugia pahangi OX=6280 GN=BPAG_LOCUS9509 PE=4 SV=1 (A0A0N4TM89_BRUPA)	A0A0N4TM89_BRUPA [2]	BPAG_LOCUS9509	60 kDa	TRUE	unknown	0	4	0	1	0	3	0	4	0	2	0	3	0	3	0	1	0	2	0	2	0	2	0	0
108.1	TRUE	Empty	Lipoyl-binding domain-containing protein OS=Brugia pahangi OX=6280 GN=BPAG_LOCUS9509 PE=4 SV=1	A0A0N4TM89_BRUPA	BPAG_LOCUS9509	60 kDa	TRUE	unknown	0	0	0	0	0	0	0	0	0	0	0	0	0	0	0	0	0	0	0	0	0	0	0	0
108.2	TRUE	Empty	Lipoyl-binding domain-containing protein OS=Loa loa OX=7209 PE=4 SV=1	A0A1I7VXR0_LOALO		86 kDa	TRUE	unknown	0	0	0	0	0	0	0	0	0	0	0	0	0	0	0	0	0	0	0	0	0	0	0	0
109	TRUE	Empty	Uncharacterized protein OS=Onchocerca volvulus OX=6282 PE=4 SV=1	A0A044SVC0_ONCVO (+5)		24 kDa		unknown	0	2	0	1	0	4	0	0	0	0	0	0	0	1	0	0	0	1	0	1	0	1	0	0
110	TRUE	Empty	Citrate synthase OS=Litomosoides sigmodontis OX=42156 GN=NLS_LOCUS7723 PE=3 SV=1	A0A3P6TYK6_LITSI	NLS_LOCUS7723	54 kDa		unknown	0	2	0	0	0	3	0	4	0	2	0	4	0	1	0	2	0	1	0	2	0	0	0	0
111	TRUE	Empty	Uncharacterized protein OS=Wuchereria bancrofti OX=6293 PE=4 SV=1	A0A1I8EGB0_WUCBA-DECOY		?		unknown	0	0	0	0	0	0	0	0	0	2	0	2	0	0	0	0	0	2	0	0	0	0	0	0
112	TRUE	Empty	Cluster of Malic enzyme OS=Brugia malayi OX=6279 GN=Bm12784 PE=3 SV=1 (A0A0H5SCT2_BRUMA)	A0A0H5SCT2_BRUMA [8]	Bm12784	66 kDa	TRUE	unknown	0	1	0	1	0	2	0	1	0	3	0	1	0	1	0	0	0	0	0	2	0	1	0	0
112.1	TRUE	Empty	Malic enzyme OS=Brugia malayi OX=6279 GN=Bm12784 PE=3 SV=1	A0A0H5SCT2_BRUMA (+2)	Bm12784	66 kDa	TRUE	unknown	0	0	0	0	0	0	0	0	0	0	0	0	0	0	0	0	0	0	0	0	0	0	0	0
112.2	TRUE	Empty	Malic enzyme OS=Loa loa OX=7209 PE=3 SV=1	A0A1I7V7N9_LOALO (+1)		67 kDa	TRUE	unknown	0	0	0	0	0	0	0	0	0	1	0	0	0	0	0	0	0	0	0	0	0	0	0	0
112.3	TRUE	Empty	Malic enzyme OS=Elaeophora elaphi OX=1147741 PE=3 SV=1	A0A0R3S369_9BILA		72 kDa	TRUE	unknown	0	0	0	0	0	0	0	0	0	0	0	0	0	0	0	0	0	0	0	0	0	0	0	0
112.4	TRUE	Empty	Malic enzyme OS=Loa loa OX=7209 PE=3 SV=1	A0A1I7V7N6_LOALO (+1)		60 kDa	TRUE	unknown	0	0	0	0	0	0	0	0	0	0	0	0	0	0	0	0	0	0	0	0	0	0	0	0
113	TRUE	Empty	Phosphoglycerate kinase OS=Onchocerca volvulus OX=6282 PE=3 SV=1	A0A044SSE1_ONCVO (+1)		45 kDa		unknown	0	1	0	2	0	2	0	0	0	0	0	0	0	2	0	2	0	2	0	1	0	3	0	1
114	TRUE	Empty	60S ribosomal protein L34, putative OS=Brugia malayi OX=6279 GN=Bma-rpl-34 PE=4 SV=1	A0A0H5SF65_BRUMA (+10)	Bma-rpl-34	13 kDa		unknown	0	1	0	1	0	1	0	3	0	3	0	2	0	1	0	2	0	2	0	2	0	2	0	1
115	TRUE	Empty	Uncharacterized protein OS=Onchocerca volvulus OX=6282 PE=4 SV=2	A0A044S257_ONCVO-DECOY		?		unknown	0	0	0	1	0	0	0	0	0	0	0	0	0	0	0	2	1	1	0	0	0	1	0	0
116	TRUE	Empty	Uncharacterized protein OS=Acanthocheilonema viteae OX=6277 GN=NAV_LOCUS5052 PE=4 SV=1	A0A498SA06_ACAVI-DECOY		?		unknown	0	4	0	0	0	1	0	4	0	3	0	3	0	0	0	0	0	2	0	3	0	1	0	0
117	TRUE	Empty	Cluster of Peptidyl-prolyl cis-trans isomerase (Fragment) OS=Brugia malayi OX=6279 GN=Bm13780 PE=3 SV=1 (A0A0J9XM43_BRUMA)	A0A0J9XM43_BRUMA [4]	Bm13780	23 kDa	TRUE	unknown	0	1	0	3	0	0	0	0	0	1	0	1	0	1	0	2	0	2	0	3	0	4	0	0
118	TRUE	Empty	Cluster of Pyruvate dehydrogenase E1 component subunit alpha OS=Wuchereria bancrofti OX=6293 GN=WBA_LOCUS291 PE=4 SV=1 (A0A3P7FBS4_WUCBA)	A0A3P7FBS4_WUCBA [2]	WBA_LOCUS291	87 kDa	TRUE	unknown	0	2	0	0	0	5	0	0	0	1	0	1	0	0	0	0	0	0	0	0	0	0	0	0
118.1	TRUE	Empty	Pyruvate dehydrogenase E1 component subunit alpha OS=Wuchereria bancrofti OX=6293 GN=WBA_LOCUS291 PE=4 SV=1	A0A3P7FBS4_WUCBA	WBA_LOCUS291	87 kDa	TRUE	unknown	0	1	0	0	0	3	0	0	0	1	0	0	0	0	0	0	0	0	0	0	0	0	0	0
118.2	TRUE	Empty	Pyruvate dehydrogenase E1 component subunit alpha OS=Wuchereria bancrofti OX=6293 PE=4 SV=1	A0A1I8EF46_WUCBA		46 kDa	TRUE	unknown	0	0	0	0	0	0	0	0	0	0	0	0	0	0	0	0	0	0	0	0	0	0	0	0
119	TRUE	Empty	40S ribosomal protein S4 OS=Onchocerca ochengi OX=42157 GN=NOO_LOCUS7715 PE=3 SV=1	A0A182EHY9_ONCOC	NOO_LOCUS7715	29 kDa		unknown	0	1	0	2	0	2	0	2	0	1	0	0	0	1	0	2	0	3	0	1	0	2	0	0
120	TRUE	Empty	Fructose-bisphosphate aldolase OS=Brugia malayi OX=6279 GN=Bma-aldo-1 PE=3 SV=1	A0A0H5S7G0_BRUMA (+13)	Bma-aldo-1	40 kDa		unknown	0	5	0	0	0	2	0	3	0	3	0	4	0	1	0	0	0	0	0	0	0	1	0	0
121	TRUE	Empty	Slu7 domain-containing protein OS=Litomosoides sigmodontis OX=42156 GN=NLS_LOCUS9908 PE=4 SV=1	A0A3P7JP70_LITSI-DECOY		?		unknown	0	9	0	0	0	3	0	3	0	0	0	1	0	2	0	0	0	0	0	0	0	0	0	0
122	TRUE	Empty	Cluster of Serine/threonine-protein phosphatase OS=Brugia pahangi OX=6280 GN=BPAG_LOCUS8374 PE=3 SV=1 (A0A0N4TJD9_BRUPA)	A0A0N4TJD9_BRUPA [16]	BPAG_LOCUS8374	95 kDa	TRUE	unknown	0	2	0	2	0	2	0	1	0	2	0	2	0	2	0	0	0	2	0	0	0	2	0	0
122.1	TRUE	Empty	Serine/threonine-protein phosphatase OS=Brugia pahangi OX=6280 GN=BPAG_LOCUS8374 PE=3 SV=1	A0A0N4TJD9_BRUPA (+4)	BPAG_LOCUS8374	95 kDa	TRUE	unknown	0	0	0	0	0	0	0	0	0	0	0	0	0	0	0	0	0	0	0	0	0	0	0	0
122.2	TRUE	Empty	Serine/threonine-protein phosphatase OS=Onchocerca volvulus OX=6282 PE=3 SV=2	A0A044VAX2_ONCVO (+10)		38 kDa	TRUE	unknown	0	0	0	0	0	0	0	0	0	0	0	0	0	0	0	0	0	0	0	0	0	0	0	0
123	TRUE	Empty	Cluster of Phosphoenolpyruvate carboxykinase OS=Loa loa OX=7209 GN=LOAG_07217 PE=3 SV=1 (A0A1I7W580_LOALO)	A0A1I7W580_LOALO [2]	LOAG_07217	72 kDa	TRUE	unknown	0	0	0	1	0	0	0	0	0	0	0	0	0	2	0	3	0	5	0	2	0	5	0	0
123.1	TRUE	Empty	Phosphoenolpyruvate carboxykinase OS=Loa loa OX=7209 GN=LOAG_07217 PE=3 SV=1	A0A1I7W580_LOALO	LOAG_07217	72 kDa	TRUE	unknown	0	0	0	0	0	0	0	0	0	0	0	0	0	0	0	0	0	0	0	0	0	0	0	0
123.2	TRUE	Empty	Uncharacterized protein OS=Acanthocheilonema viteae OX=6277 GN=NAV_LOCUS3535 PE=3 SV=1	A0A498SCQ5_ACAVI	NAV_LOCUS3535	72 kDa	TRUE	unknown	0	0	0	0	0	0	0	0	0	0	0	0	0	0	0	0	0	0	0	0	0	0	0	0
124	TRUE	Empty	Uncharacterized protein OS=Onchocerca ochengi OX=42157 GN=NOO_LOCUS1441 PE=3 SV=1	A0A182E0G3_ONCOC	NOO_LOCUS1441	17 kDa		unknown	0	0	0	2	0	1	0	0	0	3	0	1	0	2	0	2	0	3	0	1	0	3	0	1
125	TRUE	Empty	Calcium-transporting ATPase OS=Wuchereria bancrofti OX=6293 PE=3 SV=1	A0A1I8F1C2_WUCBA (+2)		122 kDa		unknown	0	5	0	0	0	6	0	0	0	0	0	0	0	7	0	0	0	0	0	0	0	1	0	1
126	TRUE	Empty	Uncharacterized protein OS=Brugia pahangi OX=6280 GN=BPAG_LOCUS12352 PE=4 SV=1	A0A0N4TUC7_BRUPA-DECOY (+3)		?		unknown	0	2	0	1	0	3	0	0	0	1	0	2	0	3	0	2	0	1	0	2	0	3	0	0
127	TRUE	Empty	HORMA domain-containing protein OS=Loa loa OX=7209 PE=4 SV=1	A0A1I7VLT7_LOALO-DECOY		?		unknown	0	1	0	2	0	2	0	0	0	2	0	1	0	2	0	3	0	2	0	2	0	3	0	0
128	TRUE	Empty	AP3B1_C domain-containing protein OS=Acanthocheilonema viteae OX=6277 GN=NAV_LOCUS1834 PE=4 SV=1	A0A498S554_ACAVI-DECOY		?		unknown	0	1	0	0	0	2	0	0	0	0	0	0	0	1	0	0	0	0	0	1	0	4	0	0
129	TRUE	Empty	Dolichyl-diphosphooligosaccharide--protein glycosyltransferase subunit 1 OS=Onchocerca volvulus OX=6282 PE=3 SV=1	A0A044T2S6_ONCVO (+10)		74 kDa		unknown	0	1	0	2	0	2	0	2	0	2	0	1	0	1	0	2	0	2	0	1	0	2	0	0
130	TRUE	Empty	Atypical/ABC1/ABC1-B protein kinase (Fragment) OS=Wuchereria bancrofti OX=6293 GN=WUBG_09137 PE=4 SV=1	J9EXQ4_WUCBA	WUBG_09137	53 kDa		unknown	0	0	0	3	0	0	0	1	0	2	0	0	0	0	0	3	0	3	0	3	0	3	0	1
131	TRUE	Empty	Cluster of Serine hydroxymethyltransferase OS=Acanthocheilonema viteae OX=6277 GN=NAV_LOCUS3767 PE=3 SV=1 (A0A498SG87_ACAVI)	A0A498SG87_ACAVI [4]	NAV_LOCUS3767	52 kDa	TRUE	unknown	0	0	0	2	0	3	0	0	0	0	0	1	0	3	0	4	0	2	0	2	0	3	0	0
131.1	TRUE	Empty	Serine hydroxymethyltransferase OS=Acanthocheilonema viteae OX=6277 GN=NAV_LOCUS3767 PE=3 SV=1	A0A498SG87_ACAVI (+1)	NAV_LOCUS3767	52 kDa	TRUE	unknown	0	0	0	0	0	0	0	0	0	0	0	0	0	0	0	0	0	0	0	0	0	0	0	0
131.2	TRUE	Empty	Serine hydroxymethyltransferase OS=Brugia pahangi OX=6280 GN=BPAG_LOCUS8134 PE=3 SV=1	A0A0N4TIU4_BRUPA	BPAG_LOCUS8134	58 kDa	TRUE	unknown	0	0	0	0	0	0	0	0	0	0	0	0	0	0	0	0	0	0	0	0	0	0	0	0
131.3	TRUE	Empty	Serine hydroxymethyltransferase OS=Litomosoides sigmodontis OX=42156 GN=NLS_LOCUS1042 PE=3 SV=1	A0A3P6S757_LITSI	NLS_LOCUS1042	51 kDa	TRUE	unknown	0	0	0	0	0	0	0	0	0	0	0	0	0	0	0	0	0	0	0	0	0	0	0	0
132	TRUE	Empty	TFIIS-type domain-containing protein OS=Onchocerca ochengi OX=42157 GN=NOO_LOCUS8087 PE=3 SV=1	A0A182EJ03_ONCOC	NOO_LOCUS8087	42 kDa		unknown	0	0	0	3	0	2	0	1	0	2	0	1	0	2	0	0	0	2	0	3	0	3	0	0
133	TRUE	Empty	Cluster of Uncharacterized protein OS=Loa loa OX=7209 PE=4 SV=1 (A0A1I7VWE5_LOALO)	A0A1I7VWE5_LOALO [3]		94 kDa	TRUE	unknown	0	2	0	1	0	2	0	2	0	2	0	2	0	2	0	1	0	2	0	2	0	2	0	0
133.1	TRUE	Empty	Uncharacterized protein OS=Loa loa OX=7209 PE=4 SV=1	A0A1I7VWE5_LOALO		94 kDa	TRUE	unknown	0	0	0	0	0	0	0	0	0	0	0	0	0	0	0	0	0	0	0	0	0	0	0	0
133.2	TRUE	Empty	Uncharacterized protein OS=Litomosoides sigmodontis OX=42156 GN=NLS_LOCUS1279 PE=3 SV=1	A0A3P6S963_LITSI	NLS_LOCUS1279	54 kDa	TRUE	unknown	0	0	0	0	0	0	0	0	0	0	0	0	0	0	0	0	0	0	0	0	0	0	0	0
133.3	TRUE	Empty	Uncharacterized protein OS=Onchocerca ochengi OX=42157 GN=NOO_LOCUS1497 PE=3 SV=1	A0A182E0L8_ONCOC	NOO_LOCUS1497	55 kDa	TRUE	unknown	0	0	0	0	0	0	0	0	0	0	0	0	0	0	0	0	0	0	0	0	0	0	0	0
134	TRUE	Empty	Cluster of Spectrin beta chain OS=Litomosoides sigmodontis OX=42156 GN=NLS_LOCUS2593 PE=3 SV=1 (A0A3P6T2P3_LITSI)	A0A3P6T2P3_LITSI [3]	NLS_LOCUS2593	269 kDa	TRUE	unknown	0	0	0	1	0	0	0	3	0	2	0	1	0	0	0	1	0	3	0	2	0	1	0	1
135	TRUE	Empty	Cluster of Uncharacterized protein OS=Onchocerca flexuosa OX=387005 GN=X798_01657 PE=4 SV=1 (A0A238C188_9BILA)	A0A238C188_9BILA [2]	X798_01657	184 kDa	TRUE	unknown	0	3	0	1	0	4	0	3	0	0	0	0	0	2	0	0	0	0	0	0	0	2	0	0
136	TRUE	Empty	FERM domain-containing protein OS=Onchocerca volvulus OX=6282 PE=4 SV=2	A0A044UA04_ONCVO (+10)		67 kDa		unknown	0	0	0	2	0	0	0	1	0	1	0	0	0	1	0	1	0	3	0	0	0	3	0	0
137	TRUE	Empty	Uncharacterized protein OS=Brugia timori OX=42155 PE=4 SV=1	A0A0R3QG92_9BILA-DECOY (+1)		?		unknown	0	0	0	0	0	0	0	0	0	0	0	0	0	0	2	0	0	0	0	0	0	0	0	0
138	TRUE	Empty	Cluster of UTP--glucose-1-phosphate uridylyltransferase OS=Litomosoides sigmodontis OX=42156 GN=NLS_LOCUS247 PE=3 SV=1 (A0A3P6RWT6_LITSI)	A0A3P6RWT6_LITSI [2]	NLS_LOCUS247	60 kDa	TRUE	unknown	0	3	0	1	0	2	0	3	0	2	0	3	0	0	0	1	0	1	0	0	0	0	0	1
139	TRUE	Empty	Tyrosine-protein kinase OS=Wuchereria bancrofti OX=6293 GN=WBA_LOCUS3510 PE=3 SV=1	J9EKP3_WUCBA	WBA_LOCUS3510	45 kDa		unknown	0	0	0	1	0	2	0	1	0	1	0	1	0	0	0	2	0	2	0	1	0	2	0	0
140	TRUE	Empty	Catalase OS=Brugia timori OX=42155 GN=BTMF_LOCUS5310 PE=3 SV=1	A0A0R3QI27_9BILA	BTMF_LOCUS5310	37 kDa		unknown	0	3	0	2	0	2	0	3	0	2	0	2	0	0	0	0	0	2	0	1	0	2	0	0
141	TRUE	Empty	Uncharacterized protein OS=Litomosoides sigmodontis OX=42156 GN=NLS_LOCUS2389 PE=3 SV=1	A0A3P6SSU4_LITSI	NLS_LOCUS2389	222 kDa	TRUE	unknown	0	3	0	0	0	2	0	0	0	0	0	2	0	0	0	0	0	4	0	0	0	4	0	0
142	TRUE	Empty	Uncharacterized protein OS=Brugia pahangi OX=6280 GN=BPAG_LOCUS2983 PE=4 SV=1	A0A0N4T483_BRUPA-DECOY		?		unknown	0	0	0	0	0	1	0	1	0	2	0	0	0	0	0	0	0	1	0	1	0	1	0	0
143	TRUE	Empty	Mab-21 domain-containing protein OS=Acanthocheilonema viteae OX=6277 GN=NAV_LOCUS5924 PE=4 SV=1	A0A498SQS0_ACAVI	NAV_LOCUS5924	42 kDa		unknown	0	1	0	0	0	1	0	0	0	2	0	1	0	2	0	0	0	1	0	0	0	2	0	0
144	TRUE	Empty	Ribosomal protein OS=Loa loa OX=7209 GN=LOAG_12216 PE=3 SV=1	A0A1I7W5Q4_LOALO (+1)	LOAG_12216	24 kDa		unknown	0	0	0	2	0	2	0	0	0	2	0	1	0	2	0	1	0	2	0	1	0	3	0	1
145	TRUE	Empty	CDT1 domain-containing protein OS=Acanthocheilonema viteae OX=6277 GN=NAV_LOCUS8621 PE=4 SV=1	A0A498SPU3_ACAVI	NAV_LOCUS8621	66 kDa		unknown	0	0	0	3	0	0	0	0	0	1	0	2	0	1	0	0	0	2	0	3	0	1	0	3
146	TRUE	Empty	Uncharacterized protein OS=Onchocerca ochengi OX=42157 GN=NOO_LOCUS1477 PE=4 SV=1	A0A182E0J9_ONCOC-DECOY		?		unknown	0	0	0	0	0	0	0	0	0	0	0	0	0	0	0	0	0	0	2	0	1	1	0	0
147	TRUE	Empty	Uncharacterized protein OS=Wuchereria bancrofti OX=6293 GN=WUBG_04530 PE=4 SV=1	J9EQV6_WUCBA	WUBG_04530	18 kDa		unknown	0	0	0	3	0	0	0	0	0	0	0	2	0	2	0	0	0	3	0	2	0	1	0	2
148	TRUE	Empty	UBIQUITIN_CONJUGAT_2 domain-containing protein OS=Loa loa OX=7209 PE=4 SV=1	A0A1I7VYI7_LOALO (+1)		560 kDa		unknown	0	0	0	0	0	2	0	0	0	0	0	0	0	5	0	0	0	1	0	0	0	0	0	0
149	TRUE	Empty	Uncharacterized protein OS=Acanthocheilonema viteae OX=6277 GN=NAV_LOCUS1057 PE=4 SV=1	A0A498S498_ACAVI-DECOY		?		unknown	0	0	0	0	1	0	0	0	0	0	0	0	0	0	1	0	0	0	0	0	0	0	0	0
150	TRUE	Empty	Cluster of HATPase_c domain-containing protein OS=Acanthocheilonema viteae OX=6277 GN=NAV_LOCUS129 PE=3 SV=1 (A0A498S1M6_ACAVI)	A0A498S1M6_ACAVI [2]	NAV_LOCUS129	100 kDa	TRUE	unknown	0	0	0	2	0	1	0	1	0	1	0	1	0	1	0	2	0	2	0	3	0	2	0	0
151	TRUE	Empty	Cluster of Rab GDP dissociation inhibitor OS=Onchocerca volvulus OX=6282 PE=3 SV=1 (A0A044T3Y4_ONCVO)	A0A044T3Y4_ONCVO [13]		51 kDa	TRUE	unknown	0	2	0	0	0	2	0	1	0	1	0	0	0	1	0	1	0	1	0	1	0	1	0	0
152	TRUE	Empty	Cluster of Glycerol-3-phosphate dehydrogenase OS=Elaeophora elaphi OX=1147741 PE=3 SV=1 (A0A0R3RHI1_9BILA)	A0A0R3RHI1_9BILA [2]		82 kDa	TRUE	unknown	0	3	0	0	0	2	0	1	0	4	0	2	0	0	0	0	0	0	0	0	0	2	0	0
153	TRUE	Empty	Uncharacterized protein (Fragment) OS=Acanthocheilonema viteae OX=6277 GN=NAV_LOCUS125 PE=3 SV=1	A0A498S1Z4_ACAVI	NAV_LOCUS125	641 kDa		unknown	0	2	0	1	0	1	0	0	0	0	0	0	0	0	0	0	0	1	0	2	0	3	0	0
154	TRUE	Empty	Proteasome subunit alpha type OS=Onchocerca volvulus OX=6282 PE=3 SV=1	A0A044TBP3_ONCVO (+11)		27 kDa		unknown	0	1	0	2	0	2	0	3	0	2	0	1	0	1	0	0	0	1	0	1	0	2	0	0
155	TRUE	Empty	Uncharacterized protein OS=Litomosoides sigmodontis OX=42156 GN=NLS_LOCUS2587 PE=4 SV=1	A0A3P6SUH3_LITSI	NLS_LOCUS2587	238 kDa		unknown	0	0	0	1	0	0	0	2	0	1	0	0	0	2	0	4	0	0	0	0	0	0	0	3
156	TRUE	Empty	Uncharacterized protein OS=Loa loa OX=7209 PE=4 SV=1	A0A1I7W2H4_LOALO-DECOY		?		unknown	0	5	0	0	0	0	0	2	0	3	0	5	0	0	0	0	0	0	0	0	0	0	0	0
157	TRUE	Empty	Protein kinase domain-containing protein OS=Onchocerca volvulus OX=6282 PE=4 SV=2	A0A044TU21_ONCVO (+13)		178 kDa		unknown	0	0	1	0	0	0	0	0	0	0	1	0	0	0	0	0	2	0	0	0	0	0	2	0
158	TRUE	Empty	Phosphotransferase OS=Onchocerca volvulus OX=6282 PE=3 SV=2	A0A044S2F7_ONCVO (+4)		55 kDa		unknown	0	3	0	3	0	0	0	0	0	0	0	1	0	0	0	2	0	3	0	1	0	3	0	0
159	TRUE	Empty	Ribosomal protein L19 OS=Brugia malayi OX=6279 GN=Bma-rpl-19 PE=3 SV=1	A0A0H5S6C7_BRUMA (+13)	Bma-rpl-19	25 kDa		unknown	0	0	0	0	0	1	0	1	0	1	0	1	0	0	0	1	0	1	0	0	0	0	0	0
160	TRUE	Empty	Coronin OS=Litomosoides sigmodontis OX=42156 GN=NLS_LOCUS7517 PE=3 SV=1	A0A3P6TM06_LITSI	NLS_LOCUS7517	76 kDa		unknown	0	0	0	0	0	0	0	5	0	5	0	5	0	0	0	0	0	0	0	0	0	0	0	0
161	TRUE	Empty	Uncharacterized protein OS=Acanthocheilonema viteae OX=6277 GN=NAV_LOCUS2597 PE=4 SV=1	A0A498SF87_ACAVI	NAV_LOCUS2597	416 kDa		unknown	0	2	0	0	0	0	0	1	0	1	0	1	0	0	0	0	0	1	0	0	0	1	0	1
162	TRUE	Empty	Uncharacterized protein OS=Brugia pahangi OX=6280 GN=BPAG_LOCUS9085 PE=4 SV=1	A0A0N4TL73_BRUPA	BPAG_LOCUS9085	29 kDa		unknown	0	4	0	0	0	3	0	2	0	0	0	0	0	2	0	0	0	0	0	0	0	0	0	0
163	TRUE	Empty	DIS3-like exonuclease 2 OS=Elaeophora elaphi OX=1147741 PE=3 SV=1	A0A0R3RSF8_9BILA-DECOY		?		unknown	0	2	0	0	0	1	0	0	0	2	0	4	0	0	0	0	0	1	0	0	0	1	0	0
164	TRUE	Empty	BMA-MEC-1 OS=Brugia malayi OX=6279 GN=Bma-mec-1 PE=4 SV=1	A0A0H5SAL3_BRUMA (+4)	Bma-mec-1	110 kDa		unknown	0	0	0	0	0	1	0	1	0	1	0	1	0	0	0	0	0	1	0	0	0	2	0	0
165	TRUE	Empty	Cluster of Uncharacterized protein OS=Loa loa OX=7209 PE=4 SV=1 (A0A1I7VWL8_LOALO)	A0A1I7VWL8_LOALO [2]		140 kDa	TRUE	unknown	0	0	0	0	0	1	0	0	0	4	0	0	0	1	0	0	0	1	0	1	0	1	0	0
165.1	TRUE	Empty	Uncharacterized protein OS=Loa loa OX=7209 PE=4 SV=1	A0A1I7VWL8_LOALO		140 kDa	TRUE	unknown	0	0	0	0	0	0	0	0	0	0	0	0	0	0	0	0	0	0	0	0	0	0	0	0
165.2	TRUE	Empty	Uncharacterized protein OS=Elaeophora elaphi OX=1147741 PE=4 SV=1	A0A0R3RUJ2_9BILA		162 kDa	TRUE	unknown	0	0	0	0	0	1	0	0	0	0	0	0	0	1	0	0	0	0	0	0	0	0	0	0
166	TRUE	Empty	Cluster of Multifunctional fusion protein OS=Brugia malayi OX=6279 GN=Bma-alh-6 PE=3 SV=1 (A0A0J9Y7J2_BRUMA)	A0A0J9Y7J2_BRUMA [9]	Bma-alh-6	63 kDa	TRUE	unknown	0	1	0	0	0	0	0	4	0	3	0	3	0	0	0	0	0	0	0	0	0	0	0	0
167	TRUE	Empty	Uncharacterized protein OS=Wuchereria bancrofti OX=6293 PE=3 SV=1	A0A1I8EK40_WUCBA (+8)		60 kDa		unknown	0	0	0	1	0	2	0	1	0	0	0	1	0	2	0	1	0	1	0	0	0	2	0	0
168	TRUE	Empty	Uncharacterized protein OS=Onchocerca flexuosa OX=387005 GN=OFLC_LOCUS13007 PE=4 SV=1	A0A183HZU5_9BILA-DECOY (+1)		?		unknown	0	0	0	0	0	0	0	0	0	1	0	3	0	0	0	0	0	0	0	0	0	2	0	0
169	TRUE	Empty	Isocitrate dehydrogenase [NAD] subunit, mitochondrial OS=Brugia malayi OX=6279 GN=Bm1_13415 PE=3 SV=1	A0A0K0IYX3_BRUMA (+2)	Bm1_13415	39 kDa	TRUE	unknown	0	1	0	2	0	0	0	0	0	0	0	3	0	0	0	0	0	2	0	2	0	3	0	0
170	TRUE	Empty	Uncharacterized protein OS=Acanthocheilonema viteae OX=6277 GN=NAV_LOCUS10067 PE=4 SV=1	A0A498T1X7_ACAVI	NAV_LOCUS10067	14 kDa		unknown	0	0	0	0	0	0	0	0	0	0	0	1	0	1	0	0	0	0	0	0	0	1	0	1
171	TRUE	Empty	Uncharacterized protein OS=Brugia malayi OX=6279 GN=Bm12386 PE=3 SV=1	A0A158PTY0_BRUMA (+2)	Bm12386	149 kDa	TRUE	unknown	0	0	0	5	0	1	0	0	0	0	0	0	0	3	0	0	0	0	0	1	0	0	0	0
172	TRUE	Empty	Proline dehydrogenase OS=Loa loa OX=7209 GN=LOAG_04084 PE=3 SV=1	A0A1I7VG64_LOALO	LOAG_04084	67 kDa		unknown	0	4	0	0	0	2	0	2	0	2	0	1	0	1	0	0	0	0	0	0	0	0	0	0
173	TRUE	Empty	Uncharacterized protein OS=Acanthocheilonema viteae OX=6277 GN=NAV_LOCUS4940 PE=4 SV=1	A0A498S9S4_ACAVI-DECOY		?		unknown	0	0	0	0	0	0	0	0	0	0	0	0	0	0	0	0	0	1	0	0	0	1	0	0
174	TRUE	Empty	Uncharacterized protein OS=Wuchereria bancrofti OX=6293 PE=4 SV=1	A0A1I8EIE5_WUCBA-DECOY (+1)		?		unknown	0	0	0	1	0	1	0	0	0	0	0	0	0	0	0	0	0	1	0	0	0	2	0	0
175	TRUE	Empty	TMC domain-containing protein OS=Brugia pahangi OX=6280 GN=BPAG_LOCUS1754 PE=4 SV=1	A0A0N4T0V8_BRUPA (+2)	BPAG_LOCUS1754	146 kDa		unknown	0	0	0	0	0	0	0	0	0	1	0	1	0	1	0	0	0	0	0	0	0	0	0	2
176	TRUE	Empty	Cluster of Ras family protein OS=Onchocerca flexuosa OX=387005 GN=X798_02261 PE=4 SV=1 (A0A238C1Q3_9BILA)	A0A238C1Q3_9BILA [5]	X798_02261	22 kDa	TRUE	unknown	0	2	0	1	0	1	0	1	0	0	0	0	0	1	0	1	0	0	0	0	0	0	0	0
176.1	TRUE	Empty	Ras family protein OS=Onchocerca flexuosa OX=387005 GN=X798_02261 PE=4 SV=1	A0A238C1Q3_9BILA (+1)	X798_02261	22 kDa	TRUE	unknown	0	0	0	0	0	0	0	0	0	0	0	0	0	0	0	0	0	0	0	0	0	0	0	0
176.2	TRUE	Empty	Uncharacterized protein OS=Onchocerca ochengi OX=42157 GN=NOO_LOCUS4959 PE=4 SV=1	A0A182EA88_ONCOC (+1)	NOO_LOCUS4959	21 kDa	TRUE	unknown	0	0	0	0	0	0	0	0	0	0	0	0	0	0	0	0	0	0	0	0	0	0	0	0
176.3	TRUE	Empty	Uncharacterized protein OS=Brugia timori OX=42155 GN=BTMF_LOCUS8588 PE=4 SV=1	A0A0R3QS52_9BILA	BTMF_LOCUS8588	28 kDa	TRUE	unknown	0	0	0	0	0	0	0	0	0	0	0	0	0	0	0	0	0	0	0	0	0	0	0	0
177	TRUE	Empty	Cluster of Uncharacterized protein OS=Brugia timori OX=42155 GN=BTMF_LOCUS6306 PE=4 SV=1 (A0A0R3QKR7_9BILA-DECOY)	A0A0R3QKR7_9BILA-DECOY [2]		?	TRUE	unknown	0	3	0	0	0	2	0	2	0	1	0	2	0	2	0	0	0	0	0	0	0	0	0	0
177.1	TRUE	Empty	Uncharacterized protein OS=Brugia timori OX=42155 GN=BTMF_LOCUS6306 PE=4 SV=1	A0A0R3QKR7_9BILA-DECOY		?	TRUE	unknown	0	0	0	0	0	0	0	0	0	0	0	0	0	0	0	0	0	0	0	0	0	0	0	0
177.2	TRUE	Empty	Uncharacterized protein OS=Onchocerca volvulus OX=6282 PE=4 SV=1	A0A044QJN4_ONCVO-DECOY		?	TRUE	unknown	0	0	0	0	0	0	0	0	0	0	0	0	0	0	0	0	0	0	0	0	0	0	0	0
178	TRUE	Empty	Malate dehydrogenase OS=Onchocerca ochengi OX=42157 GN=NOO_LOCUS1036 PE=3 SV=1	A0A182DZC4_ONCOC (+3)	NOO_LOCUS1036	35 kDa		unknown	0	0	0	0	0	0	0	6	0	3	0	4	0	0	0	0	0	0	0	0	0	0	0	0
179	TRUE	Empty	V-type proton ATPase subunit D, variant OS=Loa loa OX=7209 GN=LOAG_07514 PE=4 SV=1	A0A1S0UI48_LOALO (+1)	LOAG_07514	29 kDa		unknown	0	1	0	1	0	0	0	2	0	1	0	1	0	0	0	0	0	2	0	2	0	1	0	0
180	TRUE	Empty	Uncharacterized protein OS=Onchocerca volvulus OX=6282 PE=4 SV=1	A0A044UCK1_ONCVO (+9)		44 kDa		unknown	0	2	0	0	0	0	0	2	0	1	0	1	0	1	0	2	0	1	0	2	0	2	0	0
181	TRUE	Empty	COMM domain-containing protein OS=Onchocerca volvulus OX=6282 PE=4 SV=1	A0A044U7J9_ONCVO (+2)		23 kDa		unknown	0	2	0	0	0	2	0	2	0	3	0	0	0	0	0	0	0	1	0	1	0	1	0	0
182	TRUE	Empty	Uncharacterized protein OS=Loa loa OX=7209 PE=4 SV=1	A0A1I7VIF8_LOALO-DECOY		?		unknown	0	0	0	0	0	0	0	0	0	0	0	0	0	2	0	0	0	1	0	0	0	2	0	0
183	TRUE	Empty	Aldedh domain-containing protein OS=Elaeophora elaphi OX=1147741 PE=3 SV=1	A0A0R3S6T8_9BILA		51 kDa		unknown	0	3	0	0	0	1	0	2	0	1	0	1	0	2	0	0	0	1	0	0	0	1	0	0
184	TRUE	Empty	Uncharacterized protein (Fragment) OS=Onchocerca flexuosa OX=387005 GN=X798_05143 PE=4 SV=1	A0A238BRB6_9BILA-DECOY		?		unknown	0	1	0	1	0	1	0	2	0	1	0	1	0	2	0	0	0	0	0	1	0	2	0	0
185	TRUE	Empty	Uncharacterized protein OS=Onchocerca flexuosa OX=387005 GN=X798_08177 PE=3 SV=1	A0A238BJX2_9BILA-DECOY		?	TRUE	unknown	0	4	0	0	0	0	0	2	0	2	0	2	0	0	0	0	0	0	0	0	0	0	0	0
186	TRUE	Empty	Mitogen-activated protein kinase OS=Acanthocheilonema viteae OX=6277 GN=NAV_LOCUS5531 PE=3 SV=1	A0A498SL87_ACAVI	NAV_LOCUS5531	78 kDa		unknown	0	0	0	0	0	0	0	0	0	0	0	0	0	0	0	0	0	0	0	3	0	1	0	0
187	TRUE	Empty	Cluster of Uncharacterized protein OS=Litomosoides sigmodontis OX=42156 GN=NLS_LOCUS5364 PE=3 SV=1 (A0A3P6T0W0_LITSI)	A0A3P6T0W0_LITSI [6]	NLS_LOCUS5364	59 kDa	TRUE	unknown	0	1	0	1	0	0	0	1	0	0	0	1	0	1	0	0	0	2	0	1	0	3	0	0
188	TRUE	Empty	Cluster of Uncharacterized protein (Fragment) OS=Acanthocheilonema viteae OX=6277 GN=NAV_LOCUS5756 PE=4 SV=1 (A0A498SFC7_ACAVI)	A0A498SFC7_ACAVI [2]	NAV_LOCUS5756	276 kDa	TRUE	unknown	0	0	0	1	0	1	0	2	0	1	0	2	0	0	0	1	0	3	0	0	0	2	0	0
189	TRUE	Empty	Cluster of Uncharacterized protein OS=Elaeophora elaphi OX=1147741 PE=3 SV=1 (A0A0R3RTC4_9BILA)	A0A0R3RTC4_9BILA [8]		69 kDa	TRUE	unknown	0	0	0	0	0	0	0	0	0	0	0	3	0	0	0	0	0	0	0	0	0	0	0	0
190	TRUE	Empty	AP-2 complex subunit alpha OS=Onchocerca volvulus OX=6282 PE=3 SV=1	A0A044TTX4_ONCVO (+9)		106 kDa		unknown	0	4	0	1	0	3	0	1	0	1	0	0	0	0	0	2	0	0	0	0	0	0	0	0
191	TRUE	Empty	Uncharacterized protein OS=Elaeophora elaphi OX=1147741 PE=3 SV=1	A0A0R3S2T2_9BILA (+1)		46 kDa		unknown	0	1	0	0	0	1	0	3	0	2	0	2	0	1	0	0	0	1	0	0	0	1	0	0
192	TRUE	Empty	Uncharacterized protein OS=Brugia pahangi OX=6280 GN=BPAG_LOCUS13582 PE=3 SV=1	A0A0N4TXF3_BRUPA (+5)	BPAG_LOCUS13582	22 kDa		unknown	0	0	0	1	0	0	0	1	0	0	0	1	0	1	0	2	0	2	0	0	0	2	0	0
193	TRUE	Empty	Kinesin-like protein OS=Onchocerca flexuosa OX=387005 GN=OFLC_LOCUS14236 PE=3 SV=1	A0A183I3C4_9BILA-DECOY		?		unknown	0	0	0	2	0	2	0	0	0	1	0	1	0	1	0	3	0	2	0	0	0	1	0	0
194	TRUE	Empty	Enolase OS=Loa loa OX=7209 GN=LOAG_00912 PE=3 SV=1	A0A1I7VL38_LOALO-DECOY		?		unknown	0	0	0	1	0	1	0	0	0	0	0	1	0	0	0	0	0	0	0	0	0	0	0	2
195	TRUE	Empty	C2H2-type domain-containing protein OS=Brugia pahangi OX=6280 GN=BPAG_LOCUS10093 PE=4 SV=1	A0A0N4TNP7_BRUPA-DECOY		?		unknown	0	0	0	0	0	0	0	0	0	0	0	0	0	0	0	0	0	0	0	4	0	1	0	0
196	TRUE	Empty	Uncharacterized protein OS=Onchocerca volvulus OX=6282 PE=3 SV=1	A0A044TJR6_ONCVO (+6)		39 kDa		unknown	0	3	0	0	0	0	0	3	0	2	0	1	0	0	0	0	0	0	0	0	0	1	0	0
197	TRUE	Empty	Uncharacterized protein OS=Brugia pahangi OX=6280 GN=BPAG_LOCUS515 PE=3 SV=1	A0A0N4SXU0_BRUPA-DECOY (+5)		?		unknown	0	1	0	0	1	0	0	0	0	0	0	0	0	0	1	0	1	0	0	0	0	0	0	0
198	TRUE	Empty	Uncharacterized protein OS=Acanthocheilonema viteae OX=6277 GN=NAV_LOCUS4231 PE=3 SV=1	A0A498SBE8_ACAVI	NAV_LOCUS4231	34 kDa		unknown	0	1	0	1	0	2	0	0	0	1	0	0	0	3	0	0	0	1	0	2	0	1	0	0
199	TRUE	Empty	Ribosomal_L16 domain-containing protein OS=Onchocerca volvulus OX=6282 PE=4 SV=1	A0A044SK23_ONCVO (+16)		25 kDa		unknown	0	0	0	0	0	0	0	2	0	3	0	3	0	0	0	1	0	2	0	0	0	1	0	0
200	TRUE	Empty	Uncharacterized protein OS=Loa loa OX=7209 PE=4 SV=1	A0A1I7VLT6_LOALO (+1)		25 kDa		unknown	0	0	1	0	0	0	0	0	0	0	2	0	2	0	0	0	0	0	0	0	0	0	0	0
201	TRUE	Empty	Uncharacterized protein OS=Brugia timori OX=42155 GN=BTMF_LOCUS8717 PE=4 SV=1	A0A0R3QSI1_9BILA	BTMF_LOCUS8717	7 kDa		unknown	0	4	0	0	0	3	0	2	0	0	0	0	0	2	0	0	0	0	0	0	0	1	0	0
202	TRUE	Empty	Uncharacterized protein OS=Acanthocheilonema viteae OX=6277 GN=NAV_LOCUS551 PE=4 SV=1	A0A498S4Y4_ACAVI	NAV_LOCUS551	247 kDa		unknown	0	0	0	1	0	0	0	0	0	0	0	0	0	1	0	0	0	0	0	2	0	0	0	0
203	TRUE	Empty	Peptidase M12B domain-containing protein OS=Brugia malayi OX=6279 GN=Bma-adt-1 PE=4 SV=1	A0A158PXA1_BRUMA	Bma-adt-1	122 kDa		unknown	0	0	0	1	0	0	0	0	0	0	0	0	0	0	0	2	0	2	0	2	0	3	0	1
204	TRUE	Empty	Ribosome biogenesis protein NOP53 OS=Brugia malayi OX=6279 GN=Bm6466 PE=3 SV=1	A0A0H5SKX9_BRUMA (+1)	Bm6466	54 kDa		unknown	0	1	0	2	0	1	0	1	0	1	0	1	0	0	0	0	0	0	0	1	0	0	0	0
205	TRUE	Empty	Uncharacterized protein OS=Onchocerca volvulus OX=6282 PE=4 SV=2	A0A044V535_ONCVO-DECOY		?		unknown	0	0	0	0	0	0	0	1	0	0	0	0	0	0	0	1	0	0	0	0	0	0	0	3
206	TRUE	Empty	Cluster of Chaperonin Hsp-60 OS=Loa loa OX=7209 GN=LOAG_17523 PE=3 SV=1 (A0A1I7W3S7_LOALO)	A0A1I7W3S7_LOALO [2]	LOAG_17523	61 kDa	TRUE	unknown	0	2	0	0	0	3	0	2	0	0	0	1	0	0	0	0	0	0	0	0	0	0	0	0
206.1	TRUE	Empty	Chaperonin Hsp-60 OS=Loa loa OX=7209 GN=LOAG_17523 PE=3 SV=1	A0A1I7W3S7_LOALO	LOAG_17523	61 kDa	TRUE	unknown	0	0	0	0	0	0	0	0	0	0	0	0	0	0	0	0	0	0	0	0	0	0	0	0
206.2	TRUE	Empty	Uncharacterized protein (Fragment) OS=Wuchereria bancrofti OX=6293 GN=WBA_LOCUS3088 PE=3 SV=1	A0A3P7FGM9_WUCBA	WBA_LOCUS3088	50 kDa	TRUE	unknown	0	0	0	0	0	0	0	0	0	0	0	0	0	0	0	0	0	0	0	0	0	0	0	0
207	TRUE	Empty	Superoxide dismutase [Cu-Zn] OS=Loa loa OX=7209 PE=3 SV=1	A0A1I7W3H4_LOALO (+1)		20 kDa		unknown	0	0	0	0	0	0	0	5	0	2	0	4	0	0	0	0	0	0	0	0	0	0	0	0
208	TRUE	Empty	Uncharacterized protein OS=Onchocerca volvulus OX=6282 PE=3 SV=1	A0A2K6WC85_ONCVO		66 kDa		unknown	0	1	0	2	0	0	0	1	0	0	0	0	0	0	0	0	0	2	0	0	0	1	0	0
209	TRUE	Empty	Uncharacterized protein OS=Acanthocheilonema viteae OX=6277 GN=NAV_LOCUS5776 PE=4 SV=1	A0A498SFE5_ACAVI	NAV_LOCUS5776	160 kDa		unknown	0	2	0	0	0	2	0	1	0	2	0	1	0	0	0	0	0	0	0	0	0	2	0	0
210	TRUE	Empty	Uncharacterized protein OS=Brugia timori OX=42155 GN=BTMF_LOCUS8019 PE=4 SV=1	A0A0R3QQI1_9BILA	BTMF_LOCUS8019	20 kDa		unknown	0	0	0	0	0	1	0	2	0	1	0	0	0	2	0	3	0	0	0	0	0	1	0	0
211	TRUE	Empty	Glutaredoxin domain-containing protein OS=Elaeophora elaphi OX=1147741 PE=4 SV=1	A0A0R3S1R6_9BILA-DECOY (+2)		?		unknown	0	0	0	0	0	0	0	2	0	0	0	1	0	0	0	0	0	0	0	4	0	0	0	0
212	TRUE	Empty	Cluster of Succinate dehydrogenase [ubiquinone] flavoprotein subunit, mitochondrial OS=Loa loa OX=7209 PE=3 SV=1 (A0A1I7VCI7_LOALO)	A0A1I7VCI7_LOALO [3]		71 kDa	TRUE	unknown	0	0	0	0	0	3	0	0	0	0	0	1	0	1	0	1	0	1	0	0	0	1	0	0
213	TRUE	Empty	Uncharacterized protein OS=Brugia timori OX=42155 GN=BTMF_LOCUS12375 PE=4 SV=1	A0A0R3R2Y9_9BILA (+7)	BTMF_LOCUS12375	23 kDa		unknown	0	2	0	1	0	0	0	1	0	1	0	1	0	0	0	0	0	3	0	0	0	1	0	0
214	TRUE	Empty	Phosphotransferase OS=Loa loa OX=7209 GN=LOAG_01380 PE=3 SV=1	A0A1I7VMC5_LOALO	LOAG_01380	23 kDa		unknown	0	2	0	2	0	0	0	0	0	0	0	1	0	1	0	0	0	0	0	1	0	2	0	0
215	TRUE	Empty	Uncharacterized protein OS=Loa loa OX=7209 PE=4 SV=1	A0A1I7VM27_LOALO-DECOY		?		unknown	0	0	0	0	0	0	0	0	0	0	0	1	0	1	0	1	0	1	0	0	0	0	0	1
216	TRUE	Empty	Uncharacterized protein OS=Litomosoides sigmodontis OX=42156 GN=NLS_LOCUS4737 PE=4 SV=1	A0A3P6TGG3_LITSI	NLS_LOCUS4737	65 kDa		unknown	0	0	0	0	0	0	0	0	0	0	0	0	0	2	0	1	0	0	0	0	0	0	0	0
217	TRUE	Empty	Uncharacterized protein OS=Loa loa OX=7209 GN=LOAG_03212 PE=4 SV=1	A0A1I7VNP7_LOALO (+1)	LOAG_03212	132 kDa		unknown	0	0	0	1	0	0	0	0	0	0	0	1	0	0	0	0	0	0	0	0	0	0	0	4
218	TRUE	Empty	Glutaredoxin domain-containing protein OS=Elaeophora elaphi OX=1147741 PE=4 SV=1	A0A0R3S586_9BILA-DECOY		?		unknown	0	0	0	1	0	1	0	3	0	3	0	1	0	0	0	0	0	0	0	0	0	1	0	0
219	TRUE	Empty	Histone domain-containing protein OS=Acanthocheilonema viteae OX=6277 GN=NAV_LOCUS1027 PE=3 SV=1	A0A498S654_ACAVI	NAV_LOCUS1027	28 kDa		unknown	0	1	0	0	0	1	0	1	0	2	0	0	0	2	0	1	0	0	0	1	0	0	0	0
220	TRUE	Empty	Uncharacterized protein OS=Elaeophora elaphi OX=1147741 PE=3 SV=3	A0A0R3RZD1_9BILA-DECOY		?		unknown	0	0	0	0	0	0	0	0	0	0	0	0	0	0	1	0	0	0	0	0	1	0	0	0
221	TRUE	Empty	60S ribosomal protein L13 OS=Brugia pahangi OX=6280 GN=BPAG_LOCUS9299 PE=3 SV=1	A0A0N4TLR0_BRUPA (+12)	BPAG_LOCUS9299	25 kDa		unknown	0	1	0	1	0	3	0	0	0	0	0	1	0	2	0	0	0	0	0	0	0	1	0	0
222	TRUE	Empty	Ribosomal_L2_C domain-containing protein OS=Onchocerca ochengi OX=42157 GN=NOO_LOCUS3380 PE=3 SV=1	A0A182E5U7_ONCOC	NOO_LOCUS3380	35 kDa		unknown	0	0	0	1	0	1	0	0	0	0	0	0	0	0	0	0	0	1	0	1	0	1	0	0
223	TRUE	Empty	Uncharacterized protein OS=Wuchereria bancrofti OX=6293 GN=WBA_LOCUS3220 PE=4 SV=1	A0A3P7E159_WUCBA-DECOY		?	TRUE	unknown	0	0	0	4	0	0	0	0	0	1	0	1	0	0	0	0	0	0	0	0	0	1	0	0
224	TRUE	Empty	Uncharacterized protein OS=Loa loa OX=7209 GN=LOAG_07005 PE=4 SV=1	A0A1I7VB27_LOALO	LOAG_07005	34 kDa		unknown	0	0	0	0	0	0	0	1	0	0	0	0	0	0	0	1	0	1	0	2	0	1	0	0
225	TRUE	Empty	Uncharacterized protein OS=Onchocerca volvulus OX=6282 PE=4 SV=2	A0A044RCE8_ONCVO (+5)		41 kDa		unknown	0	0	0	1	0	3	0	2	0	0	0	1	0	0	0	0	0	0	0	0	0	1	0	0
226	TRUE	Empty	AAA domain-containing protein OS=Onchocerca volvulus OX=6282 PE=3 SV=1	A0A044UBE2_ONCVO (+7)		50 kDa		unknown	0	1	0	0	0	1	0	1	0	0	0	1	0	0	0	0	0	1	0	1	0	1	0	0
227	TRUE	Empty	PPIase cyclophilin-type domain-containing protein OS=Onchocerca volvulus OX=6282 PE=3 SV=1	A0A044V7N3_ONCVO (+11)		81 kDa		unknown	0	0	0	0	0	1	0	0	0	0	0	0	0	2	0	1	0	2	0	0	0	2	0	0
228	TRUE	Empty	Uncharacterized protein OS=Elaeophora elaphi OX=1147741 PE=3 SV=1	A0A0R3RIT7_9BILA		120 kDa		unknown	0	3	0	0	0	0	0	2	0	2	0	0	0	0	0	0	0	1	0	0	0	1	0	0
229	TRUE	Empty	Uncharacterized protein OS=Onchocerca volvulus OX=6282 PE=4 SV=1	A0A044U1B7_ONCVO-DECOY		?		unknown	0	1	0	0	0	0	0	1	0	1	0	1	0	0	0	0	0	0	0	0	0	2	0	0
230	TRUE	Empty	Uncharacterized protein OS=Brugia timori OX=42155 GN=BTMF_LOCUS16060 PE=4 SV=1	A0A0R3RDH4_9BILA	BTMF_LOCUS16060	16 kDa		unknown	0	2	0	0	0	1	0	1	0	0	0	1	0	0	0	0	0	0	0	0	0	1	0	0
231	TRUE	Empty	ATP synthase subunit gamma OS=Onchocerca volvulus OX=6282 PE=3 SV=1	A0A044R6N2_ONCVO (+11)		38 kDa		unknown	0	0	0	0	0	0	0	1	0	1	0	2	0	0	0	2	0	1	0	0	0	0	0	0
232	TRUE	Empty	Uncharacterized protein OS=Acanthocheilonema viteae OX=6277 GN=NAV_LOCUS8959 PE=4 SV=1	A0A498SPA9_ACAVI	NAV_LOCUS8959	38 kDa		unknown	0	0	0	1	0	0	0	0	0	0	0	0	0	1	0	0	0	0	0	0	0	0	0	2
233	TRUE	Empty	Uncharacterized protein OS=Wuchereria bancrofti OX=6293 PE=4 SV=1	A0A1I8ES55_WUCBA (+2)		123 kDa		unknown	0	0	0	1	0	0	0	1	0	0	0	0	0	0	0	0	0	0	0	0	0	0	0	3
234	TRUE	Empty	Uncharacterized protein OS=Onchocerca volvulus OX=6282 PE=4 SV=1	A0A044QKI3_ONCVO		105 kDa		unknown	0	2	0	0	0	0	0	1	0	0	0	0	0	0	0	1	0	0	0	0	0	2	0	0
235	TRUE	Empty	Uncharacterized protein OS=Onchocerca volvulus OX=6282 PE=4 SV=1	A0A044QW82_ONCVO-DECOY		?		unknown	0	0	0	0	0	0	0	2	0	2	0	1	0	0	0	0	0	0	0	0	0	0	0	0
236	TRUE	Empty	Uncharacterized protein OS=Elaeophora elaphi OX=1147741 PE=4 SV=1	A0A0R3S4L1_9BILA		20 kDa		unknown	0	1	0	0	0	0	0	0	0	0	0	1	0	0	0	0	0	0	0	1	0	0	0	0
237	TRUE	Empty	Bm5815 OS=Brugia malayi OX=6279 GN=Bm1_27900 PE=4 SV=3	A0A0K0JKG9_BRUMA (+2)	Bm1_27900	108 kDa		unknown	0	0	0	0	0	0	0	0	0	0	0	0	0	0	0	0	0	0	0	0	0	1	0	0
238	TRUE	Empty	Uncharacterized protein OS=Brugia pahangi OX=6280 GN=BPAG_LOCUS12431 PE=4 SV=1	A0A0N4TUJ7_BRUPA	BPAG_LOCUS12431	106 kDa		unknown	0	0	0	0	0	0	0	0	0	0	0	0	0	0	0	0	0	0	0	1	0	0	0	0
239	TRUE	Empty	CRIM domain-containing protein OS=Elaeophora elaphi OX=1147741 PE=4 SV=1	A0A0R3RL73_9BILA-DECOY		?		unknown	0	1	0	0	0	0	0	0	0	0	0	0	0	0	1	0	0	0	0	0	0	0	0	0
240	TRUE	Empty	Histone-lysine N-methyltransferase OS=Elaeophora elaphi OX=1147741 PE=4 SV=1	A0A158Q7A4_9BILA-DECOY		?		unknown	0	0	0	0	0	0	0	0	0	0	0	0	0	0	1	0	0	0	0	0	0	0	0	0
241	TRUE	Empty	Cluster of Cation_ATPase_N domain-containing protein OS=Wuchereria bancrofti OX=6293 GN=WBA_LOCUS10640 PE=3 SV=1 (A0A3P7G9S0_WUCBA)	A0A3P7G9S0_WUCBA [4]	WBA_LOCUS10640	134 kDa	TRUE	unknown	0	0	0	0	0	0	0	0	0	1	0	1	0	1	0	0	0	0	0	0	0	0	0	0
242	TRUE	Empty	Cluster of Uncharacterized protein OS=Brugia pahangi OX=6280 GN=BPAG_LOCUS9610 PE=4 SV=1 (A0A0N4TMH4_BRUPA)	A0A0N4TMH4_BRUPA [8]	BPAG_LOCUS9610	97 kDa	TRUE	unknown	0	1	0	0	0	0	0	2	0	2	0	0	0	1	0	0	0	0	0	0	0	0	0	0
243	TRUE	Empty	Cluster of Spectrin repeat-containing domain protein OS=Onchocerca flexuosa OX=387005 GN=X798_00579 PE=4 SV=1 (A0A238C4V4_9BILA)	A0A238C4V4_9BILA [2]	X798_00579	458 kDa	TRUE	unknown	0	1	0	0	0	0	0	0	0	0	0	1	0	0	0	0	0	0	0	0	0	1	0	0
243.1	TRUE	Empty	Spectrin repeat-containing domain protein OS=Onchocerca flexuosa OX=387005 GN=X798_00579 PE=4 SV=1	A0A238C4V4_9BILA	X798_00579	458 kDa	TRUE	unknown	0	0	0	0	0	0	0	0	0	0	0	0	0	0	0	0	0	0	0	0	0	0	0	0
243.2	TRUE	Empty	Uncharacterized protein OS=Elaeophora elaphi OX=1147741 PE=4 SV=2	A0A0R3RQI2_9BILA		470 kDa	TRUE	unknown	0	0	0	0	0	0	0	0	0	0	0	0	0	0	0	0	0	0	0	0	0	0	0	0
244	TRUE	Empty	BMA-RPT-4 OS=Brugia malayi OX=6279 GN=Bm1_31980 PE=3 SV=1	A0A0K0JAR2_BRUMA (+12)	Bm1_31980	53 kDa		unknown	0	0	0	0	0	0	0	3	0	0	0	1	0	0	0	0	0	1	0	0	0	0	0	0
245	TRUE	Empty	Structural maintenance of chromosomes protein OS=Loa loa OX=7209 PE=3 SV=1	A0A1I7VLX3_LOALO		171 kDa		unknown	0	1	0	0	0	1	0	0	0	0	0	0	0	2	0	0	0	0	0	0	0	1	0	0
246	TRUE	Empty	Adenosylhomocysteinase OS=Litomosoides sigmodontis OX=42156 GN=NLS_LOCUS465 PE=3 SV=1	A0A3P6TR26_LITSI	NLS_LOCUS465	48 kDa	TRUE	unknown	0	0	0	0	0	1	0	0	0	0	0	2	0	2	0	0	0	0	1	0	0	0	0	0
247	TRUE	Empty	Tr-type G domain-containing protein OS=Elaeophora elaphi OX=1147741 PE=4 SV=1	A0A0R3RI29_9BILA		104 kDa		unknown	0	0	0	0	0	0	0	0	0	0	0	0	0	0	0	0	0	1	0	0	0	0	0	1
248	TRUE	Empty	Uncharacterized protein OS=Brugia pahangi OX=6280 GN=BPAG_LOCUS7834 PE=4 SV=1	A0A0N4TI33_BRUPA-DECOY (+4)		?		unknown	0	0	0	0	0	1	0	0	0	0	0	0	0	1	0	0	0	1	0	0	0	0	0	0
249	TRUE	Empty	eRF1_1 domain-containing protein OS=Onchocerca volvulus OX=6282 PE=4 SV=1	A0A044U5C2_ONCVO (+10)		46 kDa		unknown	0	1	0	0	0	0	0	2	0	0	0	2	0	1	0	0	0	0	0	0	0	1	0	0
250	TRUE	Empty	Uncharacterized protein OS=Onchocerca ochengi OX=42157 GN=NOO_LOCUS57 PE=4 SV=1	A0A182DWP0_ONCOC-DECOY (+1)		?		unknown	0	2	0	0	0	0	0	1	0	1	0	0	0	0	0	0	0	0	0	2	0	0	0	0
251	TRUE	Empty	Malic enzyme OS=Litomosoides sigmodontis OX=42156 GN=NLS_LOCUS8087 PE=3 SV=1	A0A3P6V577_LITSI-DECOY		?		unknown	0	0	0	0	0	0	0	0	0	1	0	2	0	0	0	0	0	1	0	0	0	0	0	0
252	TRUE	Empty	Uncharacterized protein OS=Wuchereria bancrofti OX=6293 PE=4 SV=1	A0A1I8EZE3_WUCBA		153 kDa		unknown	0	0	0	0	0	1	0	0	0	0	0	0	0	0	0	0	0	0	0	0	0	0	0	0
253	TRUE	Empty	tRNA-synt_1c domain-containing protein OS=Litomosoides sigmodontis OX=42156 GN=NLS_LOCUS756 PE=3 SV=1	A0A3P6S565_LITSI-DECOY		?		unknown	0	0	0	1	0	0	0	0	0	0	0	0	0	1	0	0	0	0	0	0	0	0	0	0
254	TRUE	Empty	Uncharacterized protein OS=Onchocerca volvulus OX=6282 PE=3 SV=1	A0A044SPK6_ONCVO-DECOY (+11)		?		unknown	0	0	0	0	0	0	0	0	0	0	0	0	0	0	0	0	1	0	0	0	0	0	0	0
255	TRUE	Empty	Uncharacterized protein OS=Loa loa OX=7209 PE=4 SV=1	A0A1I7V5Z9_LOALO (+1)		292 kDa		unknown	0	0	0	0	0	0	0	0	0	0	0	0	1	0	0	0	1	0	0	0	0	0	0	0
256	TRUE	Empty	von Willebrand factor domain-containing protein OS=Loa loa OX=7209 GN=LOAG_03702 PE=4 SV=1	A0A1S0U3V7_LOALO	LOAG_03702	235 kDa		unknown	0	0	0	0	0	0	0	0	0	2	0	2	0	0	0	0	0	0	0	0	0	0	0	0
257	TRUE	Empty	Uncharacterized protein OS=Litomosoides sigmodontis OX=42156 GN=NLS_LOCUS5886 PE=4 SV=1	A0A3P6TNS7_LITSI	NLS_LOCUS5886	193 kDa		unknown	0	0	0	1	0	0	0	0	0	0	0	2	0	0	0	0	0	1	0	2	0	1	0	0
258	TRUE	Empty	Cluster of Uncharacterized protein OS=Loa loa OX=7209 PE=3 SV=1 (A0A1I7V6J3_LOALO)	A0A1I7V6J3_LOALO [4]		83 kDa	TRUE	unknown	0	1	0	0	0	2	0	0	0	0	0	0	0	2	0	1	0	0	0	0	0	2	0	0
258.1	TRUE	Empty	Uncharacterized protein OS=Loa loa OX=7209 PE=3 SV=1	A0A1I7V6J3_LOALO (+1)		83 kDa	TRUE	unknown	0	0	0	0	0	0	0	0	0	0	0	0	0	0	0	0	0	0	0	0	0	0	0	0
258.2	TRUE	Empty	Uncharacterized protein OS=Wuchereria bancrofti OX=6293 PE=3 SV=1	A0A1I8EEQ0_WUCBA (+1)		89 kDa	TRUE	unknown	0	0	0	0	0	0	0	0	0	0	0	0	0	0	0	0	0	0	0	0	0	0	0	0
259	TRUE	Empty	Cluster of 2-oxoisovalerate dehydrogenase subunit alpha OS=Loa loa OX=7209 PE=3 SV=1 (A0A1I7V6J1_LOALO)	A0A1I7V6J1_LOALO [2]		50 kDa	TRUE	unknown	0	1	0	0	0	0	0	0	0	0	0	0	0	0	0	0	0	0	0	0	0	0	0	0
259.1	TRUE	Empty	2-oxoisovalerate dehydrogenase subunit alpha OS=Loa loa OX=7209 PE=3 SV=1	A0A1I7V6J1_LOALO		50 kDa	TRUE	unknown	0	0	0	0	0	0	0	0	0	0	0	0	0	0	0	0	0	0	0	0	0	0	0	0
259.2	TRUE	Empty	2-oxoisovalerate dehydrogenase subunit alpha OS=Litomosoides sigmodontis OX=42156 GN=NLS_LOCUS2648 PE=3 SV=1	A0A3P6UCM6_LITSI	NLS_LOCUS2648	50 kDa	TRUE	unknown	0	0	0	0	0	0	0	0	0	0	0	0	0	0	0	0	0	0	0	0	0	0	0	0
260	TRUE	Empty	BMA-TWK-35 OS=Brugia malayi OX=6279 GN=Bma-twk-35 PE=3 SV=1	A0A0H5SAH2_BRUMA (+3)	Bma-twk-35	54 kDa		unknown	0	0	0	1	0	1	0	0	0	1	0	0	0	1	0	1	0	2	0	0	0	0	0	0
261	TRUE	Empty	Coatomer subunit delta OS=Brugia malayi OX=6279 GN=Bm1_44825 PE=3 SV=1	A0A0K0J4R9_BRUMA (+10)	Bm1_44825	57 kDa		unknown	0	0	0	0	0	0	0	1	0	0	0	0	0	1	0	1	0	2	0	0	0	2	0	0
262	TRUE	Empty	Uncharacterized protein OS=Onchocerca volvulus OX=6282 PE=3 SV=2	A0A044SSK0_ONCVO (+10)		84 kDa		unknown	0	0	0	0	0	0	0	1	0	0	0	0	0	0	0	1	0	1	0	1	0	1	0	0
263	TRUE	Empty	Uncharacterized protein OS=Brugia pahangi OX=6280 GN=BPAG_LOCUS1189 PE=4 SV=1	A0A0N4SZH1_BRUPA-DECOY		?		unknown	0	2	0	0	0	2	0	1	0	0	0	0	0	1	0	0	0	0	0	0	0	0	0	0
264	TRUE	Empty	Uncharacterized protein OS=Wuchereria bancrofti OX=6293 GN=WBA_LOCUS7325 PE=4 SV=1	A0A3P7ECZ9_WUCBA-DECOY		?		unknown	0	0	0	0	0	0	0	0	0	0	0	0	0	1	0	1	0	0	0	1	0	1	0	0
265	TRUE	Empty	Ribosomal_L18e/L15P domain-containing protein OS=Litomosoides sigmodontis OX=42156 GN=NLS_LOCUS8895 PE=3 SV=1	A0A3P6VEH7_LITSI	NLS_LOCUS8895	18 kDa		unknown	0	0	0	0	0	0	0	2	0	1	0	0	0	0	0	0	0	0	0	0	0	0	0	0
266	TRUE	Empty	Uncharacterized protein OS=Brugia pahangi OX=6280 GN=BPAG_LOCUS1651 PE=4 SV=1	A0A0N4T0L9_BRUPA (+3)	BPAG_LOCUS1651	101 kDa		unknown	0	0	0	0	0	0	0	0	0	0	0	0	0	0	0	2	0	1	0	1	0	2	0	0
267	TRUE	Empty	Isocitrate dehydrogenase [NAD] subunit, mitochondrial OS=Elaeophora elaphi OX=1147741 PE=3 SV=1	A0A0R3RH54_9BILA (+1)		39 kDa	TRUE	unknown	0	2	0	0	0	1	0	2	0	1	0	1	0	0	0	0	0	0	0	0	0	0	0	0
268	TRUE	Empty	Uncharacterized protein OS=Litomosoides sigmodontis OX=42156 GN=NLS_LOCUS7936 PE=4 SV=1	A0A3P6TZI5_LITSI	NLS_LOCUS7936	334 kDa		unknown	0	0	0	0	0	0	0	2	0	1	0	1	0	0	0	0	0	0	0	0	0	0	0	0
269	TRUE	Empty	Tryptophan hydroxylase 1 OS=Loa loa OX=7209 GN=LOAG_02149 PE=4 SV=1	A0A1I7VLI9_LOALO	LOAG_02149	58 kDa		unknown	0	0	0	1	0	1	0	0	0	1	0	0	0	2	0	0	0	1	0	0	0	1	0	0
270	TRUE	Empty	Uncharacterized protein OS=Litomosoides sigmodontis OX=42156 GN=NLS_LOCUS6223 PE=4 SV=1	A0A3P6UZ38_LITSI-DECOY		?		unknown	0	0	0	0	0	0	0	0	0	0	0	0	0	0	0	0	0	0	0	0	0	0	0	4
271	TRUE	Empty	UDPG_MGDP_dh_C domain-containing protein OS=Onchocerca ochengi OX=42157 PE=4 SV=1	A0A182EKI8_ONCOC-DECOY		?		unknown	0	0	0	0	0	0	0	0	2	0	0	0	0	0	2	0	0	0	0	0	0	0	0	0
272	TRUE	Empty	Ig-like domain-containing protein (Fragment) OS=Wuchereria bancrofti OX=6293 GN=WBA_LOCUS6855 PE=4 SV=1	A0A3P7EBN7_WUCBA-DECOY		?		unknown	0	1	0	0	0	2	0	0	0	0	0	0	0	4	0	0	0	0	0	0	0	0	0	0
273	TRUE	Empty	Reverse transcriptase domain-containing protein OS=Onchocerca ochengi OX=42157 GN=NOO_LOCUS12129 PE=4 SV=1	A0A182EVD9_ONCOC-DECOY		?		unknown	0	0	0	0	1	0	0	0	0	0	0	0	0	0	1	0	1	0	0	0	0	0	0	0
274	TRUE	Empty	SEC7 domain-containing protein OS=Elaeophora elaphi OX=1147741 PE=4 SV=1	A0A0R3RW40_9BILA-DECOY (+11)		?		unknown	0	2	0	0	0	1	0	1	0	0	0	0	0	1	0	0	0	0	0	0	0	1	0	0
275	TRUE	Empty	Uncharacterized protein OS=Acanthocheilonema viteae OX=6277 GN=NAV_LOCUS6104 PE=4 SV=1	A0A498SCP5_ACAVI-DECOY		?		unknown	0	0	0	0	0	0	0	0	0	0	0	0	0	0	0	1	0	0	0	1	0	1	0	0
276	TRUE	Empty	Cluster of ATP-dependent 6-phosphofructokinase OS=Loa loa OX=7209 GN=LOAG_06199 PE=3 SV=1 (A0A1I7V7Y0_LOALO)	A0A1I7V7Y0_LOALO [2]	LOAG_06199	90 kDa	TRUE	unknown	0	1	0	0	0	1	0	1	0	2	0	0	0	0	0	0	0	0	0	0	0	0	0	0
276.1	TRUE	Empty	ATP-dependent 6-phosphofructokinase OS=Loa loa OX=7209 GN=LOAG_06199 PE=3 SV=1	A0A1I7V7Y0_LOALO	LOAG_06199	90 kDa	TRUE	unknown	0	1	0	0	0	0	0	0	0	0	0	0	0	0	0	0	0	0	0	0	0	0	0	0
276.2	TRUE	Empty	ATP-dependent 6-phosphofructokinase OS=Litomosoides sigmodontis OX=42156 GN=NLS_LOCUS5074 PE=3 SV=1	A0A3P6SYU5_LITSI	NLS_LOCUS5074	92 kDa	TRUE	unknown	0	0	0	0	0	0	0	0	0	0	0	0	0	0	0	0	0	0	0	0	0	0	0	0
277	TRUE	Empty	Cluster of Uncharacterized protein OS=Loa loa OX=7209 PE=4 SV=1 (A0A1I7VU80_LOALO)	A0A1I7VU80_LOALO [4]		223 kDa	TRUE	unknown	0	0	0	0	0	2	0	0	0	0	0	2	0	0	0	0	0	0	0	1	0	0	0	0
278	TRUE	Empty	Dynein light chain OS=Loa loa OX=7209 GN=LOAG_07409 PE=3 SV=1	A0A1I7VGK8_LOALO (+2)	LOAG_07409	10 kDa		unknown	0	1	0	1	0	1	0	0	0	0	0	0	0	0	0	0	0	0	0	0	0	0	0	1
279	TRUE	Empty	WD_REPEATS_REGION domain-containing protein OS=Onchocerca volvulus OX=6282 PE=4 SV=1	A0A044QW48_ONCVO (+7)		37 kDa		unknown	0	1	0	0	0	0	0	0	0	0	0	0	0	0	0	0	0	1	0	0	0	2	0	0
280	TRUE	Empty	Uncharacterized protein OS=Onchocerca volvulus OX=6282 PE=4 SV=1	A0A044RGT7_ONCVO (+8)		83 kDa		unknown	0	0	0	0	0	0	0	0	0	0	0	0	0	0	0	0	0	0	0	0	0	0	0	5
281	TRUE	Empty	Uncharacterized protein OS=Onchocerca volvulus OX=6282 PE=3 SV=1	A0A044UWC0_ONCVO (+14)		103 kDa		unknown	0	0	0	0	0	0	0	1	0	0	0	0	0	1	0	1	0	0	0	0	0	1	0	0
282	TRUE	Empty	TP6A_N domain-containing protein OS=Brugia pahangi OX=6280 GN=BPAG_LOCUS392 PE=4 SV=1	A0A0N4SXI5_BRUPA (+8)	BPAG_LOCUS392	40 kDa		unknown	0	0	0	0	0	0	0	3	0	1	0	2	0	0	0	0	0	0	0	0	0	0	0	0
283	TRUE	Empty	BMA-NUO-5 OS=Brugia malayi OX=6279 GN=Bm1_52130 PE=3 SV=1	A0A0K0JNQ8_BRUMA (+1)	Bm1_52130	82 kDa		unknown	0	2	0	0	0	2	0	0	0	0	0	0	0	0	0	0	0	0	0	0	0	0	0	0
284	TRUE	Empty	ANAPC4_WD40 domain-containing protein OS=Wuchereria bancrofti OX=6293 PE=4 SV=1	A0A1I8E9P2_WUCBA (+2)		110 kDa		unknown	0	0	0	0	0	0	0	1	0	1	0	0	0	0	0	0	0	0	0	2	0	0	0	0
285	TRUE	Empty	Uncharacterized protein OS=Brugia pahangi OX=6280 GN=BPAG_LOCUS8158 PE=4 SV=1	A0A158PQQ2_BRUPA-DECOY (+4)		?		unknown	0	0	0	1	0	0	0	0	0	0	0	0	0	0	0	0	0	2	0	0	0	2	0	0
286	TRUE	Empty	Arm_2 domain-containing protein OS=Onchocerca volvulus OX=6282 PE=4 SV=1	A0A044T7S4_ONCVO (+14)		39 kDa		unknown	0	0	0	0	0	0	0	0	0	0	0	0	0	0	1	0	0	0	1	0	0	0	0	0
287	TRUE	Empty	Uncharacterized protein OS=Elaeophora elaphi OX=1147741 PE=4 SV=1	A0A0R3RHT3_9BILA		16 kDa		unknown	0	0	0	0	0	0	0	0	0	0	0	0	0	0	1	0	0	0	0	0	0	0	0	0
288	TRUE	Empty	FSA_C domain-containing protein OS=Elaeophora elaphi OX=1147741 PE=4 SV=1	A0A0R3RW34_9BILA-DECOY		?		unknown	0	0	0	0	0	0	0	0	0	0	0	0	0	0	1	0	0	0	0	0	0	0	0	0
289	TRUE	Empty	Myosin motor domain-containing protein (Fragment) OS=Acanthocheilonema viteae OX=6277 GN=NAV_LOCUS8043 PE=3 SV=1	A0A498ST98_ACAVI-DECOY		?		unknown	0	0	0	0	0	0	0	0	0	0	0	0	0	0	0	0	0	0	0	0	0	0	0	3
290	TRUE	Empty	Cluster of FAM184 domain-containing protein OS=Wuchereria bancrofti OX=6293 PE=4 SV=1 (A0A1I8EL17_WUCBA)	A0A1I8EL17_WUCBA [3]		119 kDa	TRUE	unknown	0	0	0	0	0	1	0	0	0	0	0	0	0	0	0	1	0	0	0	0	0	0	0	2
290.1	TRUE	Empty	FAM184 domain-containing protein OS=Wuchereria bancrofti OX=6293 PE=4 SV=1	A0A1I8EL17_WUCBA (+1)		119 kDa	TRUE	unknown	0	0	0	0	0	0	0	0	0	0	0	0	0	0	0	1	0	0	0	0	0	0	0	0
290.2	TRUE	Empty	FAM184 domain-containing protein OS=Onchocerca ochengi OX=42157 GN=NOO_LOCUS5748 PE=4 SV=1	A0A182ECF4_ONCOC	NOO_LOCUS5748	127 kDa	TRUE	unknown	0	0	0	0	0	0	0	0	0	0	0	0	0	0	0	0	0	0	0	0	0	0	0	0
291	TRUE	Empty	Cluster of Uncharacterized protein OS=Elaeophora elaphi OX=1147741 PE=4 SV=1 (A0A0R3RPG9_9BILA-DECOY)	A0A0R3RPG9_9BILA-DECOY [3]		?	TRUE	unknown	0	0	0	0	0	2	0	0	0	0	0	0	0	0	0	0	0	0	0	0	0	0	0	0
292	TRUE	Empty	AAA domain-containing protein OS=Brugia pahangi OX=6280 GN=BPAG_LOCUS3406 PE=3 SV=1	A0A0N4T5F5_BRUPA (+5)	BPAG_LOCUS3406	82 kDa		unknown	0	4	0	0	0	0	0	0	0	0	0	0	0	0	0	0	0	1	0	0	0	0	0	0
293	TRUE	Empty	Bm8777, isoform a OS=Brugia malayi OX=6279 GN=Bm8777 PE=4 SV=1	A0A0J9XMW3_BRUMA (+1)	Bm8777	52 kDa		unknown	0	1	0	0	0	2	0	0	0	0	0	0	0	1	0	0	0	1	0	0	0	0	0	0
294	TRUE	Empty	Bm9344 OS=Brugia malayi OX=6279 GN=Bm9344 PE=4 SV=1	A0A0H5S4K8_BRUMA-DECOY (+1)		?		unknown	0	1	0	0	0	2	0	0	0	0	0	0	0	0	0	0	0	1	0	0	0	0	0	0
295	TRUE	Empty	Bm13659 OS=Brugia malayi OX=6279 GN=Bma-rab-5.2 PE=4 SV=1	A0A0H5BRY3_BRUMA (+7)	Bma-rab-5	23 kDa		unknown	0	0	0	1	0	0	0	0	0	0	0	0	0	2	0	0	0	1	0	0	0	0	0	0
296	TRUE	Empty	Phosphoacetylglucosamine mutase OS=Onchocerca volvulus OX=6282 PE=3 SV=1	A0A044T9G4_ONCVO (+1)		64 kDa		unknown	0	1	0	0	0	1	0	0	0	0	0	0	0	2	0	0	0	0	0	0	0	0	0	0
297	TRUE	Empty	Peptidase_M28 domain-containing protein OS=Brugia timori OX=42155 GN=BTMF_LOCUS6740 PE=4 SV=1	A0A0R3QLV4_9BILA (+1)	BTMF_LOCUS6740	44 kDa		unknown	0	0	0	0	0	0	0	0	0	0	0	0	0	0	0	0	0	0	0	3	0	1	0	0
298	TRUE	Empty	Aminotran_1_2 domain-containing protein OS=Brugia malayi OX=6279 GN=Bm9838 PE=4 SV=2	A0A0K0K0N7_BRUMA (+10)	Bm9838	61 kDa		unknown	0	2	0	0	0	1	0	1	0	0	0	1	0	0	0	0	0	0	0	0	0	0	0	0
299	TRUE	Empty	Uncharacterized protein OS=Litomosoides sigmodontis OX=42156 GN=NLS_LOCUS9847 PE=3 SV=1	A0A3P7M8D0_LITSI	NLS_LOCUS9847	58 kDa		unknown	0	0	0	0	0	0	0	0	0	2	0	2	0	0	0	0	0	0	0	0	0	0	0	0
300	TRUE	Empty	Histone-lysine N-methyltransferase OS=Wuchereria bancrofti OX=6293 PE=4 SV=1	A0A1I8EFL8_WUCBA-DECOY (+1)		?		unknown	0	2	0	0	0	1	0	0	0	2	0	0	0	0	0	0	0	0	0	0	0	0	0	0
301	TRUE	Empty	Uncharacterized protein OS=Wuchereria bancrofti OX=6293 PE=4 SV=1	A0A1I8EZX4_WUCBA-DECOY (+2)		?		unknown	0	0	0	0	0	0	0	0	0	0	0	0	0	0	0	0	0	0	0	0	0	0	0	4
302	TRUE	Empty	Uncharacterized protein OS=Litomosoides sigmodontis OX=42156 GN=NLS_LOCUS2375 PE=4 SV=1	A0A3P6UAX1_LITSI-DECOY		?		unknown	0	0	0	0	0	4	0	0	0	0	0	0	0	0	0	0	0	0	0	0	0	0	0	0
303	TRUE	Empty	Uncharacterized protein OS=Brugia pahangi OX=6280 GN=BPAG_LOCUS1440 PE=3 SV=1	A0A0N4T037_BRUPA (+1)	BPAG_LOCUS1440	18 kDa		unknown	0	0	0	0	0	1	0	0	0	0	0	0	0	0	0	0	0	0	0	0	0	2	0	0
304	TRUE	Empty	Uncharacterized protein OS=Brugia timori OX=42155 PE=4 SV=1	A0A0R3QNK3_9BILA		11 kDa		unknown	0	0	0	0	0	2	0	0	0	0	0	0	0	2	0	0	0	0	0	0	0	0	0	0
305	TRUE	Empty	Uncharacterized protein (Fragment) OS=Litomosoides sigmodontis OX=42156 GN=NLS_LOCUS9677 PE=4 SV=1	A0A3P7LXU3_LITSI-DECOY		?		unknown	0	0	0	0	0	0	0	2	0	1	0	1	0	1	0	0	0	0	0	0	0	0	0	0
306	TRUE	Empty	Uncharacterized protein OS=Loa loa OX=7209 PE=4 SV=1	A0A1I7W1L4_LOALO		208 kDa	TRUE	unknown	0	0	0	0	0	0	0	0	2	0	0	0	0	0	1	0	0	0	0	0	0	0	0	0
307	TRUE	Empty	Uncharacterized protein OS=Wuchereria bancrofti OX=6293 PE=4 SV=1	A0A1I8EWY4_WUCBA-DECOY (+2)		?		unknown	0	0	0	0	0	0	0	0	0	0	0	2	0	0	0	0	0	0	0	0	0	0	0	0
308	TRUE	Empty	DUF5641 domain-containing protein OS=Onchocerca ochengi OX=42157 GN=NOO_LOCUS13664 PE=4 SV=1	A0A182EZQ4_ONCOC	NOO_LOCUS13664	19 kDa		unknown	0	0	0	2	0	0	0	0	0	0	0	0	0	0	0	0	0	0	0	0	0	0	0	0
309	TRUE	Empty	Uncharacterized protein OS=Elaeophora elaphi OX=1147741 PE=4 SV=1	A0A0R3RKI7_9BILA-DECOY (+1)		?		unknown	0	0	0	0	0	0	0	0	0	0	0	0	0	0	1	0	0	0	0	0	0	0	1	0
310	TRUE	Empty	Uncharacterized protein OS=Loa loa OX=7209 PE=3 SV=1	A0A1I7W577_LOALO-DECOY (+1)		?		unknown	0	0	0	1	0	0	0	1	0	1	0	0	0	0	0	0	0	0	0	0	0	0	0	0
311	TRUE	Empty	Uncharacterized protein OS=Loa loa OX=7209 PE=4 SV=1	A0A1I7VDD9_LOALO-DECOY (+1)		?		unknown	0	0	0	0	0	3	0	0	0	0	0	0	0	0	0	0	0	0	0	0	0	0	0	0
312	TRUE	Empty	Transket_pyr domain-containing protein OS=Onchocerca flexuosa OX=387005 GN=OFLC_LOCUS12108 PE=4 SV=1	A0A183HX97_9BILA	OFLC_LOCUS12108	11 kDa		unknown	0	0	0	0	0	0	0	0	0	0	0	0	0	0	0	0	0	2	0	0	0	2	0	0
313	TRUE	Empty	Uncharacterized protein OS=Wuchereria bancrofti OX=6293 PE=4 SV=1	A0A1I8F0U8_WUCBA (+1)		10 kDa		unknown	0	0	0	0	0	2	0	0	0	0	0	0	0	2	0	0	0	0	0	0	0	1	0	0
314	TRUE	Empty	Myosin tail family protein OS=Loa loa OX=7209 GN=LOAG_16751 PE=3 SV=1	A0A1S0UL99_LOALO	LOAG_16751	228 kDa	TRUE	unknown	0	1	0	0	0	0	0	0	0	0	0	0	0	1	0	0	0	0	0	0	0	0	0	0
315	TRUE	Empty	BMA-RAP-1 OS=Brugia malayi OX=6279 GN=Bm1_39445 PE=4 SV=1	A0A0K0J5Y2_BRUMA (+9)	Bm1_39445	21 kDa		unknown	0	1	0	0	0	0	0	0	0	0	0	0	0	1	0	0	0	1	0	0	0	0	0	0
316	TRUE	Empty	Histone-lysine N-methyltransferase OS=Loa loa OX=7209 PE=4 SV=1	A0A1I7V8T8_LOALO		299 kDa	TRUE	unknown	0	2	0	0	0	1	0	1	0	0	0	0	0	0	0	0	0	0	0	0	0	0	0	0
317	TRUE	Empty	Protein kinase domain-containing protein OS=Onchocerca volvulus OX=6282 PE=3 SV=2	A0A044V320_ONCVO (+17)		39 kDa		unknown	0	0	0	0	0	0	0	0	0	1	0	0	0	0	0	0	0	1	0	0	0	2	0	0
318	TRUE	Empty	ER lumen protein-retaining receptor OS=Elaeophora elaphi OX=1147741 PE=3 SV=1	A0A0R3RRE0_9BILA (+4)		28 kDa		unknown	0	0	0	1	0	0	0	0	0	0	0	0	0	0	0	0	0	2	0	0	0	1	0	0
319	TRUE	Empty	Uncharacterized protein OS=Brugia malayi OX=6279 GN=Bm17121 PE=4 SV=1	A0A158PUT1_BRUMA-DECOY		?		unknown	0	0	0	0	0	0	0	3	0	0	0	0	0	0	0	0	0	0	0	0	0	0	0	1
320	TRUE	Empty	Uncharacterized protein OS=Litomosoides sigmodontis OX=42156 GN=NLS_LOCUS3546 PE=4 SV=1	A0A3P6SWT8_LITSI	NLS_LOCUS3546	10 kDa		unknown	0	0	0	2	0	0	0	0	0	0	0	0	0	0	0	0	0	0	0	0	0	2	0	0
321	TRUE	Empty	Uncharacterized protein OS=Wuchereria bancrofti OX=6293 GN=WBA_LOCUS9081 PE=4 SV=1	A0A3P7E2J5_WUCBA	WBA_LOCUS9081	19 kDa		unknown	0	0	0	0	0	0	0	0	0	0	0	0	0	0	0	0	0	2	0	0	0	1	0	0
322	TRUE	Empty	Ribosomal_L18e/L15P domain-containing protein OS=Brugia pahangi OX=6280 GN=BPAG_LOCUS13869 PE=4 SV=1	A0A0N4TY57_BRUPA (+7)	BPAG_LOCUS13869	22 kDa		unknown	0	0	0	0	0	0	0	1	0	1	0	2	0	0	0	0	0	0	0	0	0	0	0	0
323	TRUE	Empty	40S ribosomal protein S8 OS=Onchocerca volvulus OX=6282 PE=3 SV=1	A0A044S7W5_ONCVO (+9)		24 kDa		unknown	0	0	0	0	0	0	0	1	0	0	0	0	0	0	0	0	0	1	0	0	0	0	0	0
324	TRUE	Empty	RNase H domain-containing protein OS=Onchocerca volvulus OX=6282 PE=4 SV=2	A0A044R0B8_ONCVO-DECOY (+4)		?		unknown	0	0	0	0	0	1	0	0	0	0	0	0	0	1	0	0	0	0	0	2	0	0	0	0
325	TRUE	Empty	SMC_N domain-containing protein OS=Wuchereria bancrofti OX=6293 PE=4 SV=1	A0A1I8EYI9_WUCBA-DECOY (+2)		?		unknown	0	1	0	0	0	0	0	0	0	0	0	0	0	0	0	0	0	0	0	0	0	0	0	0
326	TRUE	Empty	CA domain-containing protein OS=Brugia pahangi OX=6280 GN=BPAG_LOCUS14132 PE=4 SV=1	A0A0N4TYU8_BRUPA-DECOY		?	TRUE	unknown	0	0	0	0	0	1	0	0	0	0	0	0	0	0	0	0	0	0	0	0	0	0	0	0
327	TRUE	Empty	Dihydrolipoamide acetyltransferase component of pyruvate dehydrogenase complex OS=Acanthocheilonema viteae OX=6277 GN=NAV_LOCUS4494 PE=3 SV=1	A0A498SKQ6_ACAVI-DECOY		?		unknown	0	0	0	0	0	0	0	0	0	4	0	0	0	0	0	0	0	0	0	0	0	0	0	0
328	TRUE	Empty	Uncharacterized protein OS=Brugia timori OX=42155 GN=BTMF_LOCUS4162 PE=4 SV=1	A0A0R3QES7_9BILA-DECOY (+1)		?		unknown	0	0	0	0	0	0	0	0	0	0	0	0	0	0	1	0	0	0	0	0	0	0	0	0
329	TRUE	Empty	Protein kinase domain-containing protein OS=Acanthocheilonema viteae OX=6277 GN=NAV_LOCUS5605 PE=4 SV=1	A0A498SBE6_ACAVI-DECOY		?		unknown	0	0	0	0	0	0	0	0	0	0	0	0	0	0	1	0	0	0	0	0	0	0	0	0
330	TRUE	Empty	Protein kinase domain-containing protein OS=Litomosoides sigmodontis OX=42156 GN=NLS_LOCUS8166 PE=4 SV=1	A0A3P6TX82_LITSI	NLS_LOCUS8166	57 kDa		unknown	0	0	0	0	0	0	0	2	0	0	0	1	0	0	0	0	0	0	0	0	0	0	0	0
331	TRUE	Empty	Uncharacterized protein OS=Acanthocheilonema viteae OX=6277 GN=NAV_LOCUS5409 PE=4 SV=1	A0A498SKW6_ACAVI-DECOY		?		unknown	0	2	0	0	0	0	0	0	0	0	0	0	0	0	0	0	0	0	0	0	0	1	0	0
332	TRUE	Empty	Uncharacterized protein OS=Elaeophora elaphi OX=1147741 PE=4 SV=1	A0A0R3RFR1_9BILA		86 kDa	TRUE	unknown	0	2	0	0	0	1	0	0	0	0	0	0	0	0	0	0	0	0	0	0	0	0	0	0
333	TRUE	Empty	Uncharacterized protein OS=Litomosoides sigmodontis OX=42156 GN=NLS_LOCUS5846 PE=4 SV=1	A0A3P6UYF3_LITSI	NLS_LOCUS5846	108 kDa		unknown	0	0	0	0	0	1	0	0	0	0	0	0	0	0	0	0	0	1	0	0	0	1	0	0
334	TRUE	Empty	BMA-RPB-5 OS=Brugia malayi OX=6279 GN=Bma-rpb-5 PE=3 SV=1	A0A0K0J005_BRUMA (+2)	Bma-rpb-5	24 kDa		unknown	0	0	0	0	0	1	0	0	0	0	0	0	0	0	0	0	0	0	0	1	0	1	0	0
335	TRUE	Empty	Cluster of BMA-PHB-2, isoform a OS=Brugia malayi OX=6279 GN=Bm1_18290 PE=4 SV=1 (A0A0K0IZY5_BRUMA)	A0A0K0IZY5_BRUMA [7]	Bm1_18290	32 kDa	TRUE	unknown	0	0	0	0	0	1	0	0	0	1	0	0	0	0	0	0	0	0	0	0	0	1	0	0
335.1	TRUE	Empty	BMA-PHB-2, isoform a OS=Brugia malayi OX=6279 GN=Bm1_18290 PE=4 SV=1	A0A0K0IZY5_BRUMA (+5)	Bm1_18290	32 kDa	TRUE	unknown	0	0	0	0	0	0	0	0	0	0	0	0	0	0	0	0	0	0	0	0	0	1	0	0
335.2	TRUE	Empty	PHB domain-containing protein OS=Onchocerca ochengi OX=42157 GN=NOO_LOCUS203 PE=4 SV=1	A0A182DX33_ONCOC	NOO_LOCUS203	70 kDa	TRUE	unknown	0	0	0	0	0	0	0	0	0	0	0	0	0	0	0	0	0	0	0	0	0	0	0	0
336	TRUE	Empty	Uncharacterized protein OS=Wuchereria bancrofti OX=6293 GN=WBA_LOCUS2256 PE=4 SV=1	A0A3P7DGF5_WUCBA	WBA_LOCUS2256	11 kDa		unknown	0	3	0	0	0	0	0	0	0	0	0	0	0	0	0	0	0	0	0	0	0	0	0	0
337	TRUE	Empty	Histone domain-containing protein OS=Onchocerca volvulus OX=6282 PE=3 SV=1	A0A044S3F6_ONCVO		14 kDa		unknown	0	0	0	2	0	0	0	0	0	0	0	0	0	0	0	0	0	0	0	0	0	0	0	1
338	TRUE	Empty	BMA-ART-1, isoform a OS=Brugia malayi OX=6279 GN=Bm1_42555 PE=4 SV=1	A0A0K0J500_BRUMA (+5)	Bm1_42555	34 kDa		unknown	0	0	0	0	0	0	0	1	0	0	0	0	0	0	0	0	0	1	0	0	0	0	0	1
339	TRUE	Empty	Uncharacterized protein OS=Brugia timori OX=42155 GN=BTMF_LOCUS636 PE=4 SV=1	A0A0R3Q4Q4_9BILA (+3)	BTMF_LOCUS636	9 kDa		unknown	0	1	0	0	0	1	0	1	0	0	0	0	0	0	0	0	0	0	0	0	0	0	0	0
340	TRUE	Empty	Uncharacterized protein OS=Loa loa OX=7209 GN=LOAG_04030 PE=4 SV=1	A0A1S0U4Y4_LOALO-DECOY		?		unknown	0	0	0	0	0	0	0	0	0	0	0	0	0	0	0	0	0	0	0	0	0	2	0	0
341	TRUE	Empty	Uncharacterized protein OS=Wuchereria bancrofti OX=6293 PE=4 SV=1	A0A1I8ERM4_WUCBA-DECOY (+2)		?		unknown	0	0	0	0	0	0	0	0	0	0	0	1	0	0	0	0	0	0	0	2	0	0	0	0
342	TRUE	Empty	Glycogen [starch] synthase OS=Elaeophora elaphi OX=1147741 PE=3 SV=1	A0A0R3RKR1_9BILA (+3)		68 kDa		unknown	0	2	0	0	0	0	0	0	0	0	0	0	0	0	0	0	0	0	0	0	0	0	0	0
343	TRUE	Empty	SAM-dependent MTase TRM10-type domain-containing protein OS=Litomosoides sigmodontis OX=42156 GN=NLS_LOCUS2372 PE=4 SV=1	A0A3P6SH66_LITSI	NLS_LOCUS2372	52 kDa		unknown	0	0	0	0	0	2	0	0	0	0	0	0	0	1	0	0	0	0	0	0	0	0	0	0
344	TRUE	Empty	Thioredoxin domain-containing protein OS=Onchocerca volvulus OX=6282 PE=4 SV=1	A0A044SLK9_ONCVO (+3)		49 kDa		unknown	0	1	0	0	0	0	0	0	0	0	0	0	0	0	0	1	0	0	0	0	0	0	0	0
345	TRUE	Empty	Uncharacterized protein OS=Elaeophora elaphi OX=1147741 PE=4 SV=1	A0A0R3S7I1_9BILA (+4)		8 kDa		unknown	0	0	0	0	0	0	0	0	0	1	0	2	0	0	0	0	0	0	0	0	0	0	0	0
346	TRUE	Empty	Uncharacterized protein OS=Elaeophora elaphi OX=1147741 PE=4 SV=1	A0A0R3RXX4_9BILA		208 kDa		unknown	0	0	0	1	0	0	0	0	0	0	0	0	0	0	0	0	0	0	0	0	0	0	0	2
347	TRUE	Empty	Uncharacterized protein OS=Onchocerca volvulus OX=6282 PE=4 SV=2	A0A044R5L7_ONCVO (+12)		24 kDa		unknown	0	1	0	0	0	0	0	1	0	0	0	1	0	0	0	0	0	0	0	0	0	0	0	0
348	TRUE	Empty	Fumarate hydratase OS=Loa loa OX=7209 GN=LOAG_03614 PE=3 SV=1	A0A1I7V645_LOALO	LOAG_03614	54 kDa	TRUE	unknown	0	0	0	0	0	0	0	1	0	1	0	0	0	0	0	0	0	0	0	0	0	0	0	0
349	TRUE	Empty	Uncharacterized protein (Fragment) OS=Litomosoides sigmodontis OX=42156 GN=NLS_LOCUS2471 PE=4 SV=1	A0A3P6UBF3_LITSI-DECOY		?		unknown	0	0	0	0	0	3	0	0	0	0	0	0	0	0	0	0	0	0	0	0	0	0	0	0
350	TRUE	Empty	Uncharacterized protein OS=Brugia timori OX=42155 PE=4 SV=1	A0A0R3RCP5_9BILA-DECOY (+1)		?		unknown	0	0	0	0	0	0	0	0	0	0	0	0	0	0	0	1	0	1	0	0	0	1	0	0
351	TRUE	Empty	Bm2467 OS=Brugia malayi OX=6279 GN=Bm2467 PE=4 SV=1	A0A0H5S3R4_BRUMA-DECOY (+4)		?		unknown	0	0	0	0	0	0	0	2	0	0	0	0	0	0	0	0	0	0	0	0	0	0	0	0
352	TRUE	Empty	Uncharacterized protein OS=Wuchereria bancrofti OX=6293 GN=WBA_LOCUS7318 PE=4 SV=1	A0A3P7FU46_WUCBA-DECOY (+1)		?		unknown	0	0	0	0	0	0	0	0	0	1	0	0	0	0	0	0	0	0	0	0	0	0	0	0
353	TRUE	Empty	Bm269 OS=Brugia malayi OX=6279 GN=Bm1_08010 PE=4 SV=1	A0A0K0J715_BRUMA (+1)	Bm1_08010	17 kDa		unknown	0	1	0	0	0	0	0	0	0	0	0	0	0	1	0	0	0	0	0	0	0	0	0	0
354	TRUE	Empty	Deoxyhypusine hydroxylase OS=Onchocerca flexuosa OX=387005 GN=X798_05162 PE=3 SV=1	A0A238BRH1_9BILA-DECOY		?		unknown	0	1	0	0	0	0	0	0	0	0	0	0	0	0	0	0	0	0	0	0	0	0	0	1
355	TRUE	Empty	3Beta_HSD domain-containing protein OS=Elaeophora elaphi OX=1147741 PE=3 SV=1	A0A0R3RLY8_9BILA-DECOY		?		unknown	0	2	0	0	0	0	0	0	0	0	0	0	0	0	0	0	0	0	0	0	0	0	0	0
356	TRUE	Empty	BMA-UNC-108 OS=Brugia malayi OX=6279 GN=Bma-unc-108 PE=4 SV=1	A0A0J9Y4F1_BRUMA (+11)	Bma-unc-108	24 kDa		unknown	0	1	0	0	0	0	0	0	0	0	0	0	0	1	0	0	0	0	0	0	0	0	0	0
357	TRUE	Empty	Bm13695, isoform a OS=Brugia malayi OX=6279 GN=Bm1_40880 PE=4 SV=1	A0A0K0IYL8_BRUMA (+7)	Bm1_40880	67 kDa		unknown	0	0	0	0	0	1	0	0	0	1	0	0	0	0	0	0	0	0	0	0	0	0	0	0
358	TRUE	Empty	Serine/threonine-protein phosphatase OS=Onchocerca flexuosa OX=387005 GN=X798_01889 PE=3 SV=1	A0A238C0S5_9BILA	X798_01889	61 kDa		unknown	0	1	0	0	0	1	0	0	0	0	0	0	0	0	0	0	0	0	0	0	0	0	0	0
359	TRUE	Empty	Adenosylhomocysteinase OS=Wuchereria bancrofti OX=6293 GN=WBA_LOCUS10726 PE=3 SV=1	A0A183XDJ4_WUCBA (+1)	WBA_LOCUS10726	48 kDa	TRUE	unknown	0	0	0	0	0	0	0	1	0	0	0	0	0	0	0	0	0	0	0	0	0	0	0	0
360	TRUE	Empty	Glycogen [starch] synthase OS=Onchocerca volvulus OX=6282 PE=3 SV=1	A0A044VFC0_ONCVO (+19)		77 kDa		unknown	0	0	0	0	0	1	0	0	0	0	0	0	0	0	0	0	0	0	0	0	0	0	0	0
361	TRUE	Empty	Obg-like ATPase 1 OS=Onchocerca volvulus OX=6282 PE=3 SV=2	A0A044UTL6_ONCVO (+14)		45 kDa		unknown	0	1	0	0	0	0	0	0	0	0	0	0	0	0	0	0	0	0	0	0	0	0	0	0
362	TRUE	Empty	Uncharacterized protein OS=Onchocerca flexuosa OX=387005 GN=X798_07190 PE=4 SV=1	A0A238BKV1_9BILA-DECOY		?		unknown	0	0	0	0	0	0	0	0	0	0	0	0	0	0	0	0	0	0	0	0	0	0	0	2
363	TRUE	Empty	Uncharacterized protein OS=Onchocerca flexuosa OX=387005 GN=X798_03668 PE=4 SV=1	A0A238BVG1_9BILA-DECOY		?		unknown	0	0	0	0	0	0	0	0	0	0	0	0	0	0	0	0	0	0	0	0	0	2	0	0
364	TRUE	Empty	Uncharacterized protein OS=Litomosoides sigmodontis OX=42156 GN=NLS_LOCUS7267 PE=4 SV=1	A0A3P6TQS1_LITSI	NLS_LOCUS7267	28 kDa		unknown	0	0	0	1	0	0	0	0	0	0	0	0	0	0	0	0	0	0	0	0	0	0	0	0
365	TRUE	Empty	Uncharacterized protein OS=Litomosoides sigmodontis OX=42156 GN=NLS_LOCUS1081 PE=4 SV=1	A0A3P6SDS1_LITSI-DECOY		?		unknown	0	0	0	0	0	0	0	0	0	0	0	0	0	0	0	0	0	0	0	0	0	0	0	2
366	TRUE	Empty	Uncharacterized protein OS=Brugia pahangi OX=6280 GN=BPAG_LOCUS3025 PE=4 SV=1	A0A0N4T4C5_BRUPA (+1)	BPAG_LOCUS3025	24 kDa		unknown	0	0	0	0	0	0	0	0	0	0	0	1	0	0	0	0	0	0	0	0	0	0	0	0
367	TRUE	Empty	Isocitrate dehydrogenase [NAD] subunit, mitochondrial OS=Elaeophora elaphi OX=1147741 PE=3 SV=1	A0A0R3RRD4_9BILA		44 kDa		unknown	0	0	0	0	0	0	0	1	0	0	0	1	0	0	0	0	0	0	0	0	0	0	0	0
368	TRUE	Empty	Uncharacterized protein OS=Elaeophora elaphi OX=1147741 PE=4 SV=2	A0A0R3RXS0_9BILA		83 kDa		unknown	0	0	0	0	0	0	0	0	0	0	0	0	0	1	0	0	0	0	0	0	0	0	0	0
369	TRUE	Empty	Uncharacterized protein OS=Acanthocheilonema viteae OX=6277 GN=NAV_LOCUS734 PE=4 SV=1	A0A498S3G5_ACAVI	NAV_LOCUS734	171 kDa		unknown	0	0	0	0	0	0	0	0	0	0	0	0	0	0	0	1	0	1	0	0	0	0	0	0
370	TRUE	Empty	BMA-TFTC-5 OS=Brugia malayi OX=6279 GN=Bm1_31985 PE=4 SV=1	A0A0K0JJ52_BRUMA-DECOY (+5)		?		unknown	0	0	0	0	0	2	0	0	0	0	0	0	0	0	0	0	0	0	0	0	0	0	0	0
371	TRUE	Empty	SAM_MT_TRM5_TYW2 domain-containing protein OS=Onchocerca volvulus OX=6282 PE=4 SV=2	A0A044UF05_ONCVO (+1)		54 kDa		unknown	0	0	0	0	0	0	0	0	0	0	0	0	0	0	0	0	0	1	0	0	0	1	0	0
372	TRUE	Empty	Bm10951 OS=Brugia malayi OX=6279 GN=Bm10951 PE=4 SV=1	A0A0H5SCC3_BRUMA (+1)	Bm10951	19 kDa		unknown	0	0	0	0	0	0	0	0	0	0	0	1	0	0	0	0	0	0	0	0	0	0	0	0
373	TRUE	Empty	BMA-MOG-2 OS=Brugia malayi OX=6279 GN=Bm1_15860 PE=4 SV=1	A0A0K0IZD7_BRUMA (+8)	Bm1_15860	34 kDa		unknown	0	0	0	1	0	1	0	0	0	0	0	0	0	0	0	0	0	0	0	0	0	0	0	0
374	TRUE	Empty	Bm5382 OS=Brugia malayi OX=6279 GN=Bm5382 PE=4 SV=1	A0A0H5S250_BRUMA-DECOY (+8)		?		unknown	0	0	0	1	0	0	0	0	0	0	0	0	0	0	0	0	0	0	0	0	0	0	0	0
375	TRUE	Empty	Uncharacterized protein OS=Elaeophora elaphi OX=1147741 PE=3 SV=1	A0A0R3RM10_9BILA		60 kDa		unknown	0	2	0	0	0	0	0	0	0	0	0	0	0	0	0	0	0	0	0	0	0	0	0	0
376	TRUE	Empty	Uncharacterized protein OS=Brugia pahangi OX=6280 GN=BPAG_LOCUS1718 PE=4 SV=2	A0A0N4T0S7_BRUPA (+5)	BPAG_LOCUS1718	147 kDa		unknown	0	0	0	0	0	0	0	0	0	0	0	0	0	0	1	0	1	0	0	0	0	0	0	0
377	TRUE	Empty	Uncharacterized protein OS=Elaeophora elaphi OX=1147741 PE=4 SV=1	A0A0R3RGQ9_9BILA-DECOY		?	TRUE	unknown	0	0	0	0	0	0	0	0	0	0	0	0	0	0	2	0	0	0	0	0	0	0	0	0
378	TRUE	Empty	Uncharacterized protein OS=Loa loa OX=7209 PE=4 SV=1	A0A1I7W1H0_LOALO (+1)		167 kDa		unknown	0	0	0	0	0	0	0	0	0	0	0	0	0	0	1	0	0	0	0	0	0	0	0	0
379	TRUE	Empty	Uncharacterized protein OS=Litomosoides sigmodontis OX=42156 GN=NLS_LOCUS466 PE=3 SV=1	A0A3P6S9H0_LITSI-DECOY		?		unknown	0	0	0	0	0	0	0	0	0	0	0	0	0	0	1	0	0	0	0	0	0	0	0	0
380	TRUE	Empty	Uncharacterized protein OS=Acanthocheilonema viteae OX=6277 GN=NAV_LOCUS3086 PE=4 SV=1	A0A498SE25_ACAVI-DECOY		?		unknown	0	0	0	0	0	0	0	0	0	0	0	2	0	0	0	0	0	0	0	0	0	0	0	0
381	TRUE	Empty	CRIB domain-containing protein (Fragment) OS=Wuchereria bancrofti OX=6293 GN=WUBG_08380 PE=4 SV=1	J9EE24_WUCBA	WUBG_08380	30 kDa		unknown	0	0	0	0	0	0	0	0	0	0	0	0	0	0	0	0	0	1	0	0	0	1	0	0
382	TRUE	Empty	Phosphodiesterase OS=Brugia pahangi OX=6280 GN=BPAG_LOCUS648 PE=3 SV=1	A0A0N4SY54_BRUPA-DECOY (+2)		?		unknown	0	0	0	0	0	0	0	2	0	0	0	0	0	0	0	0	0	0	0	0	0	0	0	0
383	TRUE	Empty	Uncharacterized protein OS=Wuchereria bancrofti OX=6293 PE=4 SV=1	A0A1I8EPZ8_WUCBA-DECOY (+2)		?		unknown	0	0	0	0	0	0	0	0	0	0	0	0	0	0	0	1	0	0	0	0	0	0	0	0
384	TRUE	Empty	AAA domain-containing protein OS=Onchocerca volvulus OX=6282 PE=3 SV=1	A0A044VBS0_ONCVO (+9)		49 kDa	TRUE	unknown	0	0	0	0	0	0	0	0	0	0	0	0	0	0	0	0	0	0	0	0	0	1	0	0
385	TRUE	Empty	PI3K/PI4K domain-containing protein OS=Litomosoides sigmodontis OX=42156 GN=NLS_LOCUS610 PE=3 SV=1	A0A3P6TRV1_LITSI	NLS_LOCUS610	268 kDa		unknown	0	0	0	0	0	0	0	0	0	0	0	0	0	0	0	0	0	0	0	0	0	1	0	0
386	TRUE	Empty	HP domain-containing protein OS=Onchocerca ochengi OX=42157 GN=NOO_LOCUS873 PE=4 SV=1	A0A182DYX0_ONCOC (+3)	NOO_LOCUS873	105 kDa		unknown	0	0	0	0	0	0	0	0	0	0	0	0	0	0	0	0	0	1	0	0	0	0	0	0
387	TRUE	Empty	Uncharacterized protein OS=Onchocerca volvulus OX=6282 PE=3 SV=1	A0A044VHE3_ONCVO (+12)		14 kDa		unknown	0	1	0	0	0	0	0	0	0	0	0	0	0	0	0	0	0	0	0	0	0	0	0	0
388	TRUE	Empty	Proteasome subunit alpha type OS=Loa loa OX=7209 GN=LOAG_09359 PE=3 SV=1	A0A1I7VPT0_LOALO (+12)	LOAG_09359	29 kDa		unknown	0	0	0	0	0	1	0	0	0	0	0	0	0	0	0	0	0	0	0	0	0	0	0	0
389	TRUE	Empty	Uncharacterized protein OS=Brugia pahangi OX=6280 GN=BPAG_LOCUS40 PE=3 SV=1	A0A0N4SWM5_BRUPA (+9)	BPAG_LOCUS40	17 kDa		unknown	0	0	0	0	0	0	0	0	0	0	0	0	0	0	0	1	0	0	0	0	0	0	0	0
390	TRUE	Empty	Proton_antipo_M domain-containing protein OS=Brugia timori OX=42155 PE=4 SV=1	A0A0R3RBK2_9BILA		23 kDa		unknown	0	1	0	0	0	0	0	0	0	0	0	0	0	0	0	0	0	0	0	0	0	0	0	0
391	TRUE	Empty	Uncharacterized protein OS=Wuchereria bancrofti OX=6293 PE=4 SV=1	A0A1I8EJU1_WUCBA		113 kDa		unknown	0	0	0	0	0	0	0	0	0	0	0	0	0	0	0	0	0	1	0	0	0	0	0	0
392	TRUE	Empty	Uncharacterized protein OS=Loa loa OX=7209 PE=4 SV=1	A0A1I7VTP4_LOALO (+1)		72 kDa		unknown	0	0	0	0	0	0	0	0	0	0	0	1	0	0	0	0	0	0	0	0	0	0	0	0
393	TRUE	Empty	AAA domain-containing protein OS=Onchocerca volvulus OX=6282 PE=3 SV=1	A0A044QPU0_ONCVO (+13)		49 kDa	TRUE	unknown	0	0	0	0	0	0	0	0	0	0	0	0	0	0	0	0	0	0	0	0	0	1	0	0
394	TRUE	Empty	Protein kinase domain-containing protein OS=Acanthocheilonema viteae OX=6277 GN=NAV_LOCUS4942 PE=4 SV=1	A0A498SMZ9_ACAVI-DECOY		?		unknown	0	0	0	0	0	0	0	0	0	0	0	0	0	0	0	0	0	0	0	0	0	1	0	0
395	TRUE	Empty	DNA_MISMATCH_REPAIR_2 domain-containing protein OS=Onchocerca ochengi OX=42157 GN=NOO_LOCUS2290 PE=4 SV=1	A0A182E2T8_ONCOC	NOO_LOCUS2290	113 kDa		unknown	0	1	0	0	0	0	0	0	0	0	0	0	0	0	0	0	0	0	0	0	0	0	0	0
396	TRUE	Empty	ZP domain-containing protein OS=Onchocerca volvulus OX=6282 PE=4 SV=1	A0A2K6WH32_ONCVO-DECOY		?		unknown	0	1	0	0	0	0	0	0	0	0	0	0	0	0	0	0	0	0	0	0	0	0	0	0
397	TRUE	Empty	Uncharacterized protein OS=Onchocerca volvulus OX=6282 PE=4 SV=1	A0A044UYH8_ONCVO (+1)		150 kDa		unknown	0	0	0	0	0	0	0	0	0	0	0	0	0	0	0	0	0	1	0	0	0	0	0	0
398	TRUE	Empty	BMA-SNT-2 OS=Brugia malayi OX=6279 GN=Bma-snt-2 PE=4 SV=1	A0A0H5SPI7_BRUMA (+6)	Bma-snt-2	39 kDa		unknown	0	1	0	0	0	0	0	0	0	0	0	0	0	0	0	0	0	0	0	0	0	0	0	0
399	TRUE	Empty	Serine/threonine protein phosphatase 2A regulatory subunit OS=Onchocerca flexuosa OX=387005 GN=X798_03253 PE=3 SV=1	A0A238BYR2_9BILA	X798_03253	61 kDa		unknown	0	0	0	0	0	0	0	1	0	0	0	0	0	0	0	0	0	0	0	0	0	0	0	0
400	TRUE	Empty	Uncharacterized protein OS=Elaeophora elaphi OX=1147741 PE=4 SV=1	A0A0R3RY34_9BILA (+3)		36 kDa	TRUE	unknown	0	0	0	0	0	0	0	0	0	0	0	0	0	0	0	0	0	1	0	0	0	0	0	0
401	TRUE	Empty	Uncharacterized protein OS=Onchocerca flexuosa OX=387005 GN=X798_05187 PE=4 SV=1	A0A238BRB0_9BILA	X798_05187	29 kDa		unknown	0	0	0	0	0	0	0	0	0	0	0	0	0	0	0	0	0	0	0	0	0	1	0	0
402	TRUE	Empty	U2 snRNP auxiliary factor large subunit OS=Onchocerca volvulus OX=6282 PE=3 SV=1	A0A044V9W8_ONCVO (+14)		57 kDa		unknown	0	0	0	0	0	0	0	0	0	0	0	0	0	0	0	0	0	0	0	0	0	1	0	0
403	TRUE	Empty	Uncharacterized protein OS=Acanthocheilonema viteae OX=6277 GN=NAV_LOCUS8091 PE=4 SV=1	A0A498SWT0_ACAVI-DECOY		?		unknown	0	0	0	0	0	0	0	0	0	1	0	0	0	0	0	0	0	0	0	0	0	0	0	0
404	TRUE	Empty	ANK_REP_REGION domain-containing protein OS=Onchocerca volvulus OX=6282 PE=4 SV=1	A0A044SUL1_ONCVO (+1)		114 kDa		unknown	0	0	0	0	0	0	0	0	0	0	0	0	0	0	0	0	0	0	0	0	0	1	0	0
405	TRUE	Empty	Ribosomal protein L38e OS=Wuchereria bancrofti OX=6293 GN=WBA_LOCUS12249 PE=3 SV=1	J9ETH4_WUCBA	WBA_LOCUS12249	8 kDa		unknown	0	0	0	0	0	0	0	1	0	0	0	0	0	0	0	0	0	0	0	0	0	0	0	0
406	TRUE	Empty	Uncharacterized protein OS=Onchocerca volvulus OX=6282 PE=4 SV=2	A0A044STF2_ONCVO (+13)		32 kDa		unknown	0	0	0	0	0	0	0	0	0	0	0	0	0	0	0	0	0	0	0	0	0	0	0	1
407	TRUE	Empty	PlsC domain-containing protein OS=Onchocerca volvulus OX=6282 PE=3 SV=2	A0A044TN84_ONCVO (+8)		78 kDa		unknown	0	1	0	0	0	0	0	0	0	0	0	0	0	0	0	0	0	0	0	0	0	0	0	0
408	TRUE	Empty	Enolase domain-containing protein OS=Wuchereria bancrofti OX=6293 GN=WUBG_09781 PE=4 SV=1	J9AXG8_WUCBA	WUBG_09781	8 kDa		unknown	0	0	0	0	0	0	0	1	0	0	0	0	0	0	0	0	0	0	0	0	0	0	0	0
409	TRUE	Empty	Bm5130 OS=Brugia malayi OX=6279 GN=Bm5130 PE=4 SV=1	A0A0H5S1N7_BRUMA (+2)	Bm5130	41 kDa		unknown	0	0	0	0	0	0	0	0	0	0	0	0	0	0	0	0	0	0	0	0	0	0	0	1
410	TRUE	Empty	HYLS1_C domain-containing protein OS=Onchocerca volvulus OX=6282 PE=4 SV=1	A0A044UCI1_ONCVO-DECOY (+2)		?		unknown	0	0	0	0	0	0	0	0	0	0	0	1	0	0	0	0	0	0	0	0	0	0	0	0
411	TRUE	Empty	Importin subunit alpha OS=Onchocerca volvulus OX=6282 PE=3 SV=1	A0A044SQQ1_ONCVO (+8)		56 kDa		unknown	0	1	0	0	0	0	0	0	0	0	0	0	0	0	0	0	0	0	0	0	0	0	0	0
412	TRUE	Empty	Uncharacterized protein OS=Loa loa OX=7209 PE=4 SV=1	A0A1I7VCA1_LOALO (+4)		66 kDa		unknown	0	0	0	0	0	0	0	0	0	0	0	0	0	0	1	0	0	0	0	0	0	0	0	0
413	TRUE	Empty	Uncharacterized protein (Fragment) OS=Loa loa OX=7209 GN=LOAG_18739 PE=4 SV=1	A0A1S0UDY0_LOALO-DECOY		?		unknown	0	0	0	0	0	0	0	0	0	0	0	0	0	0	1	0	0	0	0	0	0	0	0	0
414	TRUE	Empty	Uncharacterized protein (Fragment) OS=Acanthocheilonema viteae OX=6277 GN=NAV_LOCUS9573 PE=4 SV=1	A0A498SZG3_ACAVI-DECOY		?		unknown	0	0	0	0	0	0	0	0	0	0	0	0	0	0	1	0	0	0	0	0	0	0	0	0
415	TRUE	Empty	Uncharacterized protein OS=Loa loa OX=7209 PE=4 SV=1	A0A1I7VXB0_LOALO-DECOY (+2)		?	TRUE	unknown	0	0	0	0	0	0	0	0	0	0	0	0	0	0	0	0	0	0	0	0	0	0	0	1
416	TRUE	Empty	Histone-lysine N-methyltransferase OS=Onchocerca ochengi OX=42157 GN=NOO_LOCUS3406 PE=4 SV=1	A0A182E5X1_ONCOC-DECOY		?		unknown	0	0	0	0	0	0	0	0	0	0	0	0	0	0	0	0	0	1	0	0	0	0	0	0
417	TRUE	Empty	Uncharacterized protein OS=Onchocerca volvulus OX=6282 PE=4 SV=1	A0A044SKT6_ONCVO (+2)		102 kDa		unknown	0	0	0	0	0	0	0	0	0	0	0	0	0	1	0	0	0	0	0	0	0	0	0	0
418	TRUE	Empty	Uncharacterized protein OS=Onchocerca volvulus OX=6282 PE=4 SV=1	A0A044SN05_ONCVO (+11)		54 kDa		unknown	0	0	0	0	0	0	0	1	0	0	0	0	0	0	0	0	0	0	0	0	0	0	0	0
419	TRUE	Empty	Uncharacterized protein OS=Acanthocheilonema viteae OX=6277 GN=NAV_LOCUS863 PE=4 SV=1	A0A498SBW9_ACAVI-DECOY		?	TRUE	unknown	0	1	0	0	0	0	0	0	0	0	0	0	0	0	0	0	0	0	0	0	0	0	0	0
420	TRUE	Empty	Bm13686 OS=Brugia malayi OX=6279 GN=Bm1_16265 PE=4 SV=1	A0A0K0IYK5_BRUMA-DECOY (+3)		?		unknown	0	0	0	0	0	0	0	0	0	0	0	0	0	0	0	0	0	0	0	1	0	0	0	0
421	TRUE	Empty	AA_TRNA_LIGASE_II domain-containing protein OS=Litomosoides sigmodontis OX=42156 GN=NLS_LOCUS7098 PE=4 SV=1	A0A3P6U2J9_LITSI-DECOY		?		unknown	0	0	0	0	0	0	0	0	0	0	0	1	0	0	0	0	0	0	0	0	0	0	0	0
422	TRUE	Empty	Uncharacterized protein OS=Onchocerca flexuosa OX=387005 PE=4 SV=1	A0A183H036_9BILA-DECOY (+1)		?		unknown	0	0	0	0	0	0	0	0	0	0	0	0	0	0	0	0	0	1	0	0	0	0	0	0
423	TRUE	Empty	BMA-CCT-6, isoform a OS=Brugia malayi OX=6279 GN=Bm1_00545 PE=3 SV=1	A0A0K0IYN9_BRUMA (+6)	Bm1_00545	59 kDa		unknown	0	0	0	0	0	0	0	0	0	0	0	0	0	0	0	0	0	0	0	0	0	1	0	0
424	TRUE	Empty	J domain-containing protein OS=Brugia pahangi OX=6280 GN=BPAG_LOCUS13077 PE=4 SV=1	A0A0N4TW51_BRUPA	BPAG_LOCUS13077	89 kDa		unknown	0	0	0	0	0	0	0	0	0	0	0	0	0	0	0	0	0	1	0	0	0	0	0	0
425	TRUE	Empty	KH domain-containing protein OS=Onchocerca ochengi OX=42157 GN=NOO_LOCUS4715 PE=4 SV=1	A0A182E9K4_ONCOC-DECOY		?		unknown	0	1	0	0	0	0	0	0	0	0	0	0	0	0	0	0	0	0	0	0	0	0	0	0
426	TRUE	Empty	Uncharacterized protein OS=Brugia timori OX=42155 GN=BTMF_LOCUS2804 PE=4 SV=1	A0A0R3QAX0_9BILA-DECOY		?		unknown	0	0	0	0	0	0	0	0	0	0	0	0	0	0	0	0	0	1	0	0	0	0	0	0
427	TRUE	Empty	ANK_REP_REGION domain-containing protein OS=Onchocerca volvulus OX=6282 PE=3 SV=2	A0A044RGU8_ONCVO (+3)		203 kDa		unknown	0	0	0	0	0	0	0	0	0	0	0	0	0	0	0	0	0	0	0	1	0	0	0	0
END OF FILE
